# Supplementary material for: Heat waves reveal additive genetic effects leading to sunburn resilience of grapevine berries
Source: Front Plant Sci. 2025 Jun 30;16:1533345. doi: 10.3389/fpls.2025.1533345 (PMC12256528; doi:10.3389/fpls.2025.1533345)
Supplement: Supplementary Table 2 — QTL-analysis results, phenotypic, Sequences and positions of developed SSR markers. [file Table2.xlsx]

## Sheet: Interval_Mapping
	lg	pos.cM	LOD	model
VMC4F8_116	1	0	0.531938	0
loc1	1	1	0.609147	0
loc1.5	1	1.5	0.649476	0
GF01.24_375	1	2.66212	0.74604	0
loc3	1	3	0.729277	0
loc3.5	1	3.5	0.704321	0
loc4	1	4	0.679265	0
loc4.5	1	4.5	0.65415	0
loc5	1	5	0.629025	0
loc5.5	1	5.5	0.603946	0
loc6	1	6	0.578978	0
loc6.5	1	6.5	0.554197	0
GF01.16_129	1	7.98429	0.481776	0
loc8	1	8	0.481618	0
loc8.5	1	8.5	0.476129	0
loc9	1	9	0.469725	0
loc9.5	1	9.5	0.462421	0
loc10	1	10	0.454298	0
loc10.5	1	10.5	0.445496	0
loc11	1	11	0.436203	0
loc11.5	1	11.5	0.426639	0
loc12	1	12	0.417042	0
loc12.5	1	12.5	0.407652	0
loc13	1	13	0.398702	0
loc13.5	1	13.5	0.390399	0
GF01.17	1	14.0097	0.382778	0
loc15	1	15	0.444158	0
loc15.5	1	15.5	0.473256	0
loc16	1	16	0.499952	0
loc16.5	1	16.5	0.523442	0
loc17	1	17	0.542995	0
loc17.5	1	17.5	0.55796	0
loc18	1	18	0.567772	0
loc18.5	1	18.5	0.571996	0
loc19	1	19	0.570356	0
loc19.5	1	19.5	0.562773	0
VMC4F9.2	1	20.0371	0.548164	0
loc21	1	21	0.476363	0
loc21.5	1	21.5	0.446255	0
loc22	1	22	0.424697	0
loc22.5	1	22.5	0.413782	0
GF01.27_361	1	23.705	0.431727	0
GF01.50	1	23.7051	0.431729	0
UDV.035	1	24.3675	0.375669	0
loc25	1	25	0.5042	0
loc25.5	1	25.5	0.609037	0
loc26	1	26	0.710174	0
loc26.5	1	26.5	0.805597	0
GF01.19_336	1	27.0274	0.899701	0
loc28	1	28	0.901104	0
loc28.5	1	28.5	0.897421	0
loc29	1	29	0.890474	0
loc29.5	1	29.5	0.880102	0
loc30	1	30	0.866215	0
loc30.5	1	30.5	0.848833	0
UDV.055	1	31.4981	0.804213	0
loc32	1	32	0.79101	0
loc32.5	1	32.5	0.767772	0
loc33	1	33	0.736704	0
loc33.5	1	33.5	0.701866	0
GF01.58	1	34.5017	0.642539	0
GF01.02	1	35.8353	0.69583	0
loc36	1	36	0.697658	0
loc36.5	1	36.5	0.707634	0
loc37	1	37	0.724898	0
loc37.5	1	37.5	0.749954	0
loc38	1	38	0.782829	0
loc38.5	1	38.5	0.823094	0
loc39	1	39	0.870616	0
loc39.5	1	39.5	0.923369	0
loc40	1	40	0.980641	0
loc40.5	1	40.5	1.04132	0
loc41	1	41	1.10436	0
loc41.5	1	41.5	1.16881	0
loc42	1	42	1.23382	0
loc42.5	1	42.5	1.29864	0
VMCNG1H7	1	43.222	1.39079	0
UDV.010	1	43.5553	1.53911	0
VVMD26_250	1	44.2242	1.54724	0
VVIP60	1	44.8932	1.67933	0
loc45	1	45	1.67549	0
loc45.5	1	45.5	1.65148	0
loc46	1	46	1.61697	0
loc46.5	1	46.5	1.57173	0
GF01.23	1	47.2282	1.48941	0
VVIN61	1	48.8955	1.37537	0
loc49	1	49	1.39618	0
loc49.5	1	49.5	1.4923	0
loc50	1	50	1.58083	0
loc50.5	1	50.5	1.66063	0
GF01.04_107	1	51.2067	1.75765	0
VCHR01B	1	52.5968	1.93902	0
VCHR01C	1	53.0981	1.94129	0
GF01.64	1	53.5993	1.95555	0
GF01.65	1	53.9327	1.98128	0
VVIM25	1	54.9328	2.44757	0
GF01.66_223	1	54.9329	2.44756	0
GF01.66_241	1	55.5995	2.25525	0
GF01.07	1	55.5996	2.25522	0
loc56	1	56	2.2237	0
loc56.5	1	56.5	2.18207	0
loc57	1	57	2.13497	0
loc57.5	1	57.5	2.0805	0
GF01.06_339	1	58.4734	1.94927	0
loc59	1	59	2.02476	0
loc59.5	1	59.5	2.09344	0
loc60	1	60	2.15884	0
loc60.5	1	60.5	2.22083	0
VMC8D1	1	61.3471	2.31862	0
VMC2B3	1	61.6804	2.47549	0
loc62	1	62	2.47602	0
loc62.5	1	62.5	2.47401	0
loc63	1	63	2.46848	0
loc63.5	1	63.5	2.45932	0
loc64	1	64	2.44644	0
loc64.5	1	64.5	2.42976	0
loc65	1	65	2.40922	0
loc65.5	1	65.5	2.38478	0
loc66	1	66	2.35641	0
loc66.5	1	66.5	2.32411	0
loc67	1	67	2.28857	0
loc67.5	1	67.5	2.24862	0
loc68	1	68	2.2049	0
loc68.5	1	68.5	2.15751	0
loc69	1	69	2.10659	0
loc69.5	1	69.5	2.05236	0
loc70	1	70	1.99506	0
loc70.5	1	70.5	1.93499	0
loc71	1	71	1.87185	0
loc71.5	1	71.5	1.80751	0
loc72	1	72	1.74165	0
loc72.5	1	72.5	1.67477	0
loc73	1	73	1.60739	0
loc73.5	1	73.5	1.54002	0
loc74	1	74	1.4732	0
loc74.5	1	74.5	1.4074	0
GF01.13_331	1	75.7033	1.25463	0
GF01.11	1	75.7034	1.25462	0
UDV.076	2	0	0.858932	0
GF02.07	2	1.65906	0.789758	0
loc2	2	2	0.785192	0
loc2.5	2	2.5	0.778148	0
loc3.1	2	3	0.770689	0
loc3.5.1	2	3.5	0.762933	0
loc4.1	2	4	0.755016	0
loc4.5.1	2	4.5	0.747093	0
loc5.1	2	5	0.739335	0
loc5.5.1	2	5.5	0.731917	0
loc6.1	2	6	0.725011	0
loc6.5.1	2	6.5	0.718778	0
loc7	2	7	0.713361	0
loc7.5	2	7.5	0.708879	0
loc8.1	2	8	0.70596	0
loc8.5.1	2	8.5	0.703735	0
loc9.1	2	9	0.702604	0
loc9.5.1	2	9.5	0.702531	0
loc10.1	2	10	0.703436	0
loc10.5.1	2	10.5	0.705204	0
loc11.1	2	11	0.707692	0
loc11.5.1	2	11.5	0.71073	0
loc12.1	2	12	0.71414	0
loc12.5.1	2	12.5	0.717735	0
VVIB23_312	2	13.199	0.722736	0
GF02.39	2	13.9429	0.787421	0
GF02.12	2	13.943	0.787421	0
GF02.26_385	2	13.9431	0.787425	0
loc14	2	14	0.791123	0
loc14.5	2	14.5	0.823793	0
GF02.42_167	2	15.1095	0.863537	0
loc16.1	2	16	0.860201	0
loc16.5.1	2	16.5	0.857142	0
loc17.1	2	17	0.853109	0
loc17.5.1	2	17.5	0.848032	0
loc18.1	2	18	0.841854	0
loc18.5.1	2	18.5	0.834539	0
loc19.1	2	19	0.826064	0
loc19.5.1	2	19.5	0.816423	0
VRZAG93	2	20.0032	0.805548	0
loc21.1	2	21	0.74125	0
loc21.5.1	2	21.5	0.712216	0
loc22.1	2	22	0.685998	0
loc22.5.1	2	22.5	0.663216	0
loc23	2	23	0.644486	0
loc23.5	2	23.5	0.63036	0
loc24	2	24	0.620941	0
loc24.5	2	24.5	0.617056	0
loc25.1	2	25	0.617957	0
loc25.5.1	2	25.5	0.623052	0
VMC5G7	2	26.3707	0.639419	0
loc27	2	27	0.677177	0
loc27.5	2	27.5	0.709816	0
loc28.1	2	28	0.744381	0
loc28.5.1	2	28.5	0.780418	0
loc29.1	2	29	0.817477	0
loc29.5.1	2	29.5	0.855146	0
loc30.1	2	30	0.893167	0
loc30.5.1	2	30.5	0.931096	0
GF02.55_215	2	31.0501	0.972511	0
GF03.09_301	3	0	1.90862	0
loc1.1	3	1	2.03409	0
loc1.5.1	3	1.5	2.08309	0
loc2.1	3	2	2.12563	0
loc2.5.1	3	2.5	2.1631	0
loc3.2	3	3	2.19649	0
loc3.5.2	3	3.5	2.22618	0
loc4.2	3	4	2.25324	0
loc4.5.2	3	4.5	2.27749	0
loc5.2	3	5	2.29904	0
loc5.5.2	3	5.5	2.31796	0
UDV.093	3	6.02812	2.33511	0
loc7.1	3	7	2.30042	0
loc7.5.1	3	7.5	2.27405	0
loc8.2	3	8	2.24352	0
loc8.5.2	3	8.5	2.20881	0
loc9.2	3	9	2.17113	0
loc9.5.2	3	9.5	2.13125	0
loc10.2	3	10	2.08995	0
loc10.5.2	3	10.5	2.04792	0
loc11.2	3	11	2.0058	0
loc11.5.2	3	11.5	1.9642	0
loc12.2	3	12	1.92369	0
loc12.5.2	3	12.5	1.88485	0
loc13.1	3	13	1.8483	0
loc13.5.1	3	13.5	1.81471	0
UDV.061_200	3	14.3508	1.76633	0
loc15.1	3	15	1.63124	0
loc15.5.1	3	15.5	1.52641	0
loc16.2	3	16	1.42299	0
loc16.5.2	3	16.5	1.32059	0
loc17.2	3	17	1.21989	0
loc17.5.2	3	17.5	1.12186	0
VMC2E7	3	18.0727	1.01441	0
VMC8F10	3	19.0686	0.860317	0
loc20	3	20	0.894072	0
loc20.5	3	20.5	0.913788	0
loc21.2	3	21	0.933443	0
loc21.5.2	3	21.5	0.952012	0
loc22.2	3	22	0.968517	0
loc22.5.2	3	22.5	0.982093	0
loc23.1	3	23	0.99203	0
loc23.5.1	3	23.5	0.997795	0
loc24.1	3	24	0.999045	0
loc24.5.1	3	24.5	0.995657	0
loc25.2	3	25	0.987757	0
loc25.5.2	3	25.5	0.975774	0
UDV.021	3	26.1134	0.956644	0
loc27.1	3	27	0.898862	0
loc27.5.1	3	27.5	0.859254	0
VMC1A5	3	28.7826	0.739172	0
loc29.2	3	29	0.76627	0
loc29.5.2	3	29.5	0.791811	0
UDV.043	3	30.1162	0.74267	0
loc31	3	31	0.67937	0
loc31.5	3	31.5	0.643929	0
loc32.1	3	32	0.609071	0
loc32.5.1	3	32.5	0.57515	0
VMC3F3	3	33.7895	0.493842	0
loc34	3	34	0.462263	0
loc34.5	3	34.5	0.388342	0
VVMD36	3	35.4568	0.266553	0
loc36.1	3	36	0.292693	0
loc36.5.1	3	36.5	0.319572	0
VMC1G7	3	37.7914	0.392111	0
loc38.1	3	38	0.399759	0
loc38.5.1	3	38.5	0.417215	0
VCHR03A_200	3	39.9068	0.465989	0
loc40.1	3	40	0.467779	0
loc40.5.1	3	40.5	0.476812	0
loc41.1	3	41	0.484782	0
loc41.5.1	3	41.5	0.491627	0
loc42.1	3	42	0.497297	0
loc42.5.1	3	42.5	0.501746	0
loc43	3	43	0.504939	0
loc43.5	3	43.5	0.506848	0
loc44	3	44	0.507464	0
loc44.5	3	44.5	0.506793	0
loc45.1	3	45	0.504863	0
loc45.5.1	3	45.5	0.501721	0
loc46.1	3	46	0.497437	0
loc46.5.1	3	46.5	0.4921	0
VVMD28	3	47.6754	0.475895	0
GF03.07_236	3	47.6755	0.475894	0
loc48	3	48	0.452245	0
loc48.5	3	48.5	0.415957	0
loc49.1	3	49	0.38019	0
loc49.5.1	3	49.5	0.345259	0
loc50.1	3	50	0.311315	0
loc50.5.1	3	50.5	0.27912	0
loc51	3	51	0.248765	0
loc51.5	3	51.5	0.220555	0
loc52	3	52	0.19475	0
loc52.5	3	52.5	0.171551	0
CH3_14.6	3	53.3603	0.137981	0
loc54	3	54	0.138242	0
loc54.5	3	54.5	0.140028	0
loc55	3	55	0.143286	0
loc55.5	3	55.5	0.148086	0
loc56.1	3	56	0.154489	0
loc56.5.1	3	56.5	0.162544	0
loc57.1	3	57	0.172282	0
loc57.5.1	3	57.5	0.183718	0
loc58	3	58	0.196847	0
loc58.5	3	58.5	0.212258	0
loc59.1	3	59	0.228903	0
loc59.5.1	3	59.5	0.247143	0
loc60.1	3	60	0.266889	0
loc60.5.1	3	60.5	0.288032	0
loc61	3	61	0.310452	0
loc61.5	3	61.5	0.334018	0
loc62.1	3	62	0.358595	0
loc62.5.1	3	62.5	0.384047	0
loc63.1	3	63	0.410239	0
loc63.5.1	3	63.5	0.43704	0
loc64.1	3	64	0.464326	0
loc64.5.1	3	64.5	0.491982	0
GF03.05_240	3	65.591	0.553467	0
GF04.09	4	0	2.24027	0
GF04.03_377	4	0.0001	2.24026	0
loc1.2	4	1	2.05956	0
loc1.5.2	4	1.5	1.96061	0
loc2.2	4	2	1.85528	0
loc2.5.2	4	2.5	1.74344	0
loc3.3	4	3	1.62521	0
loc3.5.3	4	3.5	1.50125	0
loc4.3	4	4	1.37301	0
loc4.5.3	4	4.5	1.24297	0
VMCNG2C2.1	4	5.01645	1.11071	0
loc6.2	4	6	1.13388	0
loc6.5.2	4	6.5	1.1467	0
loc7.2	4	7	1.16028	0
loc7.5.2	4	7.5	1.17461	0
loc8.3	4	8	1.18969	0
loc8.5.3	4	8.5	1.2055	0
loc9.3	4	9	1.222	0
loc9.5.3	4	9.5	1.23913	0
loc10.3	4	10	1.25682	0
loc10.5.3	4	10.5	1.27497	0
loc11.3	4	11	1.2935	0
loc11.5.3	4	11.5	1.31226	0
loc12.3	4	12	1.33115	0
loc12.5.3	4	12.5	1.35003	0
loc13.2	4	13	1.36876	0
loc13.5.2	4	13.5	1.38722	0
loc14.1	4	14	1.40527	0
loc14.5.1	4	14.5	1.42279	0
loc15.2	4	15	1.43966	0
loc15.5.2	4	15.5	1.45575	0
loc16.3	4	16	1.47097	0
loc16.5.3	4	16.5	1.4852	0
loc17.3	4	17	1.49834	0
loc17.5.3	4	17.5	1.5103	0
loc18.2	4	18	1.52099	0
loc18.5.2	4	18.5	1.53033	0
GF04.34	4	19.8265	1.54813	0
loc20.1	4	20	1.58177	0
loc20.5.1	4	20.5	1.68227	0
VMCNG2E1	4	21.3077	1.84106	0
GF04.60	4	22.6413	1.60973	0
loc23.2	4	23	1.58695	0
loc23.5.2	4	23.5	1.55609	0
loc24.2	4	24	1.52572	0
loc24.5.2	4	24.5	1.49494	0
loc25.3	4	25	1.46275	0
loc25.5.3	4	25.5	1.42825	0
loc26.1	4	26	1.39071	0
loc26.5.1	4	26.5	1.34934	0
loc27.2	4	27	1.30427	0
loc27.5.2	4	27.5	1.25488	0
loc28.2	4	28	1.20085	0
loc28.5.2	4	28.5	1.14219	0
GF04.02_288	4	29.2582	1.04429	0
loc30.2	4	30	1.03051	0
loc30.5.2	4	30.5	1.03176	0
UDV.074_288	4	31.4803	1.02789	0
GF04.05	4	31.4804	1.02789	0
UDV.115	4	32.6221	1.21777	0
loc33.1	4	33	1.23429	0
loc33.5.1	4	33.5	1.25655	0
loc34.1	4	34	1.27914	0
loc34.5.1	4	34.5	1.30196	0
loc35	4	35	1.32487	0
loc35.5	4	35.5	1.3477	0
loc36.2	4	36	1.37033	0
loc36.5.2	4	36.5	1.3926	0
loc37.1	4	37	1.41438	0
loc37.5.1	4	37.5	1.43554	0
GF04.81_286	4	38.1165	1.46156	0
VRZAG21_199	4	39.7201	1.36741	0
loc40.2	4	40	1.35201	0
loc40.5.2	4	40.5	1.32196	0
loc41.2	4	41	1.28878	0
loc41.5.2	4	41.5	1.25258	0
loc42.2	4	42	1.21365	0
loc42.5.2	4	42.5	1.17237	0
GF04.41_251	4	43.7572	1.06129	0
loc44.1	4	44	1.05854	0
loc44.5.1	4	44.5	1.05242	0
loc45.2	4	45	1.04567	0
loc45.5.2	4	45.5	1.0383	0
loc46.2	4	46	1.0303	0
loc46.5.2	4	46.5	1.02168	0
loc47	4	47	1.01245	0
loc47.5	4	47.5	1.00139	0
loc48.1	4	48	0.991081	0
loc48.5.1	4	48.5	0.980219	0
loc49.2	4	49	0.96883	0
loc49.5.2	4	49.5	0.956943	0
loc50.2	4	50	0.94459	0
loc50.5.2	4	50.5	0.931808	0
loc51.1	4	51	0.918636	0
loc51.5.1	4	51.5	0.905114	0
loc52.1	4	52	0.891287	0
loc52.5.1	4	52.5	0.877197	0
loc53	4	53	0.86289	0
loc53.5	4	53.5	0.848411	0
loc54.1	4	54	0.833805	0
loc54.5.1	4	54.5	0.819113	0
loc55.1	4	55	0.804379	0
loc55.5.1	4	55.5	0.789641	0
VMC8B11	4	56.4087	0.762843	0
loc57.2	4	57	0.680601	0
loc57.5.2	4	57.5	0.611025	0
loc58.1	4	58	0.541701	0
loc58.5.1	4	58.5	0.473219	0
loc59.2	4	59	0.406499	0
loc59.5.2	4	59.5	0.342836	0
GF04.74_370	4	60.7653	0.206274	0
loc61.1	4	61	0.205027	0
loc61.5.1	4	61.5	0.215525	0
VVMD32	4	62.4763	0.271824	0
GF04.82	4	63.143	0.321279	0
loc64.2	4	64	0.238853	0
loc64.5.2	4	64.5	0.190866	0
GF04.90_409	4	65.1897	0.133377	0
VVIP77	4	66.827	0.116522	0
GF04.78_131	4	66.8271	0.11653	0
GF04.81	4	67.4938	0.183529	0
GF04.11_343	4	68.905	0.231697	0
loc69.1	4	69	0.233337	0
loc69.5.1	4	69.5	0.242553	0
loc70.1	4	70	0.252554	0
loc70.5.1	4	70.5	0.263158	0
loc71.1	4	71	0.274192	0
loc71.5.1	4	71.5	0.285498	0
loc72.1	4	72	0.296941	0
loc72.5.1	4	72.5	0.308409	0
loc73.1	4	73	0.319814	0
loc73.5.1	4	73.5	0.331093	0
loc74.1	4	74	0.342204	0
loc74.5.1	4	74.5	0.353126	0
loc75	4	75	0.363852	0
loc75.5	4	75.5	0.374386	0
GF04.21	4	76.6558	0.398189	0
loc77	4	77	0.409053	0
loc77.5	4	77.5	0.425659	0
GF04.16	4	78.3206	0.429705	0
GF04.22_255	4	79.6631	0.438911	0
loc80	4	80	0.443124	0
loc80.5	4	80.5	0.450178	0
GF04.25	4	81.0054	0.457607	0
loc82	4	82	0.454443	0
loc82.5	4	82.5	0.44603	0
GF04.12	4	83.6747	0.411888	0
VMC6G10	4	84.3216	0.432994	0
GF04.17	4	85.9687	0.5149	0
GF05.01	5	0	0.190586	0
loc1.3	5	1	0.167243	0
loc1.5.3	5	1.5	0.154273	0
loc2.3	5	2	0.140809	0
loc2.5.3	5	2.5	0.127158	0
loc3.4	5	3	0.113646	0
loc3.5.4	5	3.5	0.100183	0
loc4.4	5	4	0.0880454	0
loc4.5.4	5	4.5	0.0770456	0
loc5.3	5	5	0.0675384	0
loc5.5.3	5	5.5	0.0598524	0
loc6.3	5	6	0.054279	0
loc6.5.3	5	6.5	0.0510611	0
loc7.3	5	7	0.0503847	0
loc7.5.3	5	7.5	0.0523723	0
UDV.106	5	8.75404	0.0710138	0
loc9.4	5	9	0.0699106	0
loc9.5.4	5	9.5	0.0683201	0
UDV.060	5	10.0876	0.067664	0
loc11.4	5	11	0.0842226	0
loc11.5.4	5	11.5	0.0994082	0
loc12.4	5	12	0.11919	0
loc12.5.4	5	12.5	0.145493	0
loc13.3	5	13	0.174873	0
loc13.5.3	5	13.5	0.20837	0
loc14.2	5	14	0.245407	0
loc14.5.2	5	14.5	0.285246	0
loc15.3	5	15	0.327036	0
loc15.5.3	5	15.5	0.369879	0
loc16.4	5	16	0.412887	0
loc16.5.4	5	16.5	0.455248	0
loc17.4	5	17	0.496269	0
loc17.5.4	5	17.5	0.535412	0
loc18.3	5	18	0.572309	0
loc18.5.3	5	18.5	0.606759	0
UDV.042	5	19.5324	0.670325	0
VRZAG79	5	20.1433	0.675715	0
loc21.3	5	21	0.725029	0
loc21.5.3	5	21.5	0.750781	0
loc22.3	5	22	0.773992	0
loc22.5.3	5	22.5	0.794354	0
loc23.3	5	23	0.811572	0
loc23.5.3	5	23.5	0.825372	0
loc24.3	5	24	0.835505	0
loc24.5.3	5	24.5	0.841758	0
loc25.4	5	25	0.843956	0
loc25.5.4	5	25.5	0.841971	0
loc26.2	5	26	0.835732	0
loc26.5.2	5	26.5	0.825229	0
loc27.3	5	27	0.810524	0
loc27.5.3	5	27.5	0.791756	0
loc28.3	5	28	0.767617	0
loc28.5.3	5	28.5	0.741854	0
loc29.3	5	29	0.712994	0
loc29.5.3	5	29.5	0.681558	0
UDV.053	5	30.9749	0.579427	0
loc31.1	5	31	0.582414	0
loc31.5.1	5	31.5	0.644391	0
loc32.2	5	32	0.710056	0
loc32.5.2	5	32.5	0.778688	0
loc33.2	5	33	0.8494	0
loc33.5.2	5	33.5	0.92119	0
loc34.2	5	34	0.993002	0
loc34.5.2	5	34.5	1.06379	0
loc35.1	5	35	1.13255	0
loc35.5.1	5	35.5	1.19842	0
VVIN33	5	36.3286	1.29959	0
loc37.2	5	37	1.29916	0
loc37.5.2	5	37.5	1.28247	0
loc38.2	5	38	1.25032	0
loc38.5.2	5	38.5	1.20321	0
loc39.1	5	39	1.14251	0
loc39.5.1	5	39.5	1.07057	0
VMC6E10	5	40.3368	0.935601	0
loc41.3	5	41	0.969336	0
loc41.5.3	5	41.5	0.997481	0
loc42.3	5	42	1.0281	0
loc42.5.3	5	42.5	1.06131	0
loc43.1	5	43	1.09721	0
loc43.5.1	5	43.5	1.13581	0
loc44.2	5	44	1.17696	0
loc44.5.2	5	44.5	1.22027	0
loc45.3	5	45	1.26518	0
loc45.5.3	5	45.5	1.31093	0
loc46.3	5	46	1.35669	0
loc46.5.3	5	46.5	1.40162	0
VMC9B5	5	47.7231	1.50368	0
loc48.2	5	48	1.48671	0
loc48.5.2	5	48.5	1.41959	0
loc49.3	5	49	1.30734	0
loc49.5.3	5	49.5	1.15269	0
UDV.111	5	50.3913	0.785797	0
loc51.2	5	51	0.846453	0
loc51.5.2	5	51.5	0.872543	0
VVMD14_221	5	52.9005	0.833344	0
loc53.1	5	53	0.845358	0
loc53.5.1	5	53.5	0.887349	0
UDV.064	5	54.3944	0.847501	0
GF05.12_158	5	55.1746	0.612545	0
GF05.08	5	56.7374	0.341511	0
loc57.3	5	57	0.346396	0
loc57.5.3	5	57.5	0.357059	0
loc58.2	5	58	0.36908	0
loc58.5.2	5	58.5	0.382051	0
GF05.07	5	59.7409	0.417231	0
GF05.11_293	5	59.741	0.417231	0
GF08.07_216	6	0	2.68328	2
loc1.4	6	1	2.81924	2
loc1.5.4	6	1.5	2.87225	2
loc2.4	6	2	2.91583	2
loc2.5.4	6	2.5	2.95031	2
loc3.6	6	3	2.97594	2
loc3.5.5	6	3.5	2.99292	2
loc4.6	6	4	3.00134	2
loc4.5.5	6	4.5	3.00121	2
loc5.4	6	5	2.99242	2
loc5.5.4	6	5.5	2.9748	2
UDV.026	6	6.70578	2.89381	2
loc7.4	6	7	2.83727	2
loc7.5.4	6	7.5	2.72921	2
GF08.06_192	6	8.03938	4.28704	6
VMC2H10_117	6	8.70488	4.19694	6
loc9.6	6	9	4.20851	6
loc9.5.5	6	9.5	4.22837	6
loc10.4	6	10	4.24852	6
loc10.5.4	6	10.5	4.26893	6
loc11.6	6	11	4.28959	6
loc11.5.5	6	11.5	4.31048	6
loc12.6	6	12	4.33159	6
loc12.5.5	6	12.5	4.3563	6
loc13.4	6	13	4.37812	6
loc13.5.4	6	13.5	4.40009	6
loc14.3	6	14	4.42215	6
loc14.5.3	6	14.5	4.44426	6
loc15.4	6	15	4.46635	6
loc15.5.4	6	15.5	4.49199	6
loc16.6	6	16	4.5142	6
loc16.5.5	6	16.5	4.53616	6
loc17.6	6	17	4.55779	6
loc17.5.5	6	17.5	4.57899	6
loc18.4	6	18	4.59964	6
loc18.5.4	6	18.5	4.61965	6
loc19.2	6	19	4.6427	6
loc19.5.2	6	19.5	4.66128	6
loc20.2	6	20	4.67888	6
loc20.5.2	6	20.5	4.69539	6
loc21.4	6	21	4.71072	6
loc21.5.4	6	21.5	4.72479	6
loc22.4	6	22	4.73752	6
loc22.5.4	6	22.5	4.74884	6
loc23.4	6	23	4.7587	6
loc23.5.4	6	23.5	4.76705	6
loc24.4	6	24	4.77384	6
loc24.5.4	6	24.5	4.77904	6
loc25.6	6	25	4.78261	6
loc25.5.5	6	25.5	4.78455	6
loc26.3	6	26	4.78483	6
loc26.5.3	6	26.5	4.78343	6
loc27.4	6	27	4.78034	6
loc27.5.4	6	27.5	4.77556	6
loc28.4	6	28	4.76907	6
loc28.5.4	6	28.5	4.76088	6
loc29.4	6	29	4.75097	6
loc29.5.4	6	29.5	4.73935	6
loc30.3	6	30	4.72601	6
loc30.5.3	6	30.5	4.71095	6
loc31.2	6	31	4.69416	6
loc31.5.2	6	31.5	4.67564	6
loc32.3	6	32	4.6554	6
loc32.5.3	6	32.5	4.63341	6
loc33.3	6	33	4.60969	6
loc33.5.3	6	33.5	4.58421	6
loc34.3	6	34	4.55698	6
loc34.5.3	6	34.5	4.52799	6
loc35.2	6	35	4.58894	3
loc35.5.2	6	35.5	4.55955	3
loc36.3	6	36	4.52835	3
loc36.5.3	6	36.5	4.49874	3
loc37.3	6	37	4.46411	3
loc37.5.3	6	37.5	4.42768	3
loc38.3	6	38	4.38942	3
loc38.5.3	6	38.5	4.34933	3
loc39.2	6	39	4.3074	3
loc39.5.2	6	39.5	4.26359	3
loc40.3	6	40	4.21789	3
loc40.5.3	6	40.5	4.17029	3
loc41.4	6	41	4.1245	3
loc41.5.4	6	41.5	4.07338	3
loc42.4	6	42	4.02032	3
loc42.5.4	6	42.5	3.96529	3
loc43.2	6	43	3.90825	3
loc43.5.2	6	43.5	3.85298	3
loc44.3	6	44	3.79232	3
loc44.5.3	6	44.5	3.72962	3
loc45.4	6	45	3.66482	3
loc45.5.4	6	45.5	3.60188	3
loc46.4	6	46	3.79934	0
loc46.5.4	6	46.5	3.73408	0
loc47.1	6	47	3.6718	0
loc47.5.1	6	47.5	3.60173	0
loc48.3	6	48	3.53451	0
loc48.5.3	6	48.5	3.45914	0
loc49.4	6	49	3.38645	0
loc49.5.4	6	49.5	3.31071	0
loc50.3	6	50	3.2264	0
loc50.5.3	6	50.5	3.14425	0
loc51.3	6	51	3.05853	0
loc51.5.3	6	51.5	2.96358	0
loc52.2	6	52	2.87029	0
loc52.5.2	6	52.5	2.77286	0
loc53.2	6	53	2.66568	0
loc53.5.2	6	53.5	2.55448	0
loc54.2	6	54	2.43461	0
loc54.5.2	6	54.5	2.29804	0
loc55.2	6	55	2.15455	0
loc55.5.2	6	55.5	2.04487	0
loc56.2	6	56	1.95186	0
loc56.5.2	6	56.5	1.87165	0
loc57.4	6	57	1.80225	0
loc57.5.4	6	57.5	1.73698	0
loc58.3	6	58	1.67529	0
loc58.5.3	6	58.5	1.62148	0
loc59.3	6	59	1.56594	0
loc59.5.3	6	59.5	1.51291	0
loc60.2	6	60	1.46689	0
loc60.5.2	6	60.5	1.41868	0
loc61.2	6	61	1.37705	0
loc61.5.2	6	61.5	1.33308	0
loc62.2	6	62	1.29557	0
loc62.5.2	6	62.5	1.25963	0
loc63.2	6	63	1.22176	0
loc63.5.2	6	63.5	1.18963	0
loc64.3	6	64	1.15895	0
loc64.5.3	6	64.5	1.12645	0
loc65.1	6	65	1.09931	0
loc65.5.1	6	65.5	1.07348	0
loc66.1	6	66	1.04896	0
loc66.5.1	6	66.5	1.02309	0
loc67.1	6	67	1.0017	0
loc67.5.1	6	67.5	0.981451	0
GF06.16	6	68.9752	0.925991	0
loc69.2	6	69	0.925489	0
loc69.5.2	6	69.5	0.91487	0
loc70.2	6	70	0.903401	0
loc70.5.2	6	70.5	0.89109	0
loc71.2	6	71	0.877967	0
loc71.5.2	6	71.5	0.864088	0
loc72.2	6	72	0.849552	0
loc72.5.2	6	72.5	0.834502	0
VVIP72_74	6	73.6543	0.79692	0
loc74.2	6	74	0.796003	0
loc74.5.2	6	74.5	0.792033	0
loc75.1	6	75	0.788034	0
loc75.5.1	6	75.5	0.783973	0
loc76	6	76	0.779816	0
loc76.5	6	76.5	0.775529	0
loc77.1	6	77	0.771081	0
loc77.5.1	6	77.5	0.766438	0
loc78	6	78	0.76157	0
loc78.5	6	78.5	0.756448	0
loc79	6	79	0.751043	0
loc79.5	6	79.5	0.745329	0
loc80.1	6	80	0.73928	0
loc80.5.1	6	80.5	0.732875	0
loc81	6	81	0.726091	0
loc81.5	6	81.5	0.718912	0
loc82.1	6	82	0.711321	0
loc82.5.1	6	82.5	0.703305	0
loc83	6	83	0.694855	0
loc83.5	6	83.5	0.685963	0
loc84	6	84	0.676624	0
loc84.5	6	84.5	0.666839	0
loc85	6	85	0.656608	0
loc85.5	6	85.5	0.645939	0
loc86	6	86	0.634839	0
loc86.5	6	86.5	0.623321	0
loc87	6	87	0.611401	0
loc87.5	6	87.5	0.599098	0
loc88	6	88	0.586435	0
loc88.5	6	88.5	0.573437	0
loc89	6	89	0.560133	0
loc89.5	6	89.5	0.546556	0
loc90	6	90	0.53274	0
loc90.5	6	90.5	0.518724	0
loc91	6	91	0.504547	0
loc91.5	6	91.5	0.490253	0
loc92	6	92	0.475886	0
loc92.5	6	92.5	0.461492	0
GF06.04_214	6	93.2553	0.439747	0
loc94	6	94	0.425542	0
loc94.5	6	94.5	0.416473	0
loc95	6	95	0.407783	0
loc95.5	6	95.5	0.399486	0
loc96	6	96	0.390601	0
loc96.5	6	96.5	0.383207	0
loc97	6	97	0.376222	0
loc97.5	6	97.5	0.369647	0
loc98	6	98	0.363477	0
loc98.5	6	98.5	0.357705	0
loc99	6	99	0.352324	0
loc99.5	6	99.5	0.347324	0
loc100	6	100	0.342695	0
loc100.5	6	100.5	0.338426	0
loc101	6	101	0.334505	0
loc101.5	6	101.5	0.330918	0
loc102	6	102	0.327654	0
loc102.5	6	102.5	0.324699	0
loc103	6	103	0.322038	0
loc103.5	6	103.5	0.319657	0
VMC2H9	6	104.085	0.3172	0
loc105	6	105	0.345488	0
loc105.5	6	105.5	0.361378	0
loc106	6	106	0.377555	0
loc106.5	6	106.5	0.393985	0
loc107	6	107	0.410654	0
loc107.5	6	107.5	0.427572	0
loc108	6	108	0.44477	0
loc108.5	6	108.5	0.462299	0
VMC2F10_95	6	109.852	0.512292	0
loc110	6	110	0.519993	0
loc110.5	6	110.5	0.546312	0
loc111	6	111	0.573175	0
loc111.5	6	111.5	0.600743	0
loc112	6	112	0.629213	0
loc112.5	6	112.5	0.658795	0
loc113	6	113	0.689687	0
loc113.5	6	113.5	0.722048	0
loc114	6	114	0.755978	0
loc114.5	6	114.5	0.791504	0
loc115	6	115	0.828567	0
loc115.5	6	115.5	0.868015	0
GF06.08	6	116.863	0.980856	0
loc117	6	117	0.984419	0
loc117.5	6	117.5	0.998049	0
VVMD21	6	118.861	1.01959	0
loc119	6	119	1.05578	0
loc119.5	6	119.5	1.18471	0
loc120	6	120	1.30723	0
loc120.5	6	120.5	1.42022	0
VMC4G6	6	121.194	1.55871	0
loc122	6	122	1.60764	0
loc122.5	6	122.5	1.63836	0
loc123	6	123	1.66954	0
loc123.5	6	123.5	1.7012	0
loc124	6	124	1.73337	0
loc124.5	6	124.5	1.76606	0
loc125	6	125	1.79929	0
loc125.5	6	125.5	1.83305	0
loc126	6	126	1.86734	0
loc126.5	6	126.5	1.90215	0
loc127	6	127	1.93744	0
loc127.5	6	127.5	1.97569	0
loc128	6	128	2.01259	0
loc128.5	6	128.5	2.04992	0
loc129	6	129	2.08758	0
loc129.5	6	129.5	2.12829	0
loc130	6	130	2.1668	0
loc130.5	6	130.5	2.20526	0
loc131	6	131	2.2435	0
loc131.5	6	131.5	2.28136	0
loc132	6	132	2.31865	0
loc132.5	6	132.5	2.35521	0
loc133	6	133	2.39089	0
loc133.5	6	133.5	2.42824	0
VMCNG4B9_166	6	134.856	2.51659	0
loc135	6	135	2.5201	0
loc135.5	6	135.5	2.5299	0
loc136	6	136	2.53589	0
loc136.5	6	136.5	2.53804	0
loc137	6	137	2.5364	0
loc137.5	6	137.5	2.53436	0
loc138	6	138	2.5259	0
loc138.5	6	138.5	2.51403	0
loc139	6	139	2.49894	0
loc139.5	6	139.5	2.48087	0
loc140	6	140	2.46004	0
loc140.5	6	140.5	2.4367	0
loc141	6	141	2.41109	0
loc141.5	6	141.5	2.38345	0
loc142	6	142	2.35399	0
loc142.5	6	142.5	2.32293	0
loc143	6	143	2.29046	0
loc143.5	6	143.5	2.25677	0
loc144	6	144	2.22202	0
loc144.5	6	144.5	2.18638	0
loc145	6	145	2.15	0
loc145.5	6	145.5	2.11304	0
GF06.06_274	6	146.387	2.04628	0
loc147	6	147	2.00976	0
loc147.5	6	147.5	1.97936	0
loc148	6	148	1.94859	0
loc148.5	6	148.5	1.91762	0
loc149	6	149	1.88657	0
loc149.5	6	149.5	1.85551	0
loc150	6	150	1.82812	0
loc150.5	6	150.5	1.79757	0
loc151	6	151	1.76713	0
loc151.5	6	151.5	1.73672	0
loc152	6	152	1.70625	0
loc152.5	6	152.5	1.68003	0
loc153	6	153	1.64981	0
loc153.5	6	153.5	1.61925	0
loc154	6	154	1.59292	0
loc154.5	6	154.5	1.56208	0
GF06.15_380	6	155.83	1.48228	0
GF07.06_111	7	0	0.783179	0
loc1.6	7	1	0.739741	0
loc1.5.5	7	1.5	0.718842	0
GF07.07	7	2.66015	0.674198	0
VCHR07C	7	3.65606	0.696793	0
loc4.7	7	4	0.726178	0
loc4.5.6	7	4.5	0.774499	0
loc5.6	7	5	0.828576	0
loc5.5.5	7	5.5	0.887048	0
VVMD7	7	6.99437	1.07676	0
VRZAG62	7	7.66106	1.14794	0
UDV.011_155	7	7.82753	1.15545	0
GF07.05	7	7.99399	1.16312	0
loc8.4	7	8	1.16318	0
loc8.5.4	7	8.5	1.16764	0
loc9.7	7	9	1.171	0
loc9.5.6	7	9.5	1.17322	0
loc10.6	7	10	1.17425	0
loc10.5.5	7	10.5	1.1741	0
loc11.7	7	11	1.17275	0
loc11.5.6	7	11.5	1.17025	0
loc12.7	7	12	1.16661	0
loc12.5.6	7	12.5	1.16188	0
loc13.6	7	13	1.15612	0
loc13.5.5	7	13.5	1.14938	0
loc14.4	7	14	1.14172	0
loc14.5.4	7	14.5	1.13322	0
loc15.6	7	15	1.12394	0
loc15.5.5	7	15.5	1.11397	0
loc16.7	7	16	1.10338	0
loc16.5.6	7	16.5	1.09224	0
loc17.7	7	17	1.08065	0
loc17.5.6	7	17.5	1.06869	0
loc18.6	7	18	1.05645	0
loc18.5.5	7	18.5	1.044	0
loc19.3	7	19	1.03145	0
loc19.5.3	7	19.5	1.02012	0
loc20.3	7	20	1.00774	0
loc20.5.3	7	20.5	0.995513	0
loc21.6	7	21	0.983535	0
loc21.5.5	7	21.5	0.971886	0
loc22.6	7	22	0.960651	0
loc22.5.5	7	22.5	0.949908	0
VMC5H5_172	7	23.3617	0.932716	0
loc24.6	7	24	0.936104	0
loc24.5.5	7	24.5	0.937256	0
loc25.7	7	25	0.93707	0
loc25.5.6	7	25.5	0.935553	0
loc26.4	7	26	0.932737	0
loc26.5.4	7	26.5	0.926791	0
loc27.6	7	27	0.921667	0
loc27.5.5	7	27.5	0.915484	0
loc28.6	7	28	0.908353	0
loc28.5.5	7	28.5	0.900402	0
loc29.6	7	29	0.891768	0
loc29.5.5	7	29.5	0.882597	0
GF07.16_431	7	30.1803	0.869507	0
loc31.3	7	31	0.895334	0
loc31.5.3	7	31.5	0.91618	0
loc32.4	7	32	0.937221	0
loc32.5.4	7	32.5	0.959991	0
loc33.4	7	33	0.984224	0
loc33.5.4	7	33.5	1.00965	0
loc34.4	7	34	1.03869	0
loc34.5.4	7	34.5	1.0661	0
loc35.3	7	35	1.09387	0
loc35.5.3	7	35.5	1.12174	0
loc36.4	7	36	1.14948	0
loc36.5.4	7	36.5	1.17684	0
loc37.4	7	37	1.2036	0
loc37.5.4	7	37.5	1.22956	0
loc38.4	7	38	1.25452	0
loc38.5.4	7	38.5	1.27827	0
loc39.3	7	39	1.30065	0
loc39.5.3	7	39.5	1.32148	0
loc40.4	7	40	1.3406	0
loc40.5.4	7	40.5	1.35786	0
loc41.6	7	41	1.37314	0
loc41.5.5	7	41.5	1.38631	0
loc42.6	7	42	1.3973	0
loc42.5.5	7	42.5	1.40606	0
GF07.15_251	7	43.5114	1.41573	0
loc44.4	7	44	1.43362	0
loc44.5.4	7	44.5	1.45045	0
loc45.6	7	45	1.46569	0
loc45.5.5	7	45.5	1.47925	0
loc46.6	7	46	1.49098	0
loc46.5.5	7	46.5	1.50072	0
loc47.2	7	47	1.50829	0
loc47.5.2	7	47.5	1.51347	0
VMC1A2_108	7	48.581	1.51558	0
VVIV36_153	7	49.4135	1.75325	0
loc50.4	7	50	1.75735	0
loc50.5.4	7	50.5	1.75688	0
loc51.4	7	51	1.75277	0
loc51.5.4	7	51.5	1.74506	0
UDV.082_179	7	52.7713	1.70846	0
loc53.3	7	53	1.69246	0
loc53.5.3	7	53.5	1.65385	0
loc54.3	7	54	1.61019	0
loc54.5.3	7	54.5	1.56134	0
loc55.3	7	55	1.5074	0
loc55.5.3	7	55.5	1.44883	0
VMC6F5	7	56.1288	1.37002	0
loc57.6	7	57	1.36112	0
loc57.5.5	7	57.5	1.35428	0
loc58.4	7	58	1.34605	0
loc58.5.4	7	58.5	1.33636	0
loc59.4	7	59	1.32617	0
loc59.5.4	7	59.5	1.31363	0
loc60.3	7	60	1.29942	0
loc60.5.3	7	60.5	1.28346	0
loc61.3	7	61	1.26568	0
loc61.5.3	7	61.5	1.24601	0
loc62.3	7	62	1.22439	0
loc62.5.3	7	62.5	1.20076	0
loc63.3	7	63	1.17678	0
loc63.5.3	7	63.5	1.14937	0
loc64.4	7	64	1.11991	0
loc64.5.4	7	64.5	1.08842	0
loc65.2	7	65	1.05492	0
loc65.5.2	7	65.5	1.01946	0
loc66.2	7	66	0.982112	0
loc66.5.2	7	66.5	0.94298	0
loc67.2	7	67	0.902182	0
loc67.5.2	7	67.5	0.859866	0
loc68.1	7	68	0.816204	0
loc68.5.1	7	68.5	0.771398	0
loc69.3	7	69	0.725673	0
loc69.5.3	7	69.5	0.679281	0
loc70.3	7	70	0.632499	0
loc70.5.3	7	70.5	0.585627	0
loc71.3	7	71	0.538988	0
loc71.5.3	7	71.5	0.492923	0
loc72.3	7	72	0.447787	0
loc72.5.3	7	72.5	0.403946	0
VVFT1_404	7	73.3045	0.336857	0
loc74.3	7	74	0.308468	0
loc74.5.3	7	74.5	0.288557	0
loc75.2	7	75	0.269189	0
loc75.5.2	7	75.5	0.250494	0
loc76.1	7	76	0.232588	0
loc76.5.1	7	76.5	0.213257	0
loc77.2	7	77	0.197504	0
loc77.5.2	7	77.5	0.182773	0
loc78.1	7	78	0.169089	0
loc78.5.1	7	78.5	0.156463	0
loc79.1	7	79	0.144893	0
loc79.5.1	7	79.5	0.134362	0
loc80.2	7	80	0.123067	0
loc80.5.2	7	80.5	0.114915	0
loc81.1	7	81	0.107651	0
loc81.5.1	7	81.5	0.10124	0
loc82.2	7	82	0.0956469	0
loc82.5.2	7	82.5	0.0908343	0
loc83.1	7	83	0.0867654	0
loc83.5.1	7	83.5	0.0834037	0
loc84.1	7	84	0.0798105	0
loc84.5.1	7	84.5	0.0779964	0
loc85.1	7	85	0.0767285	0
loc85.5.1	7	85.5	0.0759804	0
loc86.1	7	86	0.075725	0
loc86.5.1	7	86.5	0.0759329	0
loc87.1	7	87	0.076571	0
loc87.5.1	7	87.5	0.0775994	0
VMC8D11	7	88.4163	0.0803282	0
loc89.1	7	89	0.0749975	0
loc89.5.1	7	89.5	0.0704251	0
loc90.1	7	90	0.0659455	0
loc90.5.1	7	90.5	0.0616402	0
loc91.1	7	91	0.0575731	0
loc91.5.1	7	91.5	0.0537887	0
loc92.1	7	92	0.0503105	0
loc92.5.1	7	92.5	0.0471436	0
loc93	7	93	0.0442772	0
loc93.5	7	93.5	0.0416892	0
loc94.1	7	94	0.0393507	0
loc94.5.1	7	94.5	0.0372295	0
loc95.1	7	95	0.0352935	0
loc95.5.1	7	95.5	0.0335134	0
loc96.1	7	96	0.0318634	0
loc96.5.1	7	96.5	0.0303223	0
loc97.1	7	97	0.0288728	0
loc97.5.1	7	97.5	0.0275001	0
VMC1A12	7	98.5528	0.0247791	0
loc99.1	7	99	0.014599	0
loc99.5.1	7	99.5	0.0171181	0
GF07.04_234	7	100.243	0.0469795	0
loc101.1	7	101	0.0237971	0
loc101.5.1	7	101.5	0.0193993	0
loc102.1	7	102	0.0247859	0
loc102.5.1	7	102.5	0.0403168	0
loc103.1	7	103	0.0667487	0
loc103.5.1	7	103.5	0.101603	0
loc104	7	104	0.143632	0
loc104.5	7	104.5	0.190889	0
GF07.09	7	105.67	0.312777	0
GF07.12_246	7	105.67	0.31278	0
loc106.1	7	106	0.320429	0
loc106.5.1	7	106.5	0.33044	0
loc107.1	7	107	0.338257	0
loc107.5.1	7	107.5	0.343637	0
loc108.1	7	108	0.34641	0
loc108.5.1	7	108.5	0.346483	0
loc109	7	109	0.343852	0
loc109.5	7	109.5	0.338604	0
loc110.1	7	110	0.330915	0
loc110.5.1	7	110.5	0.321042	0
GF07.08	7	111.36	0.299837	0
VMC1F10_200	8	0	0.754723	0
VMC2F12	8	0.665836	0.722309	0
loc1.7	8	1	0.724824	0
loc1.5.6	8	1.5	0.729198	0
loc2.6	8	2	0.734017	0
loc2.5.5	8	2.5	0.738797	0
loc3.7	8	3	0.743045	0
loc3.5.6	8	3.5	0.746297	0
loc4.8	8	4	0.748156	0
loc4.5.7	8	4.5	0.748325	0
loc5.7	8	5	0.746626	0
loc5.5.6	8	5.5	0.743008	0
GF08.02	8	6.69479	0.727161	0
loc7.6	8	7	0.726119	0
loc7.5.5	8	7.5	0.724059	0
loc8.6	8	8	0.721051	0
loc8.5.5	8	8.5	0.71663	0
loc9.8	8	9	0.710521	0
loc9.5.7	8	9.5	0.702683	0
loc10.7	8	10	0.693351	0
loc10.5.6	8	10.5	0.683039	0
UDV.125	8	11.7116	0.658766	0
loc12.8	8	12	0.642418	0
loc12.5.7	8	12.5	0.602634	0
VCHR08B	8	13.3788	0.49441	0
loc14.6	8	14	0.46579	0
loc14.5.5	8	14.5	0.442331	0
loc15.7	8	15	0.418936	0
loc15.5.6	8	15.5	0.395703	0
loc16.8	8	16	0.374203	0
loc16.5.7	8	16.5	0.354566	0
loc17.8	8	17	0.337373	0
loc17.5.7	8	17.5	0.32312	0
loc18.7	8	18	0.312173	0
loc18.5.6	8	18.5	0.304733	0
loc19.4	8	19	0.300824	0
loc19.5.4	8	19.5	0.300296	0
loc20.4	8	20	0.302856	0
loc20.5.4	8	20.5	0.308808	0
loc21.7	8	21	0.316224	0
loc21.5.6	8	21.5	0.325301	0
VVS4	8	22.478	0.34641	0
VMC7H2	8	23.4777	0.379878	0
loc24.7	8	24	0.397541	0
loc24.5.6	8	24.5	0.415467	0
loc25.8	8	25	0.434349	0
loc25.5.7	8	25.5	0.454124	0
loc26.6	8	26	0.474717	0
loc26.5.5	8	26.5	0.496038	0
loc27.7	8	27	0.517989	0
loc27.5.6	8	27.5	0.541821	0
loc28.7	8	28	0.565105	0
loc28.5.6	8	28.5	0.588735	0
loc29.7	8	29	0.612604	0
loc29.5.6	8	29.5	0.636615	0
loc30.4	8	30	0.660683	0
loc30.5.4	8	30.5	0.684746	0
loc31.4	8	31	0.708759	0
loc31.5.4	8	31.5	0.7327	0
loc32.6	8	32	0.756566	0
loc32.5.5	8	32.5	0.780375	0
loc33.6	8	33	0.80416	0
loc33.5.5	8	33.5	0.827968	0
loc34.6	8	34	0.851855	0
loc34.5.5	8	34.5	0.875883	0
loc35.4	8	35	0.900114	0
loc35.5.4	8	35.5	0.924607	0
loc36.6	8	36	0.949416	0
loc36.5.5	8	36.5	0.974581	0
loc37.6	8	37	1.00013	0
loc37.5.5	8	37.5	1.02608	0
loc38.6	8	38	1.05243	0
loc38.5.5	8	38.5	1.07915	0
loc39.4	8	39	1.10548	0
loc39.5.4	8	39.5	1.13293	0
loc40.6	8	40	1.1606	0
loc40.5.5	8	40.5	1.1884	0
loc41.7	8	41	1.21627	0
loc41.5.6	8	41.5	1.24411	0
loc42.7	8	42	1.27184	0
loc42.5.6	8	42.5	1.29936	0
loc43.3	8	43	1.32659	0
loc43.5.3	8	43.5	1.35344	0
loc44.6	8	44	1.37981	0
loc44.5.5	8	44.5	1.40563	0
loc45.7	8	45	1.43082	0
loc45.5.6	8	45.5	1.45532	0
VCHR08A	8	46.677	1.51029	0
VMC5H2	8	47.6744	1.37944	0
loc48.4	8	48	1.38156	0
loc48.5.4	8	48.5	1.38096	0
loc49.6	8	49	1.37534	0
loc49.5.5	8	49.5	1.36468	0
loc50.6	8	50	1.34918	0
loc50.5.5	8	50.5	1.32917	0
VMC1E8	8	51.6804	1.26555	0
VMC3F8	8	52.0137	1.36797	0
GF08.15	8	53.0135	1.60297	0
GF09.09	9	0	0.88829	0
loc1.8	9	1	0.971153	0
loc1.5.7	9	1.5	1.0112	0
loc2.7	9	2	1.04993	0
loc2.5.6	9	2.5	1.08658	0
loc3.8	9	3	1.12083	0
loc3.5.7	9	3.5	1.15235	0
loc4.9	9	4	1.18087	0
loc4.5.8	9	4.5	1.20619	0
loc5.8	9	5	1.22821	0
loc5.5.7	9	5.5	1.24686	0
loc6.4	9	6	1.26216	0
loc6.5.4	9	6.5	1.27418	0
VMC1C10	9	7.67109	1.29014	0
loc8.7	9	8	1.25429	0
loc8.5.6	9	8.5	1.19264	0
loc9.9	9	9	1.12281	0
loc9.5.8	9	9.5	1.04544	0
loc10.8	9	10	0.961501	0
loc10.5.7	9	10.5	0.872308	0
loc11.8	9	11	0.779566	0
loc11.5.7	9	11.5	0.685328	0
loc12.9	9	12	0.591913	0
loc12.5.8	9	12.5	0.501738	0
loc13.7	9	13	0.417124	0
loc13.5.6	9	13.5	0.340081	0
GF09.11	9	14.6613	0.197163	0
loc15.8	9	15	0.211798	0
loc15.5.7	9	15.5	0.23437	0
GF09.48	9	16.6459	0.289416	0
GF09.47_289	9	16.9633	0.301357	0
GF09.46	9	16.9634	0.301357	0
loc17.9	9	17	0.302319	0
loc17.5.8	9	17.5	0.31591	0
loc18.8	9	18	0.330249	0
loc18.5.7	9	18.5	0.345838	0
loc19.6	9	19	0.362155	0
loc19.5.5	9	19.5	0.379493	0
loc20.6	9	20	0.397898	0
loc20.5.5	9	20.5	0.417404	0
loc21.8	9	21	0.438031	0
loc21.5.7	9	21.5	0.459775	0
loc22.7	9	22	0.482595	0
loc22.5.6	9	22.5	0.506411	0
loc23.6	9	23	0.532852	0
loc23.5.5	9	23.5	0.558354	0
loc24.8	9	24	0.584143	0
loc24.5.7	9	24.5	0.609858	0
loc25.9	9	25	0.635091	0
loc25.5.8	9	25.5	0.659409	0
GF09.65	9	26.7457	0.713107	0
loc27.8	9	27	0.694172	0
loc27.5.7	9	27.5	0.657178	0
loc28.8	9	28	0.62099	0
loc28.5.7	9	28.5	0.586019	0
loc29.8	9	29	0.552622	0
loc29.5.7	9	29.5	0.521098	0
loc30.6	9	30	0.491674	0
loc30.5.5	9	30.5	0.464501	0
loc31.6	9	31	0.439654	0
loc31.5.5	9	31.5	0.417141	0
loc32.7	9	32	0.395399	0
loc32.5.6	9	32.5	0.377821	0
loc33.7	9	33	0.36216	0
loc33.5.6	9	33.5	0.348236	0
loc34.7	9	34	0.335856	0
loc34.5.6	9	34.5	0.324827	0
loc35.6	9	35	0.314961	0
loc35.5.5	9	35.5	0.306079	0
loc36.7	9	36	0.298014	0
loc36.5.6	9	36.5	0.290618	0
loc37.7	9	37	0.283758	0
loc37.5.6	9	37.5	0.277321	0
loc38.7	9	38	0.271213	0
loc38.5.6	9	38.5	0.265358	0
loc39.6	9	39	0.259699	0
loc39.5.5	9	39.5	0.254194	0
loc40.7	9	40	0.248816	0
loc40.5.6	9	40.5	0.243549	0
loc41.8	9	41	0.238385	0
loc41.5.7	9	41.5	0.23366	0
VCHR09A	9	42.2114	0.226727	0
loc43.4	9	43	0.21567	0
loc43.5.4	9	43.5	0.208638	0
loc44.7	9	44	0.201504	0
loc44.5.6	9	44.5	0.194378	0
loc45.8	9	45	0.187361	0
loc45.5.7	9	45.5	0.180561	0
loc46.7	9	46	0.174095	0
loc46.5.6	9	46.5	0.169016	0
loc47.3	9	47	0.163833	0
loc47.5.3	9	47.5	0.159462	0
loc48.6	9	48	0.156077	0
loc48.5.5	9	48.5	0.153859	0
loc49.7	9	49	0.152988	0
loc49.5.6	9	49.5	0.153644	0
loc50.7	9	50	0.155996	0
loc50.5.6	9	50.5	0.160194	0
loc51.6	9	51	0.166365	0
loc51.5.5	9	51.5	0.174606	0
loc52.3	9	52	0.184971	0
loc52.5.3	9	52.5	0.199283	0
loc53.4	9	53	0.214166	0
loc53.5.4	9	53.5	0.231068	0
loc54.4	9	54	0.249844	0
loc54.5.4	9	54.5	0.270308	0
loc55.4	9	55	0.292237	0
loc55.5.4	9	55.5	0.31538	0
loc56.3	9	56	0.339471	0
loc56.5.3	9	56.5	0.364236	0
loc57.7	9	57	0.389405	0
loc57.5.6	9	57.5	0.414716	0
loc58.6	9	58	0.439926	0
loc58.5.5	9	58.5	0.464811	0
loc59.6	9	59	0.489176	0
loc59.5.5	9	59.5	0.512849	0
loc60.4	9	60	0.535687	0
loc60.5.4	9	60.5	0.557574	0
loc61.4	9	61	0.577529	0
loc61.5.4	9	61.5	0.597465	0
loc62.4	9	62	0.616216	0
loc62.5.4	9	62.5	0.633761	0
loc63.4	9	63	0.650095	0
loc63.5.4	9	63.5	0.66523	0
VMC2D9	9	64.5965	0.694465	0
UDV.040	9	65.5949	0.679533	0
loc66.3	9	66	0.660977	0
loc66.5.3	9	66.5	0.633483	0
loc67.3	9	67	0.600819	0
loc67.5.3	9	67.5	0.563218	0
loc68.2	9	68	0.521414	0
loc68.5.2	9	68.5	0.47671	0
loc69.4	9	69	0.430945	0
loc69.5.4	9	69.5	0.386299	0
loc70.4	9	70	0.344943	0
loc70.5.4	9	70.5	0.308628	0
VMC2E11	9	71.2858	0.263827	0
VMC3D7	10	0	2.23188	0
loc1.9	10	1	2.44775	0
loc1.5.8	10	1.5	2.48494	0
GF10.26_309	10	2.1765	2.49014	0
GF10.26_312	10	2.1766	2.49014	0
loc3.9	10	3	2.52155	0
loc3.5.8	10	3.5	2.47259	0
loc4.10	10	4	2.36824	0
loc4.5.9	10	4.5	2.20391	0
GF10.28	10	5.06726	1.9461	0
VVIH01	10	6.39816	2.42703	0
GF10.29	10	7.39829	2.39026	0
GF10.32_154	10	7.86836	2.35095	0
GF10.32_158	10	7.86846	2.35094	0
loc8.8	10	8	2.35957	0
loc8.5.7	10	8.5	2.42432	0
GF10.33	10	9.74147	2.72866	0
loc10.9	10	10	2.90553	0
loc10.5.8	10	10.5	3.16458	0
GF10.35	10	11.7428	3.49877	0
loc12.10	10	12	3.55492	0
loc12.5.9	10	12.5	3.65107	0
GF10.39	10	13.7442	3.83378	0
GF10.37_384	10	13.7443	3.83382	0
GF10.40	10	14.5439	3.93216	0
GF10.41	10	15.7446	4.82829	0
loc16.9	10	16	4.80596	0
loc16.5.8	10	16.5	4.74754	0
GF10.43	10	17.7456	4.42516	0
loc18.9	10	18	4.40394	0
loc18.5.8	10	18.5	4.33872	0
GF10.46	10	19.7454	3.97302	0
UDV.073_169	10	20.7447	3.88013	0
loc21.9	10	21	3.82567	0
loc21.5.8	10	21.5	3.71469	0
loc22.8	10	22	3.60011	0
loc22.5.7	10	22.5	3.48396	0
GF10.48	10	23.7778	3.18358	0
loc24.9	10	24	3.16301	0
loc24.5.8	10	24.5	3.10847	0
VRZAG67	10	25.4451	2.97455	0
GF10.12	10	26.1118	3.10566	0
loc27.9	10	27	3.11956	0
loc27.5.8	10	27.5	3.1205	0
loc28.9	10	28	3.11448	0
loc28.5.8	10	28.5	3.10009	0
loc29.9	10	29	3.07598	0
loc29.5.8	10	29.5	3.04061	0
loc30.7	10	30	2.99193	0
loc30.5.6	10	30.5	2.92703	0
VMC4F9.1	10	31.4462	2.74285	0
loc32.8	10	32	2.77844	0
loc32.5.7	10	32.5	2.80678	0
loc33.8	10	33	2.83163	0
loc33.5.7	10	33.5	2.85313	0
loc34.8	10	34	2.87145	0
loc34.5.7	10	34.5	2.88678	0
loc35.7	10	35	2.89934	0
loc35.5.6	10	35.5	2.90933	0
loc36.8	10	36	2.91696	0
loc36.5.7	10	36.5	2.92244	0
loc37.8	10	37	2.92597	0
loc37.5.7	10	37.5	2.92773	0
loc38.8	10	38	2.9279	0
loc38.5.7	10	38.5	2.92665	0
loc39.7	10	39	2.92416	0
loc39.5.6	10	39.5	2.92058	0
loc40.8	10	40	2.91606	0
loc40.5.7	10	40.5	2.91072	0
loc41.9	10	41	2.90469	0
loc41.5.8	10	41.5	2.89808	0
loc42.8	10	42	2.89099	0
loc42.5.7	10	42.5	2.88349	0
loc43.6	10	43	2.87564	0
loc43.5.5	10	43.5	2.86749	0
loc44.8	10	44	2.85907	0
loc44.5.7	10	44.5	2.85038	0
loc45.9	10	45	2.84143	0
loc45.5.8	10	45.5	2.83219	0
loc46.8	10	46	2.82264	0
loc46.5.7	10	46.5	2.81275	0
loc47.4	10	47	2.80244	0
loc47.5.4	10	47.5	2.79172	0
GF10.02	10	48.3784	2.77158	0
loc49.8	10	49	2.84748	0
loc49.5.7	10	49.5	2.90414	0
loc50.8	10	50	2.95532	0
loc50.5.7	10	50.5	3.00032	0
loc51.7	10	51	3.03886	0
loc51.5.6	10	51.5	3.07091	0
loc52.4	10	52	3.0965	0
loc52.5.4	10	52.5	3.11569	0
loc53.6	10	53	3.12857	0
loc53.5.5	10	53.5	3.13524	0
VMC8D3	10	54.7456	3.1259	0
VMC3E11.2_82	10	55.8669	2.67998	0
loc56.4	10	56	2.66871	0
loc56.5.4	10	56.5	2.622	0
loc57.8	10	57	2.56948	0
loc57.5.7	10	57.5	2.5114	0
loc58.7	10	58	2.44851	0
loc58.5.6	10	58.5	2.38141	0
loc59.7	10	59	2.31066	0
loc59.5.6	10	59.5	2.23679	0
loc60.6	10	60	2.16033	0
loc60.5.5	10	60.5	2.08172	0
loc61.6	10	61	2.00143	0
loc61.5.5	10	61.5	1.91985	0
loc62.6	10	62	1.83737	0
loc62.5.5	10	62.5	1.75414	0
GF02.09_245	10	63.6722	1.55839	0
loc64.6	10	64	1.60534	0
loc64.5.5	10	64.5	1.67158	0
loc65.3	10	65	1.73137	0
loc65.5.3	10	65.5	1.78522	0
loc66.4	10	66	1.83374	0
loc66.5.4	10	66.5	1.87751	0
GF10.05	10	67.5772	1.95854	0
loc68.3	10	68	1.8721	0
loc68.5.3	10	68.5	1.76401	0
loc69.6	10	69	1.64965	0
loc69.5.5	10	69.5	1.52882	0
GF10.09	10	70.5807	1.2397	0
loc71.4	10	71	1.30344	0
loc71.5.4	10	71.5	1.36611	0
GF10.07	10	72.248	1.42461	0
loc73.2	10	73	2.02374	0
loc73.5.2	10	73.5	2.38067	0
GF10.11	10	74.2491	2.84687	0
VRZAG7	10	74.5821	2.55316	0
GF11.01_135	11	0	0.899958	0
loc1.10	11	1	0.995039	0
loc1.5.9	11	1.5	1.03248	0
VMC2A12_91	11	2.66816	1.09726	0
loc3.10	11	3	1.10963	0
loc3.5.9	11	3.5	1.12819	0
loc4.11	11	4	1.14621	0
loc4.5.10	11	4.5	1.16331	0
loc5.9	11	5	1.17914	0
loc5.5.8	11	5.5	1.19342	0
loc6.6	11	6	1.20594	0
loc6.5.5	11	6.5	1.21654	0
loc7.7	11	7	1.22513	0
loc7.5.6	11	7.5	1.23166	0
loc8.9	11	8	1.23608	0
loc8.5.8	11	8.5	1.23842	0
loc9.10	11	9	1.2387	0
loc9.5.9	11	9.5	1.23655	0
loc10.10	11	10	1.23295	0
loc10.5.9	11	10.5	1.22739	0
loc11.9	11	11	1.21996	0
loc11.5.8	11	11.5	1.21077	0
GF11.03_128	11	12.3785	1.19069	0
VVMD25	11	13.7111	1.17252	0
loc14.7	11	14	1.19552	0
loc14.5.6	11	14.5	1.23677	0
loc15.9	11	15	1.28013	0
loc15.5.8	11	15.5	1.32579	0
loc16.10	11	16	1.37366	0
loc16.5.9	11	16.5	1.42334	0
loc17.10	11	17	1.47431	0
loc17.5.9	11	17.5	1.52596	0
VMC6C3	11	18.0585	1.58374	0
loc19.7	11	19	1.6835	0
loc19.5.6	11	19.5	1.7367	0
loc20.7	11	20	1.79004	0
loc20.5.6	11	20.5	1.84337	0
loc21.10	11	21	1.89655	0
loc21.5.9	11	21.5	1.94941	0
loc22.9	11	22	2.00181	0
loc22.5.8	11	22.5	2.05404	0
loc23.7	11	23	2.10502	0
loc23.5.6	11	23.5	2.15502	0
loc24.10	11	24	2.20388	0
loc24.5.9	11	24.5	2.25142	0
loc25.10	11	25	2.29749	0
loc25.5.9	11	25.5	2.34191	0
loc26.7	11	26	2.38404	0
loc26.5.6	11	26.5	2.42469	0
VVIB19	11	27.8518	2.52382	0
loc28.10	11	28	2.58717	0
loc28.5.9	11	28.5	2.80363	0
loc29.10	11	29	3.01611	0
loc29.5.9	11	29.5	3.21918	0
loc30.8	11	30	3.40895	0
loc30.5.7	11	30.5	3.58336	0
VCHR11A_204	11	31.7259	3.94441	0
loc32.9	11	32	4.01181	0
loc32.5.8	11	32.5	4.12157	0
loc33.9	11	33	4.21426	0
loc33.5.8	11	33.5	4.29025	0
loc34.9	11	34	4.34988	0
loc34.5.8	11	34.5	4.39345	0
loc35.8	11	35	4.42127	0
loc35.5.7	11	35.5	4.43351	0
GF09.19_322	11	36.5211	4.41437	0
loc37.9	11	37	4.71072	0
loc37.5.8	11	37.5	4.98052	0
loc38.9	11	38	5.20767	0
loc38.5.8	11	38.5	5.39478	0
loc39.8	11	39	5.54482	0
loc39.5.7	11	39.5	5.65983	0
GF11.09	11	40.9511	5.79793	0
loc41.10	11	41	5.81088	0
loc41.5.9	11	41.5	5.93302	0
VVIP02	11	42.9522	6.1789	0
loc43.7	11	43	6.19528	0
loc43.5.6	11	43.5	6.3552	0
loc44.9	11	44	6.49573	0
loc44.5.8	11	44.5	6.62075	0
loc45.10	11	45	6.7338	0
loc45.5.9	11	45.5	6.83797	0
loc46.9	11	46	6.93597	0
loc46.5.8	11	46.5	7.03022	0
loc47.6	11	47	7.12283	0
loc47.5.5	11	47.5	7.21544	0
loc48.7	11	48	7.30911	0
loc48.5.6	11	48.5	7.40425	0
loc49.9	11	49	7.50065	0
loc49.5.8	11	49.5	7.59766	0
GF11.26	11	50.6798	7.8252	0
loc51.8	11	51	8.14549	0
loc51.5.7	11	51.5	8.56651	0
loc52.6	11	52	8.93132	0
loc52.5.5	11	52.5	9.25886	0
GF11.31_341	11	53.0148	9.56558	0
UDV.028	11	53.0149	9.56562	0
GF11.31_358	11	53.1817	9.66303	0
GF11.33	11	53.3485	9.74892	0
VVMD8	11	53.6815	9.20964	0
GF12.03	12	0	0.521324	0
loc1.11	12	1	0.558041	0
loc1.5.10	12	1.5	0.579036	0
loc2.8	12	2	0.60047	0
loc2.5.7	12	2.5	0.621039	0
loc3.11	12	3	0.640887	0
loc3.5.10	12	3.5	0.656139	0
GF12.08	12	4.00821	0.667516	0
loc5.10	12	5	0.690833	0
loc5.5.9	12	5.5	0.702035	0
loc6.7	12	6	0.712843	0
loc6.5.6	12	6.5	0.723208	0
loc7.8	12	7	0.733086	0
loc7.5.7	12	7.5	0.742436	0
loc8.10	12	8	0.751224	0
loc8.5.9	12	8.5	0.759424	0
loc9.11	12	9	0.767017	0
loc9.5.10	12	9.5	0.773994	0
loc10.11	12	10	0.783171	0
loc10.5.10	12	10.5	0.789262	0
loc11.10	12	11	0.794783	0
loc11.5.9	12	11.5	0.799763	0
loc12.11	12	12	0.80424	0
loc12.5.10	12	12.5	0.808257	0
loc13.8	12	13	0.811865	0
loc13.5.7	12	13.5	0.815116	0
loc14.8	12	14	0.818064	0
loc14.5.7	12	14.5	0.820759	0
loc15.10	12	15	0.823248	0
loc15.5.9	12	15.5	0.828433	0
loc16.11	12	16	0.830673	0
loc16.5.10	12	16.5	0.832769	0
VMC5C6_73	12	17.8157	0.837703	0
loc18.10	12	18	0.840537	0
loc18.5.9	12	18.5	0.847698	0
loc19.8	12	19	0.853979	0
loc19.5.7	12	19.5	0.8593	0
loc20.8	12	20	0.863594	0
loc20.5.7	12	20.5	0.866808	0
loc21.11	12	21	0.868906	0
loc21.5.10	12	21.5	0.869869	0
loc22.10	12	22	0.869698	0
loc22.5.9	12	22.5	0.868407	0
loc23.8	12	23	0.866034	0
loc23.5.7	12	23.5	0.862626	0
loc24.11	12	24	0.85825	0
loc24.5.10	12	24.5	0.852984	0
loc25.11	12	25	0.846917	0
loc25.5.10	12	25.5	0.837757	0
loc26.8	12	26	0.830738	0
loc26.5.7	12	26.5	0.823219	0
loc27.10	12	27	0.8153	0
loc27.5.9	12	27.5	0.80708	0
VMC2H4	12	28.7147	0.786289	0
GF12.01_196	12	28.7148	0.786283	0
loc29.11	12	29	0.767887	0
loc29.5.10	12	29.5	0.735046	0
loc30.9	12	30	0.701661	0
loc30.5.8	12	30.5	0.667877	0
loc31.7	12	31	0.633853	0
loc31.5.6	12	31.5	0.599764	0
loc32.10	12	32	0.565795	0
loc32.5.9	12	32.5	0.532137	0
GF12.23_481	12	33.6896	0.453937	0
loc34.10	12	34	0.432162	0
loc34.5.9	12	34.5	0.39724	0
VMC1G3.2_141	12	35.5845	0.32141	0
UDV.024_196	12	36.5063	0.305316	0
GF12.22	12	36.5064	0.305311	0
SCU05	12	37.171	0.303219	0
GF12.05	12	37.1711	0.303216	0
loc38.10	12	38	0.269743	0
loc38.5.9	12	38.5	0.245982	0
loc39.9	12	39	0.226387	0
loc39.5.8	12	39.5	0.210828	0
loc40.9	12	40	0.200808	0
loc40.5.8	12	40.5	0.204719	0
loc41.11	12	41	0.221711	0
loc41.5.10	12	41.5	0.252971	0
GF12.14_510	12	42.5548	0.361934	0
GF12.10	12	43.2096	0.410669	0
GF12.15_336	12	43.2097	0.410677	0
loc44.10	12	44	0.502299	0
loc44.5.9	12	44.5	0.586611	0
GF12.17_321	12	45.8233	0.922967	0
GF12.16_214	12	45.9172	0.952646	0
loc46.10	12	46	0.959736	0
loc46.5.9	12	46.5	1.00062	0
loc47.7	12	47	1.03753	0
loc47.5.6	12	47.5	1.06463	0
loc48.8	12	48	1.08173	0
loc48.5.7	12	48.5	1.0882	0
loc49.10	12	49	1.08434	0
loc49.5.9	12	49.5	1.07006	0
GF12.18	12	50.2256	1.0382	0
GF12.19	12	50.8887	1.10904	0
SC34.8_228	12	50.8888	1.10905	0
loc51.9	12	51	1.10951	0
loc51.5.8	12	51.5	1.109	0
GF12.06	12	52.556	1.10054	0
GF12.07	12	53.5562	1.22817	0
UDV.120_148	12	54.8888	0.788426	0
loc55.6	12	55	0.781165	0
loc55.5.5	12	55.5	0.757103	0
GF12.09_82	12	56.2591	0.748599	0
VVIN62	13	0	0.931856	0
loc1.12	13	1	1.03332	0
loc1.5.11	13	1.5	1.09326	0
loc2.9	13	2	1.15549	0
loc2.5.8	13	2.5	1.21686	0
UDV.088	13	3.67296	1.34562	0
VVIH54	13	4.33964	1.34563	0
loc5.11	13	5	1.40635	0
loc5.5.10	13	5.5	1.44377	0
loc6.8	13	6	1.47205	0
loc6.5.7	13	6.5	1.4907	0
loc7.9	13	7	1.49983	0
loc7.5.8	13	7.5	1.49981	0
loc8.11	13	8	1.49105	0
loc8.5.10	13	8.5	1.47389	0
loc9.12	13	9	1.44865	0
loc9.5.11	13	9.5	1.41564	0
VCHR13C	13	10.3687	1.34091	0
loc11.11	13	11	1.39831	0
loc11.5.10	13	11.5	1.44624	0
loc12.12	13	12	1.49605	0
loc12.5.11	13	12.5	1.54729	0
loc13.9	13	13	1.59944	0
loc13.5.8	13	13.5	1.65196	0
loc14.9	13	14	1.70429	0
loc14.5.8	13	14.5	1.75585	0
loc15.11	13	15	1.80608	0
loc15.5.10	13	15.5	1.85442	0
loc16.12	13	16	1.90034	0
loc16.5.11	13	16.5	1.94335	0
loc17.11	13	17	1.98294	0
loc17.5.10	13	17.5	2.01865	0
loc18.11	13	18	2.05006	0
loc18.5.10	13	18.5	2.07673	0
loc19.9	13	19	2.09829	0
loc19.5.8	13	19.5	2.11437	0
loc20.9	13	20	2.12466	0
loc20.5.8	13	20.5	2.12887	0
loc21.12	13	21	2.12673	0
loc21.5.11	13	21.5	2.11804	0
loc22.11	13	22	2.10263	0
loc22.5.10	13	22.5	2.08037	0
VVS1	13	23.6738	2.00033	0
loc24.12	13	24	2.00886	0
loc24.5.11	13	24.5	2.02084	0
loc25.12	13	25	2.0292	0
loc25.5.11	13	25.5	2.03145	0
UDV.129	13	26.0085	2.02551	0
loc27.11	13	27	1.59347	0
loc27.5.10	13	27.5	1.3685	0
loc28.11	13	28	1.14198	0
loc28.5.10	13	28.5	0.91949	0
loc29.12	13	29	0.709443	0
loc29.5.11	13	29.5	0.522183	0
VVIV61	13	30.3517	0.278348	0
loc31.8	13	31	0.300749	0
loc31.5.7	13	31.5	0.313846	0
UDV.124	13	32.6858	0.328493	0
GF13.29	13	33.3523	0.343232	0
loc34.11	13	34	0.252534	0
loc34.5.10	13	34.5	0.190823	0
VMCNG1D3_159	13	35.5342	0.0964355	0
loc36.9	13	36	0.0855415	0
loc36.5.8	13	36.5	0.0851591	0
loc37.10	13	37	0.096873	0
loc37.5.9	13	37.5	0.120609	0
loc38.11	13	38	0.157568	0
loc38.5.10	13	38.5	0.204369	0
loc39.10	13	39	0.260175	0
loc39.5.9	13	39.5	0.322963	0
loc40.10	13	40	0.391715	0
loc40.5.9	13	40.5	0.462143	0
loc41.12	13	41	0.533463	0
loc41.5.11	13	41.5	0.604234	0
loc42.9	13	42	0.673362	0
loc42.5.8	13	42.5	0.73962	0
VMC2A9_96	13	43.6396	0.881493	0
VMC9H4.2_268	13	44.3541	0.948005	0
VMCNG4E10.1_291	13	44.3542	0.948018	0
UDV.037	13	45.8071	1.24068	0
loc46.11	13	46	1.23011	0
loc46.5.10	13	46.5	1.20179	0
loc47.8	13	47	1.17238	0
loc47.5.7	13	47.5	1.14209	0
loc48.9	13	48	1.11116	0
loc48.5.8	13	48.5	1.07985	0
loc49.11	13	49	1.04844	0
loc49.5.10	13	49.5	1.01721	0
loc50.9	13	50	0.986484	0
loc50.5.8	13	50.5	0.95659	0
loc51.10	13	51	0.927895	0
loc51.5.9	13	51.5	0.900812	0
loc52.7	13	52	0.875812	0
loc52.5.6	13	52.5	0.853417	0
VMC3B12	13	53.5348	0.817505	0
VCHR13B	13	54.2014	0.854355	0
loc55.7	13	55	0.773129	0
loc55.5.6	13	55.5	0.723659	0
loc56.6	13	56	0.675596	0
loc56.5.5	13	56.5	0.629258	0
loc57.9	13	57	0.584864	0
loc57.5.8	13	57.5	0.54253	0
GF13.09	13	58.5444	0.460431	0
loc59.8	13	59	0.426794	0
loc59.5.7	13	59.5	0.395034	0
VMC8E6	13	60.1146	0.365664	0
loc61.7	13	61	0.348973	0
loc61.5.6	13	61.5	0.339746	0
loc62.7	13	62	0.330691	0
loc62.5.6	13	62.5	0.321859	0
loc63.6	13	63	0.313305	0
loc63.5.5	13	63.5	0.305092	0
loc64.7	13	64	0.297287	0
loc64.5.6	13	64.5	0.289961	0
loc65.4	13	65	0.283187	0
loc65.5.4	13	65.5	0.277041	0
loc66.6	13	66	0.271595	0
loc66.5.5	13	66.5	0.266923	0
loc67.4	13	67	0.26309	0
loc67.5.4	13	67.5	0.260157	0
loc68.4	13	68	0.258179	0
loc68.5.4	13	68.5	0.257202	0
loc69.7	13	69	0.25726	0
loc69.5.6	13	69.5	0.258379	0
loc70.6	13	70	0.260574	0
loc70.5.5	13	70.5	0.263847	0
loc71.6	13	71	0.2696	0
loc71.5.5	13	71.5	0.27538	0
loc72.4	13	72	0.282228	0
loc72.5.4	13	72.5	0.290088	0
loc73.3	13	73	0.298893	0
loc73.5.3	13	73.5	0.308562	0
loc74.4	13	74	0.319004	0
loc74.5.4	13	74.5	0.330118	0
loc75.3	13	75	0.341798	0
loc75.5.3	13	75.5	0.353931	0
loc76.2	13	76	0.366403	0
loc76.5.2	13	76.5	0.379099	0
loc77.3	13	77	0.391905	0
loc77.5.3	13	77.5	0.404713	0
loc78.2	13	78	0.417415	0
loc78.5.2	13	78.5	0.429914	0
loc79.2	13	79	0.442117	0
loc79.5.2	13	79.5	0.45394	0
loc80.3	13	80	0.465309	0
loc80.5.3	13	80.5	0.476158	0
loc81.2	13	81	0.486431	0
loc81.5.2	13	81.5	0.496082	0
loc82.3	13	82	0.505074	0
loc82.5.3	13	82.5	0.51338	0
GF13.12_243	13	83.3142	0.525421	0
loc84.2	13	84	0.542889	0
loc84.5.2	13	84.5	0.559124	0
loc85.2	13	85	0.578482	0
loc85.5.2	13	85.5	0.600935	0
GF13.14	13	86.7819	0.672909	0
GF14.01	14	0	0.0973143	0
loc1.13	14	1	0.125264	0
loc1.5.12	14	1.5	0.143384	0
loc2.10	14	2	0.164069	0
loc2.5.9	14	2.5	0.187002	0
loc3.12	14	3	0.211781	0
loc3.5.11	14	3.5	0.237954	0
VMCNG1E1	14	4.67997	0.303015	0
loc5.12	14	5	0.317714	0
loc5.5.11	14	5.5	0.341875	0
loc6.9	14	6	0.366935	0
loc6.5.8	14	6.5	0.39274	0
loc7.10	14	7	0.418981	0
loc7.5.9	14	7.5	0.445318	0
loc8.12	14	8	0.471395	0
loc8.5.11	14	8.5	0.49686	0
loc9.13	14	9	0.521381	0
loc9.5.12	14	9.5	0.54466	0
loc10.12	14	10	0.566443	0
loc10.5.11	14	10.5	0.586522	0
loc11.12	14	11	0.604743	0
loc11.5.11	14	11.5	0.621	0
GF14.02	14	12.7493	0.652995	0
loc13.10	14	13	0.643431	0
loc13.5.9	14	13.5	0.605067	0
GF14.28	14	14.4166	0.512555	0
loc15.12	14	15	0.520613	0
loc15.5.11	14	15.5	0.540844	0
GF14.23	14	16.0839	0.578148	0
GF14.25_258	14	16.084	0.578137	0
GF14.24	14	17.0841	0.543262	0
loc18.12	14	18	0.53928	0
loc18.5.11	14	18.5	0.534583	0
VMC2H12	14	19.7533	0.515247	0
loc20.10	14	20	0.5343	0
loc20.5.9	14	20.5	0.574161	0
loc21.13	14	21	0.615139	0
loc21.5.12	14	21.5	0.656653	0
loc22.12	14	22	0.698134	0
loc22.5.11	14	22.5	0.739076	0
GF14.52	14	23.4265	0.812518	0
loc24.13	14	24	0.761543	0
loc24.5.12	14	24.5	0.719154	0
loc25.13	14	25	0.679522	0
loc25.5.12	14	25.5	0.643498	0
loc26.9	14	26	0.611872	0
loc26.5.8	14	26.5	0.585277	0
loc27.12	14	27	0.564109	0
loc27.5.11	14	27.5	0.548484	0
VVIP22	14	28.4433	0.533391	0
VCHR14A_187	14	29.1133	0.638477	0
loc30.10	14	30	0.660038	0
loc30.5.9	14	30.5	0.673022	0
VMC2C3	14	31.1245	0.691378	0
loc32.11	14	32	0.817812	0
loc32.5.10	14	32.5	0.894132	0
loc33.10	14	33	0.972518	0
loc33.5.9	14	33.5	1.05223	0
loc34.12	14	34	1.13265	0
loc34.5.11	14	34.5	1.21329	0
GF11.29_324	14	35.0727	1.30547	0
loc36.10	14	36	1.1601	0
loc36.5.9	14	36.5	1.08002	0
VRZAG112	14	37.8893	0.866158	0
loc38.12	14	38	0.860322	0
loc38.5.11	14	38.5	0.834771	0
loc39.11	14	39	0.811744	0
loc39.5.10	14	39.5	0.792637	0
GF14.09	14	40.2223	0.773901	0
loc41.13	14	41	0.888875	0
loc41.5.12	14	41.5	0.9692	0
loc42.10	14	42	1.05225	0
loc42.5.9	14	42.5	1.13689	0
loc43.8	14	43	1.22158	0
loc43.5.7	14	43.5	1.30487	0
loc44.11	14	44	1.38541	0
loc44.5.10	14	44.5	1.46201	0
loc45.11	14	45	1.53358	0
loc45.5.10	14	45.5	1.5991	0
GF14.03	14	46.5885	1.71659	0
loc47.9	14	47	1.75485	0
loc47.5.8	14	47.5	1.8061	0
UDV.033	14	48.5895	1.92601	0
VMC2A5	14	48.5896	1.92601	0
VVMD24	14	49.5897	1.61758	0
GF14.33	14	49.5898	1.61758	0
GF14.34	14	50.2566	1.76456	0
GF14.35	14	50.5899	1.62992	0
loc51.11	14	51	1.52715	0
loc51.5.10	14	51.5	1.39786	0
loc52.8	14	52	1.26456	0
loc52.5.7	14	52.5	1.12786	0
loc53.7	14	53	0.988975	0
loc53.5.6	14	53.5	0.849989	0
loc54.6	14	54	0.714031	0
loc54.5.5	14	54.5	0.584724	0
GF14.07	14	55.2702	0.409911	0
loc56.7	14	56	0.377708	0
loc56.5.6	14	56.5	0.358967	0
GF14.04	14	57.5983	0.331314	0
GF14.40	14	58.2581	0.333424	0
UDV.095_122	14	58.9887	0.407572	0
loc59.9	14	59	0.407838	0
loc59.5.8	14	59.5	0.416761	0
GF14.41	14	60.1259	0.419477	0
GF14.42	14	60.4592	0.456339	0
loc61.8	14	61	0.457092	0
loc61.5.7	14	61.5	0.460521	0
UDV.025	14	62.4603	0.474153	0
loc63.7	14	63	0.505086	0
loc63.5.6	14	63.5	0.533166	0
VMC6E1	14	64.1271	0.566984	0
GF14.20_255	14	65.1268	0.343177	0
GF14.19	14	65.1269	0.343163	0
GF14.18	14	65.4602	0.339853	0
GF14.06	14	65.4603	0.339853	0
loc66.7	14	66	0.357197	0
loc66.5.6	14	66.5	0.381774	0
loc67.6	14	67	0.410643	0
loc67.5.5	14	67.5	0.440013	0
GF14.15	14	68.4639	0.488783	0
GF14.16_371	14	68.6305	0.521835	0
GF14.05	14	68.7972	0.55434	0
GF14.14_284	14	69.4629	0.574809	0
GF15.10_206	15	0	0.491128	0
loc1.14	15	1	0.365184	0
loc1.5.13	15	1.5	0.320646	0
GF15.06_176	15	2.00012	0.291478	0
GF15.59	15	2.00022	0.291478	0
GF15.58	15	2.33355	0.299853	0
loc3.13	15	3	0.294277	0
loc3.5.12	15	3.5	0.306624	0
GF15.66	15	4.00085	0.330309	0
GF15.08	15	4.33418	0.272811	0
GF15.01_198	15	4.33428	0.272816	0
loc5.13	15	5	0.302761	0
loc5.5.12	15	5.5	0.328966	0
GF15.41	15	6.66941	0.392512	0
GF15.44	15	7.66968	0.408016	0
loc8.13	15	8	0.408389	0
loc8.5.12	15	8.5	0.408522	0
loc9.14	15	9	0.408097	0
loc9.5.13	15	9.5	0.407091	0
loc10.13	15	10	0.405498	0
loc10.5.12	15	10.5	0.403338	0
loc11.13	15	11	0.400654	0
loc11.5.12	15	11.5	0.397514	0
loc12.13	15	12	0.394009	0
loc12.5.12	15	12.5	0.389891	0
loc13.11	15	13	0.386072	0
loc13.5.10	15	13.5	0.382433	0
VVIP33	15	14.7148	0.373429	0
loc15.13	15	15	0.372797	0
loc15.5.12	15	15.5	0.371206	0
loc16.13	15	16	0.369012	0
loc16.5.12	15	16.5	0.366236	0
loc17.12	15	17	0.362798	0
loc17.5.11	15	17.5	0.358955	0
loc18.13	15	18	0.354918	0
loc18.5.12	15	18.5	0.350439	0
loc19.10	15	19	0.34582	0
loc19.5.9	15	19.5	0.341236	0
loc20.11	15	20	0.336887	0
loc20.5.10	15	20.5	0.333003	0
loc21.14	15	21	0.329835	0
loc21.5.13	15	21.5	0.327655	0
loc22.13	15	22	0.326749	0
loc22.5.12	15	22.5	0.327409	0
loc23.9	15	23	0.329922	0
loc23.5.8	15	23.5	0.334567	0
VMC5G8_308	15	24.7714	0.357879	0
loc25.14	15	25	0.363324	0
loc25.5.13	15	25.5	0.377137	0
loc26.10	15	26	0.391084	0
loc26.5.9	15	26.5	0.405947	0
loc27.13	15	27	0.421571	0
loc27.5.12	15	27.5	0.437799	0
loc28.12	15	28	0.45447	0
loc28.5.11	15	28.5	0.471429	0
loc29.13	15	29	0.488521	0
loc29.5.12	15	29.5	0.505603	0
VVIM42.1_278	15	30.7489	0.547295	0
loc31.9	15	31	0.565562	0
loc31.5.8	15	31.5	0.605738	0
VMC4D9.2_229	15	32.0657	0.657009	0
loc33.11	15	33	0.734087	0
loc33.5.10	15	33.5	0.776279	0
loc34.13	15	34	0.818598	0
loc34.5.12	15	34.5	0.861506	0
loc35.9	15	35	0.90262	0
loc35.5.8	15	35.5	0.942316	0
loc36.11	15	36	0.980149	0
loc36.5.10	15	36.5	1.01572	0
loc37.11	15	37	1.04868	0
[truncated: 569 more rows]

## Sheet: Composite_Interval_Mapping
	lg	pos.cM	LOD	model			Multipoint probability for QTL genotype was obtained for each 0.5 cM
VMC4F8_116	1	0	0.916448	0
loc1	1	1	1.00955	0			Markers selected for CIM analysis: 9
loc1.5	1	1.5	1.05774	0			LG	Marker
GF01.24_375	1	2.66212	1.16758	0			1	GF01-66_223
loc3	1	3	1.16994	0			1	VVIM25
loc3.5	1	3.5	1.17194	0			2	VMC5G7
loc4	1	4	1.17202	0			4	GF04-60
loc4.5	1	4.5	1.17005	0			6	GF08-06_192
loc5	1	5	1.16593	0			6	VMCNG4B9_166
loc5.5	1	5.5	1.15957	0			10	GF10-41
loc6	1	6	1.15091	0			11	GF11-33
loc6.5	1	6.5	1.13992	0			13	UDV-088
GF01.16_129	1	7.98429	1.09324	0
loc8	1	8	1.09018	0
loc8.5	1	8.5	0.991255	0
loc9	1	9	0.891565	0
loc9.5	1	9.5	0.792701	0
loc10	1	10	0.696507	0
loc10.5	1	10.5	0.60502	0
loc11	1	11	0.520118	0
loc11.5	1	11.5	0.444229	0
loc12	1	12	0.378482	0
loc12.5	1	12.5	0.323671	0
loc13	1	13	0.279851	0
loc13.5	1	13.5	0.246428	0
GF01.17	1	14.0097	0.222	0
loc15	1	15	0.182992	0
loc15.5	1	15.5	0.174165	0
loc16	1	16	0.173764	0
loc16.5	1	16.5	0.18225	0
loc17	1	17	0.199542	0
loc17.5	1	17.5	0.225014	0
loc18	1	18	0.257658	0
loc18.5	1	18.5	0.296318	0
loc19	1	19	0.339896	0
loc19.5	1	19.5	0.387472	0
VMC4F9.2	1	20.0371	0.442236	0
loc21	1	21	0.281971	0
loc21.5	1	21.5	0.209864	0
loc22	1	22	0.148468	0
loc22.5	1	22.5	0.0999107	0
GF01.27_361	1	23.705	0.0412634	0
GF01.50	1	23.7051	0.0412628	0
UDV.035	1	24.3675	0.129993	0
loc25	1	25	0.139286	0
loc25.5	1	25.5	0.156165	0
loc26	1	26	0.182259	0
loc26.5	1	26.5	0.217455	0
GF01.19_336	1	27.0274	0.263496	0
loc28	1	28	0.272786	0
loc28.5	1	28.5	0.277233	0
loc29	1	29	0.281384	0
loc29.5	1	29.5	0.285177	0
loc30	1	30	0.288555	0
loc30.5	1	30.5	0.291469	0
UDV.055	1	31.4981	0.296144	0
loc32	1	32	0.303254	0
loc32.5	1	32.5	0.31866	0
loc33	1	33	0.342355	0
loc33.5	1	33.5	0.372853	0
GF01.58	1	34.5017	0.435058	0
GF01.02	1	35.8353	0.575515	0
loc36	1	36	0.551952	0
loc36.5	1	36.5	0.479634	0
loc37	1	37	0.405786	0
loc37.5	1	37.5	0.332733	0
loc38	1	38	0.263217	0
loc38.5	1	38.5	0.201156	0
loc39	1	39	0.151506	0
loc39.5	1	39.5	0.118461	0
loc40	1	40	0.108596	0
loc40.5	1	40.5	0.122643	0
loc41	1	41	0.160961	0
loc41.5	1	41.5	0.213549	0
loc42	1	42	0.278959	0
loc42.5	1	42.5	0.353717	0
VMCNG1H7	1	43.222	0.472488	0
UDV.010	1	43.5553	0.600582	0
VVMD26_250	1	44.2242	0.488193	0
VVIP60	1	44.8932	0.376027	0
loc45	1	45	0.353687	0
loc45.5	1	45.5	0.250873	0
loc46	1	46	0.15568	0
loc46.5	1	46.5	0.075035	0
GF01.23	1	47.2282	0.0100109	0
VVIN61	1	48.8955	2.83363	0
loc49	1	49	2.83699	0
loc49.5	1	49.5	2.84022	0
loc50	1	50	2.8209	0
loc50.5	1	50.5	2.77706	0
GF01.04_107	1	51.2067	2.66767	0
VCHR01B	1	52.5968	3.00859	0
VCHR01C	1	53.0981	3.22147	0
GF01.64	1	53.5993	3.37412	0
GF01.65	1	53.9327	3.40173	0
VVIM25	1	54.9328	3.36478	0
GF01.66_223	1	54.9329	3.36478	0
GF01.66_241	1	55.5995	3.10663	0
GF01.07	1	55.5996	3.10654	0
loc56	1	56	3.08522	0
loc56.5	1	56.5	3.04729	0
loc57	1	57	2.99273	0
loc57.5	1	57.5	2.91681	0
GF01.06_339	1	58.4734	2.68465	0
loc59	1	59	2.54637	0
loc59.5	1	59.5	2.40977	0
loc60	1	60	2.26869	0
loc60.5	1	60.5	2.12483	0
VMC8D1	1	61.3471	0.127142	0
VMC2B3	1	61.6804	0.280146	0
loc62	1	62	0.31316	0
loc62.5	1	62.5	0.372093	0
loc63	1	63	0.439138	0
loc63.5	1	63.5	0.508981	0
loc64	1	64	0.580535	0
loc64.5	1	64.5	0.649883	0
loc65	1	65	0.712929	0
loc65.5	1	65.5	0.764862	0
loc66	1	66	0.806077	0
loc66.5	1	66.5	0.834478	0
loc67	1	67	0.854141	0
loc67.5	1	67.5	0.86244	0
loc68	1	68	0.862329	0
loc68.5	1	68.5	0.855142	0
loc69	1	69	0.843928	0
loc69.5	1	69.5	0.826464	0
loc70	1	70	0.805454	0
loc70.5	1	70.5	0.781732	0
loc71	1	71	0.757459	0
loc71.5	1	71.5	0.730421	0
loc72	1	72	0.703442	0
loc72.5	1	72.5	0.674891	0
loc73	1	73	0.646796	0
loc73.5	1	73.5	0.617876	0
loc74	1	74	0.589722	0
loc74.5	1	74.5	0.56165	0
GF01.13_331	1	75.7033	0.495241	0
GF01.11	1	75.7034	0.495239	0
UDV.076	2	0	0.51974	0
GF02.07	2	1.65906	0.539897	0
loc2	2	2	0.552243	0
loc2.5	2	2.5	0.571929	0
loc3.1	2	3	0.591881	0
loc3.5.1	2	3.5	0.612624	0
loc4.1	2	4	0.635673	0
loc4.5.1	2	4.5	0.65861	0
loc5.1	2	5	0.684092	0
loc5.5.1	2	5.5	0.710716	0
loc6.1	2	6	0.737331	0
loc6.5.1	2	6.5	0.766438	0
loc7	2	7	0.796491	0
loc7.5	2	7.5	0.825661	0
loc8.1	2	8	0.856696	0
loc8.5.1	2	8.5	0.887303	0
loc9.1	2	9	0.916665	0
loc9.5.1	2	9.5	0.943752	0
loc10.1	2	10	0.965581	0
loc10.5.1	2	10.5	0.984145	0
loc11.1	2	11	0.995707	0
loc11.5.1	2	11.5	0.997854	0
loc12.1	2	12	0.985703	0
loc12.5.1	2	12.5	0.959071	0
VVIB23_312	2	13.199	0.884178	0
GF02.39	2	13.9429	0.855735	0
GF02.12	2	13.943	0.855735	0
GF02.26_385	2	13.9431	0.855736	0
loc14	2	14	0.844642	0
loc14.5	2	14.5	0.741567	0
GF02.42_167	2	15.1095	0.626743	0
loc16.1	2	16	0.672188	0
loc16.5.1	2	16.5	0.70367	0
loc17.1	2	17	0.74297	0
loc17.5.1	2	17.5	0.788673	0
loc18.1	2	18	0.841067	0
loc18.5.1	2	18.5	0.899696	0
loc19.1	2	19	0.961129	0
loc19.5.1	2	19.5	1.02591	0
VRZAG93	2	20.0032	2.24335	0
loc21.1	2	21	2.47695	0
loc21.5.1	2	21.5	2.60356	0
loc22.1	2	22	2.72195	0
loc22.5.1	2	22.5	2.82486	0
loc23	2	23	2.90941	0
loc23.5	2	23.5	2.97524	0
loc24	2	24	3.0231	0
loc24.5	2	24.5	3.05414	0
loc25.1	2	25	3.06972	0
loc25.5.1	2	25.5	3.07141	0
VMC5G7	2	26.3707	3.04615	0
loc27	2	27	3.0698	0
loc27.5	2	27.5	3.06713	0
loc28.1	2	28	3.04435	0
loc28.5.1	2	28.5	3.00152	0
loc29.1	2	29	2.93927	0
loc29.5.1	2	29.5	2.85845	0
loc30.1	2	30	2.76013	0
loc30.5.1	2	30.5	2.64595	0
GF02.55_215	2	31.0501	2.50489	0
GF03.09_301	3	0	0.847043	0
loc1.1	3	1	0.876895	0
loc1.5.1	3	1.5	0.899584	0
loc2.1	3	2	0.927128	0
loc2.5.1	3	2.5	0.959218	0
loc3.2	3	3	0.995512	0
loc3.5.2	3	3.5	1.03562	0
loc4.2	3	4	1.0791	0
loc4.5.2	3	4.5	1.12542	0
loc5.2	3	5	1.17405	0
loc5.5.2	3	5.5	1.22439	0
UDV.093	3	6.02812	1.27883	0
loc7.1	3	7	1.30489	0
loc7.5.1	3	7.5	1.31727	0
loc8.2	3	8	1.32888	0
loc8.5.2	3	8.5	1.33962	0
loc9.2	3	9	1.3494	0
loc9.5.2	3	9.5	1.35812	0
loc10.2	3	10	1.36572	0
loc10.5.2	3	10.5	1.37214	0
loc11.2	3	11	1.37732	0
loc11.5.2	3	11.5	1.38123	0
loc12.2	3	12	1.38383	0
loc12.5.2	3	12.5	1.38513	0
loc13.1	3	13	1.38512	0
loc13.5.1	3	13.5	1.38382	0
UDV.061_200	3	14.3508	1.37874	0
loc15.1	3	15	1.27526	0
loc15.5.1	3	15.5	1.19208	0
loc16.2	3	16	1.10675	0
loc16.5.2	3	16.5	1.02098	0
loc17.2	3	17	0.937113	0
loc17.5.2	3	17.5	0.858604	0
VMC2E7	3	18.0727	0.778456	0
VMC8F10	3	19.0686	0.581499	0
loc20	3	20	0.567159	0
loc20.5	3	20.5	0.557782	0
loc21.2	3	21	0.547419	0
loc21.5.2	3	21.5	0.536402	0
loc22.2	3	22	0.525479	0
loc22.5.2	3	22.5	0.514976	0
loc23.1	3	23	0.506109	0
loc23.5.1	3	23.5	0.500225	0
loc24.1	3	24	0.498979	0
loc24.5.1	3	24.5	0.504218	0
loc25.2	3	25	0.517725	0
loc25.5.2	3	25.5	0.540857	0
UDV.021	3	26.1134	0.583253	0
loc27.1	3	27	0.576796	0
loc27.5.1	3	27.5	0.57612	0
VMC1A5	3	28.7826	0.579881	0
loc29.2	3	29	0.550529	0
loc29.5.2	3	29.5	0.479507	0
UDV.043	3	30.1162	0.389633	0
loc31	3	31	0.319718	0
loc31.5	3	31.5	0.277678	0
loc32.1	3	32	0.234285	0
loc32.5.1	3	32.5	0.190561	0
VMC3F3	3	33.7895	0.0890538	0
loc34	3	34	0.101571	0
loc34.5	3	34.5	0.147911	0
VVMD36	3	35.4568	0.253193	0
loc36.1	3	36	0.187536	0
loc36.5.1	3	36.5	0.134336	0
VMC1G7	3	37.7914	0.0404894	0
loc38.1	3	38	0.0483005	0
loc38.5.1	3	38.5	0.0726159	0
VCHR03A_200	3	39.9068	0.164007	0
loc40.1	3	40	0.165811	0
loc40.5.1	3	40.5	0.175663	0
loc41.1	3	41	0.185688	0
loc41.5.1	3	41.5	0.195787	0
loc42.1	3	42	0.205847	0
loc42.5.1	3	42.5	0.215748	0
loc43	3	43	0.225366	0
loc43.5	3	43.5	0.234577	0
loc44	3	44	0.243264	0
loc44.5	3	44.5	0.251323	0
loc45.1	3	45	0.258664	0
loc45.5.1	3	45.5	0.265219	0
loc46.1	3	46	0.270942	0
loc46.5.1	3	46.5	0.27581	0
VVMD28	3	47.6754	0.283975	0
GF03.07_236	3	47.6755	0.283986	0
loc48	3	48	0.326663	0
loc48.5	3	48.5	0.399556	0
loc49.1	3	49	0.478773	0
loc49.5.1	3	49.5	0.558903	0
loc50.1	3	50	0.636236	0
loc50.5.1	3	50.5	0.707095	0
loc51	3	51	0.768692	0
loc51.5	3	51.5	0.819142	0
loc52	3	52	0.857294	0
loc52.5	3	52.5	0.882537	0
CH3_14.6	3	53.3603	0.895339	0
loc54	3	54	0.921677	0
loc54.5	3	54.5	0.941843	0
loc55	3	55	0.961488	0
loc55.5	3	55.5	0.980449	0
loc56.1	3	56	0.999451	0
loc56.5.1	3	56.5	1.01685	0
loc57.1	3	57	1.03312	0
loc57.5.1	3	57.5	1.04813	0
loc58	3	58	1.06172	0
loc58.5	3	58.5	1.07471	0
loc59.1	3	59	1.08526	0
loc59.5.1	3	59.5	1.09403	0
loc60.1	3	60	1.10088	0
loc60.5.1	3	60.5	1.10572	0
loc61	3	61	1.10845	0
loc61.5	3	61.5	1.10898	0
loc62.1	3	62	1.10836	0
loc62.5.1	3	62.5	1.10452	0
loc63.1	3	63	1.09843	0
loc63.5.1	3	63.5	1.09017	0
loc64.1	3	64	1.0799	0
loc64.5.1	3	64.5	1.06781	0
GF03.05_240	3	65.591	1.03631	0
GF04.09	4	0	0.276256	0
GF04.03_377	4	0.0001	0.276251	0
loc1.2	4	1	0.240893	0
loc1.5.2	4	1.5	0.229701	0
loc2.2	4	2	0.223555	0
loc2.5.2	4	2.5	0.22252	0
loc3.3	4	3	0.226339	0
loc3.5.3	4	3.5	0.23445	0
loc4.3	4	4	0.246055	0
loc4.5.3	4	4.5	0.260212	0
VMCNG2C2.1	4	5.01645	1.55061	0
loc6.2	4	6	1.72012	0
loc6.5.2	4	6.5	1.81445	0
loc7.2	4	7	1.91394	0
loc7.5.2	4	7.5	2.01793	0
loc8.3	4	8	2.12541	0
loc8.5.3	4	8.5	2.23514	0
loc9.3	4	9	2.34666	0
loc9.5.3	4	9.5	2.45742	0
loc10.3	4	10	2.56699	0
loc10.5.3	4	10.5	2.67457	0
loc11.3	4	11	2.77953	0
loc11.5.3	4	11.5	2.88145	0
loc12.3	4	12	2.98	0
loc12.5.3	4	12.5	3.07497	0
loc13.2	4	13	3.16625	0
loc13.5.2	4	13.5	3.25375	0
loc14.1	4	14	3.33745	0
loc14.5.1	4	14.5	3.41735	0
loc15.2	4	15	3.49296	0
loc15.5.2	4	15.5	3.56544	0
loc16.3	4	16	3.63424	0
loc16.5.3	4	16.5	3.69942	0
loc17.3	4	17	3.76107	0
loc17.5.3	4	17.5	3.81926	0
loc18.2	4	18	3.87409	0
loc18.5.2	4	18.5	3.92566	0
GF04.34	4	19.8265	4.04834	0
loc20.1	4	20	4.15765	0
loc20.5.1	4	20.5	4.4167	0
VMCNG2E1	4	21.3077	4.69638	0
GF04.60	4	22.6413	4.46687	0
loc23.2	4	23	4.54364	0
loc23.5.2	4	23.5	4.63707	0
loc24.2	4	24	4.70964	0
loc24.5.2	4	24.5	4.7585	0
loc25.3	4	25	4.78236	0
loc25.5.3	4	25.5	4.78038	0
loc26.1	4	26	4.75163	0
loc26.5.1	4	26.5	4.69482	0
loc27.2	4	27	4.60828	0
loc27.5.2	4	27.5	4.49017	0
loc28.2	4	28	4.33911	0
loc28.5.2	4	28.5	4.1556	0
GF04.02_288	4	29.2582	0.29145	0
loc30.2	4	30	0.376963	0
loc30.5.2	4	30.5	0.43373	0
UDV.074_288	4	31.4803	0.519204	0
GF04.05	4	31.4804	0.519208	0
UDV.115	4	32.6221	0.907752	0
loc33.1	4	33	0.915437	0
loc33.5.1	4	33.5	0.926006	0
loc34.1	4	34	0.932314	0
loc34.5.1	4	34.5	0.938164	0
loc35	4	35	0.941692	0
loc35.5	4	35.5	0.943095	0
loc36.2	4	36	0.940986	0
loc36.5.2	4	36.5	0.938896	0
loc37.1	4	37	0.935258	0
loc37.5.1	4	37.5	0.930239	0
GF04.81_286	4	38.1165	0.922342	0
VRZAG21_199	4	39.7201	0.937813	0
loc40.2	4	40	0.932824	0
loc40.5.2	4	40.5	0.923611	0
loc41.2	4	41	0.914	0
loc41.5.2	4	41.5	0.902401	0
loc42.2	4	42	0.89206	0
loc42.5.2	4	42.5	0.881159	0
GF04.41_251	4	43.7572	0.849259	0
loc44.1	4	44	0.839769	0
loc44.5.1	4	44.5	0.819994	0
loc45.2	4	45	0.800009	0
loc45.5.2	4	45.5	0.778746	0
loc46.2	4	46	0.758656	0
loc46.5.2	4	46.5	0.738385	0
loc47	4	47	0.717951	0
loc47.5	4	47.5	0.696451	0
loc48.1	4	48	0.675967	0
loc48.5.1	4	48.5	0.655381	0
loc49.2	4	49	0.634755	0
loc49.5.2	4	49.5	0.614163	0
loc50.2	4	50	0.592907	0
loc50.5.2	4	50.5	0.572848	0
loc51.1	4	51	0.553089	0
loc51.5.1	4	51.5	0.533743	0
loc52.1	4	52	0.514921	0
loc52.5.1	4	52.5	0.496727	0
loc53	4	53	0.478793	0
loc53.5	4	53.5	0.462261	0
loc54.1	4	54	0.446549	0
loc54.5.1	4	54.5	0.431708	0
loc55.1	4	55	0.417773	0
loc55.5.1	4	55.5	0.404762	0
VMC8B11	4	56.4087	0.383139	0
loc57.2	4	57	0.334075	0
loc57.5.2	4	57.5	0.296222	0
loc58.1	4	58	0.261727	0
loc58.5.1	4	58.5	0.230629	0
loc59.2	4	59	0.202936	0
loc59.5.2	4	59.5	0.178618	0
GF04.74_370	4	60.7653	0.131241	0
loc61.1	4	61	0.146334	0
loc61.5.1	4	61.5	0.179535	0
VVMD32	4	62.4763	0.246394	0
GF04.82	4	63.143	0.399834	0
loc64.2	4	64	0.468271	0
loc64.5.2	4	64.5	0.509046	0
GF04.90_409	4	65.1897	0.563419	0
VVIP77	4	66.827	0.652647	0
GF04.78_131	4	66.8271	0.65264	0
GF04.81	4	67.4938	0.714895	0
GF04.11_343	4	68.905	0.439252	0
loc69.1	4	69	0.433224	0
loc69.5.1	4	69.5	0.402525	0
loc70.1	4	70	0.373841	0
loc70.5.1	4	70.5	0.347291	0
loc71.1	4	71	0.323029	0
loc71.5.1	4	71.5	0.301256	0
loc72.1	4	72	0.282222	0
loc72.5.1	4	72.5	0.266217	0
loc73.1	4	73	0.253548	0
loc73.5.1	4	73.5	0.244506	0
loc74.1	4	74	0.239325	0
loc74.5.1	4	74.5	0.238142	0
loc75	4	75	0.24051	0
loc75.5	4	75.5	0.247407	0
GF04.21	4	76.6558	0.277065	0
loc77	4	77	0.31221	0
loc77.5	4	77.5	0.376726	0
GF04.16	4	78.3206	0.518953	0
GF04.22_255	4	79.6631	0.848413	0
loc80	4	80	0.9328	0
loc80.5	4	80.5	1.05503	0
GF04.25	4	81.0054	1.17394	0
loc82	4	82	1.09838	0
loc82.5	4	82.5	1.03692	0
GF04.12	4	83.6747	0.85415	0
VMC6G10	4	84.3216	0.773953	0
GF04.17	4	85.9687	0.651605	0
GF05.01	5	0	0.416794	0
loc1.3	5	1	0.415528	0
loc1.5.3	5	1.5	0.417963	0
loc2.3	5	2	0.422483	0
loc2.5.3	5	2.5	0.429096	0
loc3.4	5	3	0.437787	0
loc3.5.4	5	3.5	0.448523	0
loc4.4	5	4	0.461253	0
loc4.5.4	5	4.5	0.475918	0
loc5.3	5	5	0.492446	0
loc5.5.3	5	5.5	0.51076	0
loc6.3	5	6	0.53078	0
loc6.5.3	5	6.5	0.552421	0
loc7.3	5	7	0.575595	0
loc7.5.3	5	7.5	0.600209	0
UDV.106	5	8.75404	0.668183	0
loc9.4	5	9	0.618509	0
loc9.5.4	5	9.5	0.518299	0
UDV.060	5	10.0876	0.406147	0
loc11.4	5	11	0.504886	0
loc11.5.4	5	11.5	0.574093	0
loc12.4	5	12	0.654899	0
loc12.5.4	5	12.5	0.743792	0
loc13.3	5	13	0.840426	0
loc13.5.3	5	13.5	0.940149	0
loc14.2	5	14	1.04333	0
loc14.5.2	5	14.5	1.14583	0
loc15.3	5	15	1.24625	0
loc15.5.3	5	15.5	1.34177	0
loc16.4	5	16	1.42951	0
loc16.5.4	5	16.5	1.50694	0
loc17.4	5	17	1.57199	0
loc17.5.4	5	17.5	1.62203	0
loc18.3	5	18	1.65747	0
loc18.5.3	5	18.5	1.67587	0
UDV.042	5	19.5324	1.66076	0
VRZAG79	5	20.1433	1.50316	0
loc21.3	5	21	1.56491	0
loc21.5.3	5	21.5	1.59845	0
loc22.3	5	22	1.6267	0
loc22.5.3	5	22.5	1.64839	0
loc23.3	5	23	1.6621	0
loc23.5.3	5	23.5	1.66791	0
loc24.3	5	24	1.66321	0
loc24.5.3	5	24.5	1.64855	0
loc25.4	5	25	1.62383	0
loc25.5.4	5	25.5	1.58906	0
loc26.2	5	26	1.54439	0
loc26.5.2	5	26.5	1.49007	0
loc27.3	5	27	1.42651	0
loc27.5.3	5	27.5	1.35429	0
loc28.3	5	28	1.27431	0
loc28.5.3	5	28.5	1.1879	0
loc29.3	5	29	1.09619	0
loc29.5.3	5	29.5	1.00337	0
UDV.053	5	30.9749	0.73961	0
loc31.1	5	31	0.738808	0
loc31.5.1	5	31.5	0.721482	0
loc32.2	5	32	0.701633	0
loc32.5.2	5	32.5	0.679131	0
loc33.2	5	33	0.653938	0
loc33.5.2	5	33.5	0.626146	0
loc34.2	5	34	0.596028	0
loc34.5.2	5	34.5	0.564097	0
loc35.1	5	35	0.531155	0
loc35.5.1	5	35.5	0.498291	0
VVIN33	5	36.3286	0.446821	0
loc37.2	5	37	0.3542	0
loc37.5.2	5	37.5	0.290098	0
loc38.2	5	38	0.233342	0
loc38.5.2	5	38.5	0.187191	0
loc39.1	5	39	0.154323	0
loc39.5.1	5	39.5	0.135991	0
VMC6E10	5	40.3368	0.135905	0
loc41.3	5	41	0.121346	0
loc41.5.3	5	41.5	0.115009	0
loc42.3	5	42	0.111959	0
loc42.5.3	5	42.5	0.112545	0
loc43.1	5	43	0.115727	0
loc43.5.1	5	43.5	0.120978	0
loc44.2	5	44	0.1278	0
loc44.5.2	5	44.5	0.135839	0
loc45.3	5	45	0.144546	0
loc45.5.3	5	45.5	0.153691	0
loc46.3	5	46	0.163047	0
loc46.5.3	5	46.5	0.172471	0
VMC9B5	5	47.7231	0.19579	0
loc48.2	5	48	0.195089	0
loc48.5.2	5	48.5	0.201694	0
loc49.3	5	49	0.21868	0
loc49.5.3	5	49.5	0.247584	0
UDV.111	5	50.3913	0.336215	0
loc51.2	5	51	0.344792	0
loc51.5.2	5	51.5	0.358618	0
VVMD14_221	5	52.9005	0.43207	0
loc53.1	5	53	0.441399	0
loc53.5.1	5	53.5	0.488804	0
UDV.064	5	54.3944	0.574505	0
GF05.12_158	5	55.1746	0.557047	0
GF05.08	5	56.7374	0.789763	0
loc57.3	5	57	0.787641	0
loc57.5.3	5	57.5	0.793093	0
loc58.2	5	58	0.807445	0
loc58.5.2	5	58.5	0.826957	0
GF05.07	5	59.7409	0.875725	0
GF05.11_293	5	59.741	0.875725	0
GF08.07_216	6	0	3.00318	2
loc1.4	6	1	3.39331	2
loc1.5.4	6	1.5	3.54829	2
loc2.4	6	2	3.67846	2
loc2.5.4	6	2.5	3.78662	2
loc3.6	6	3	3.87554	2
loc3.5.5	6	3.5	3.94769	2
loc4.6	6	4	4.00517	2
loc4.5.5	6	4.5	4.04992	2
loc5.4	6	5	4.08346	2
loc5.5.4	6	5.5	4.10719	2
UDV.026	6	6.70578	4.13145	2
loc7.4	6	7	4.19532	2
loc7.5.4	6	7.5	4.2786	2
GF08.06_192	6	8.03938	5.67525	6
VMC2H10_117	6	8.70488	5.38439	6
loc9.6	6	9	5.38997	6
loc9.5.5	6	9.5	5.40134	6
loc10.4	6	10	5.41156	6
loc10.5.4	6	10.5	5.42209	6
loc11.6	6	11	5.43291	6
loc11.5.5	6	11.5	5.44608	6
loc12.6	6	12	5.45784	6
loc12.5.5	6	12.5	5.47189	6
loc13.4	6	13	5.48458	6
loc13.5.4	6	13.5	5.4996	6
loc14.3	6	14	5.51308	6
loc14.5.3	6	14.5	5.52893	6
loc15.4	6	15	5.54498	6
loc15.5.4	6	15.5	5.55908	6
loc16.6	6	16	5.57515	6
loc16.5.5	6	16.5	5.58869	6
loc17.6	6	17	5.60396	6
loc17.5.5	6	17.5	5.61841	6
loc18.4	6	18	5.62989	6
loc18.5.4	6	18.5	5.64026	6
loc19.2	6	19	5.65177	6
loc19.5.2	6	19.5	5.6599	6
loc20.2	6	20	5.66677	6
loc20.5.2	6	20.5	5.67457	6
loc21.4	6	21	5.67895	6
loc21.5.4	6	21.5	5.68202	6
loc22.4	6	22	5.68377	6
loc22.5.4	6	22.5	5.68421	6
loc23.4	6	23	5.68334	6
loc23.5.4	6	23.5	5.68346	6
loc24.4	6	24	5.68006	6
loc24.5.4	6	24.5	5.67537	6
loc25.6	6	25	5.6694	6
loc25.5.5	6	25.5	5.66216	6
loc26.3	6	26	5.65365	6
loc26.5.3	6	26.5	5.64389	6
loc27.4	6	27	5.63288	6
loc27.5.4	6	27.5	5.62064	6
loc28.4	6	28	5.60717	6
loc28.5.4	6	28.5	5.59249	6
loc29.4	6	29	5.5766	6
loc29.5.4	6	29.5	5.55953	6
loc30.3	6	30	5.54128	6
loc30.5.3	6	30.5	5.52186	6
loc31.2	6	31	5.50129	6
loc31.5.2	6	31.5	5.47958	6
loc32.3	6	32	5.45675	6
loc32.5.3	6	32.5	5.43281	6
loc33.3	6	33	5.40778	6
loc33.5.3	6	33.5	5.38167	6
loc34.3	6	34	5.35451	6
loc34.5.3	6	34.5	5.32403	6
loc35.2	6	35	5.30424	3
loc35.5.2	6	35.5	5.27211	3
loc36.3	6	36	5.2389	3
loc36.5.3	6	36.5	5.2024	3
loc37.3	6	37	5.16716	3
loc37.5.3	6	37.5	5.13091	3
loc38.3	6	38	5.09367	3
loc38.5.3	6	38.5	5.05547	3
loc39.2	6	39	5.01632	3
loc39.5.2	6	39.5	4.97626	3
loc40.3	6	40	4.93311	3
loc40.5.3	6	40.5	4.89136	3
loc41.4	6	41	4.84877	3
loc41.5.4	6	41.5	4.80536	3
loc42.4	6	42	4.75893	3
loc42.5.4	6	42.5	4.7141	3
loc43.2	6	43	4.66857	3
loc43.5.2	6	43.5	4.62235	3
loc44.3	6	44	4.57328	3
loc44.5.3	6	44.5	4.52598	3
loc45.4	6	45	4.47813	3
loc45.5.4	6	45.5	4.42978	3
loc46.4	6	46	4.44567	0
loc46.5.4	6	46.5	4.40381	0
loc47.1	6	47	4.36157	0
loc47.5.1	6	47.5	4.31895	0
loc48.3	6	48	4.27415	0
loc48.5.3	6	48.5	4.23104	0
loc49.4	6	49	4.1876	0
loc49.5.4	6	49.5	4.14386	0
loc50.3	6	50	4.098	0
loc50.5.3	6	50.5	4.05384	0
loc51.3	6	51	4.00941	0
loc51.5.3	6	51.5	3.96472	0
loc52.2	6	52	3.9198	0
loc52.5.2	6	52.5	3.87466	0
loc53.2	6	53	3.82755	0
loc53.5.2	6	53.5	3.78213	0
loc54.2	6	54	3.73654	0
loc54.5.2	6	54.5	3.69078	0
loc55.2	6	55	3.64488	0
loc55.5.2	6	55.5	3.59884	0
loc56.2	6	56	3.5527	0
loc56.5.2	6	56.5	3.50645	0
loc57.4	6	57	3.45839	0
loc57.5.4	6	57.5	3.4121	0
loc58.3	6	58	3.36576	0
loc58.5.3	6	58.5	3.31939	0
loc59.3	6	59	3.27299	0
loc59.5.3	6	59.5	3.2266	0
loc60.2	6	60	3.18021	0
loc60.5.2	6	60.5	3.13386	0
loc61.2	6	61	3.08756	0
loc61.5.2	6	61.5	3.04133	0
loc62.2	6	62	2.99358	0
loc62.5.2	6	62.5	2.94763	0
loc63.2	6	63	2.90181	0
loc63.5.2	6	63.5	2.85613	0
loc64.3	6	64	2.81061	0
loc64.5.3	6	64.5	2.76527	0
loc65.1	6	65	2.72014	0
loc65.5.1	6	65.5	2.67525	0
loc66.1	6	66	2.63061	0
loc66.5.1	6	66.5	2.58474	0
loc67.1	6	67	2.54083	0
loc67.5.1	6	67.5	2.49727	0
GF06.16	6	68.9752	0.25079	0
loc69.2	6	69	0.250502	0
loc69.5.2	6	69.5	0.246917	0
loc70.2	6	70	0.24731	0
loc70.5.2	6	70.5	0.251031	0
loc71.2	6	71	0.257295	0
loc71.5.2	6	71.5	0.265299	0
loc72.2	6	72	0.274316	0
loc72.5.2	6	72.5	0.28376	0
VVIP72_74	6	73.6543	0.304323	0
loc74.2	6	74	0.302159	0
loc74.5.2	6	74.5	0.29756	0
loc75.1	6	75	0.292701	0
loc75.5.1	6	75.5	0.287579	0
loc76	6	76	0.282196	0
loc76.5	6	76.5	0.276551	0
loc77.1	6	77	0.270651	0
loc77.5.1	6	77.5	0.264503	0
loc78	6	78	0.258117	0
loc78.5	6	78.5	0.251507	0
loc79	6	79	0.244691	0
loc79.5	6	79.5	0.237689	0
loc80.1	6	80	0.230527	0
loc80.5.1	6	80.5	0.22453	0
loc81	6	81	0.21717	0
loc81.5	6	81.5	0.209728	0
loc82.1	6	82	0.202242	0
loc82.5.1	6	82.5	0.1934	0
loc83	6	83	0.185975	0
loc83.5	6	83.5	0.17865	0
loc84	6	84	0.17147	0
loc84.5	6	84.5	0.164483	0
loc85	6	85	0.157735	0
loc85.5	6	85.5	0.151272	0
loc86	6	86	0.145136	0
loc86.5	6	86.5	0.139369	0
loc87	6	87	0.132767	0
loc87.5	6	87.5	0.128019	0
loc88	6	88	0.123727	0
loc88.5	6	88.5	0.119909	0
loc89	6	89	0.116577	0
loc89.5	6	89.5	0.113735	0
loc90	6	90	0.11049	0
loc90.5	6	90.5	0.108794	0
loc91	6	91	0.107542	0
loc91.5	6	91.5	0.10672	0
loc92	6	92	0.106305	0
loc92.5	6	92.5	0.106274	0
GF06.04_214	6	93.2553	0.106895	0
loc94	6	94	0.113467	0
loc94.5	6	94.5	0.117439	0
loc95	6	95	0.120861	0
loc95.5	6	95.5	0.123585	0
loc96	6	96	0.12655	0
loc96.5	6	96.5	0.127711	0
loc97	6	97	0.127905	0
loc97.5	6	97.5	0.127127	0
loc98	6	98	0.12542	0
loc98.5	6	98.5	0.122868	0
loc99	6	99	0.119602	0
loc99.5	6	99.5	0.115783	0
loc100	6	100	0.111607	0
loc100.5	6	100.5	0.107287	0
loc101	6	101	0.103054	0
loc101.5	6	101.5	0.0991384	0
loc102	6	102	0.0949585	0
loc102.5	6	102.5	0.0924693	0
loc103	6	103	0.090931	0
loc103.5	6	103.5	0.0905125	0
VMC2H9	6	104.085	0.0916307	0
loc105	6	105	0.102049	0
loc105.5	6	105.5	0.112894	0
loc106	6	106	0.126556	0
loc106.5	6	106.5	0.144239	0
loc107	6	107	0.167465	0
loc107.5	6	107.5	0.19456	0
loc108	6	108	0.226483	0
loc108.5	6	108.5	0.263251	0
VMC2F10_95	6	109.852	0.38963	0
loc110	6	110	0.390762	0
loc110.5	6	110.5	0.394282	0
loc111	6	111	0.397252	0
loc111.5	6	111.5	0.399567	0
loc112	6	112	0.401115	0
loc112.5	6	112.5	0.401789	0
loc113	6	113	0.401492	0
loc113.5	6	113.5	0.400147	0
loc114	6	114	0.39771	0
loc114.5	6	114.5	0.394183	0
loc115	6	115	0.389614	0
loc115.5	6	115.5	0.384108	0
GF06.08	6	116.863	0.365461	0
loc117	6	117	0.39195	0
loc117.5	6	117.5	0.503772	0
VVMD21	6	118.861	0.855588	0
loc119	6	119	0.854682	0
loc119.5	6	119.5	0.845652	0
loc120	6	120	0.865724	0
loc120.5	6	120.5	0.912312	0
VMC4G6	6	121.194	2.58995	0
loc122	6	122	2.69864	0
loc122.5	6	122.5	2.7663	0
loc123	6	123	2.83384	0
loc123.5	6	123.5	2.90096	0
loc124	6	124	2.96751	0
loc124.5	6	124.5	3.03342	0
loc125	6	125	3.09875	0
loc125.5	6	125.5	3.16361	0
loc126	6	126	3.22821	0
loc126.5	6	126.5	3.2937	0
loc127	6	127	3.35906	0
loc127.5	6	127.5	3.42516	0
loc128	6	128	3.49382	0
loc128.5	6	128.5	3.56292	0
loc129	6	129	3.63539	0
loc129.5	6	129.5	3.70843	0
loc130	6	130	3.78501	0
loc130.5	6	130.5	3.86195	0
loc131	6	131	3.94041	0
loc131.5	6	131.5	4.02185	0
loc132	6	132	4.10277	0
loc132.5	6	132.5	4.1844	0
loc133	6	133	4.26647	0
loc133.5	6	133.5	4.34875	0
VMCNG4B9_166	6	134.856	4.5732	0
loc135	6	135	4.56622	0
loc135.5	6	135.5	4.54052	0
loc136	6	136	4.50869	0
loc136.5	6	136.5	4.47204	0
loc137	6	137	4.43051	0
loc137.5	6	137.5	4.38404	0
loc138	6	138	4.33254	0
loc138.5	6	138.5	4.27596	0
loc139	6	139	4.2142	0
loc139.5	6	139.5	4.14714	0
loc140	6	140	4.07466	0
loc140.5	6	140.5	3.99659	0
loc141	6	141	3.91273	0
loc141.5	6	141.5	3.82289	0
loc142	6	142	3.72686	0
loc142.5	6	142.5	3.62444	0
loc143	6	143	3.51549	0
loc143.5	6	143.5	3.4	0
loc144	6	144	3.2782	0
loc144.5	6	144.5	3.14914	0
loc145	6	145	3.01698	0
loc145.5	6	145.5	2.88172	0
GF06.06_274	6	146.387	0.0293462	0
loc147	6	147	0.0325806	0
loc147.5	6	147.5	0.0353202	0
loc148	6	148	0.0403778	0
loc148.5	6	148.5	0.0432488	0
loc149	6	149	0.0461382	0
loc149.5	6	149.5	0.0490237	0
loc150	6	150	0.0518836	0
loc150.5	6	150.5	0.0546971	0
loc151	6	151	0.0553083	0
loc151.5	6	151.5	0.0580097	0
loc152	6	152	0.0606158	0
loc152.5	6	152.5	0.0631155	0
loc153	6	153	0.0655008	0
loc153.5	6	153.5	0.0677677	0
loc154	6	154	0.0699152	0
loc154.5	6	154.5	0.0719448	0
GF06.15_380	6	155.83	0.0768419	0
GF07.06_111	7	0	0.781321	0
loc1.6	7	1	0.792559	0
loc1.5.5	7	1.5	0.797991	0
GF07.07	7	2.66015	0.802724	0
VCHR07C	7	3.65606	0.847014	0
loc4.7	7	4	0.923347	0
loc4.5.6	7	4.5	1.03375	0
loc5.6	7	5	1.13961	0
loc5.5.5	7	5.5	1.2387	0
VVMD7	7	6.99437	1.49126	0
VRZAG62	7	7.66106	1.40154	0
UDV.011_155	7	7.82753	1.45775	0
GF07.05	7	7.99399	1.52283	0
loc8.4	7	8	1.52309	0
loc8.5.4	7	8.5	1.54416	0
loc9.7	7	9	1.56376	0
loc9.5.6	7	9.5	1.5818	0
loc10.6	7	10	1.59822	0
loc10.5.5	7	10.5	1.61297	0
loc11.7	7	11	1.62602	0
loc11.5.6	7	11.5	1.63733	0
loc12.7	7	12	1.64691	0
loc12.5.6	7	12.5	1.65475	0
loc13.6	7	13	1.66086	0
loc13.5.5	7	13.5	1.66526	0
loc14.4	7	14	1.66797	0
loc14.5.4	7	14.5	1.66917	0
loc15.6	7	15	1.66865	0
loc15.5.5	7	15.5	1.66655	0
loc16.7	7	16	1.66293	0
loc16.5.6	7	16.5	1.65781	0
loc17.7	7	17	1.65126	0
loc17.5.6	7	17.5	1.64331	0
loc18.6	7	18	1.63402	0
loc18.5.5	7	18.5	1.62344	0
loc19.3	7	19	1.61163	0
loc19.5.3	7	19.5	1.59864	0
loc20.3	7	20	1.58454	0
loc20.5.3	7	20.5	1.56936	0
loc21.6	7	21	1.55319	0
loc21.5.5	7	21.5	1.53667	0
loc22.6	7	22	1.51873	0
loc22.5.5	7	22.5	1.49997	0
VMC5H5_172	7	23.3617	1.46574	0
loc24.6	7	24	1.46842	0
loc24.5.5	7	24.5	1.46689	0
loc25.7	7	25	1.46227	0
loc25.5.6	7	25.5	1.45468	0
loc26.4	7	26	1.44424	0
loc26.5.4	7	26.5	1.43112	0
loc27.6	7	27	1.41549	0
loc27.5.5	7	27.5	1.39756	0
loc28.6	7	28	1.37756	0
loc28.5.5	7	28.5	1.35574	0
loc29.6	7	29	1.3324	0
loc29.5.5	7	29.5	1.30786	0
GF07.16_431	7	30.1803	1.27317	0
loc31.3	7	31	1.27505	0
loc31.5.3	7	31.5	1.27882	0
loc32.4	7	32	1.28461	0
loc32.5.4	7	32.5	1.29241	0
loc33.4	7	33	1.30221	0
loc33.5.4	7	33.5	1.314	0
loc34.4	7	34	1.32772	0
loc34.5.4	7	34.5	1.34332	0
loc35.3	7	35	1.36075	0
loc35.5.3	7	35.5	1.37992	0
loc36.4	7	36	1.40074	0
loc36.5.4	7	36.5	1.42311	0
loc37.4	7	37	1.44692	0
loc37.5.4	7	37.5	1.47206	0
loc38.4	7	38	1.49841	0
loc38.5.4	7	38.5	1.52582	0
loc39.3	7	39	1.55417	0
loc39.5.3	7	39.5	1.58332	0
loc40.4	7	40	1.61311	0
loc40.5.4	7	40.5	1.64341	0
loc41.6	7	41	1.67405	0
loc41.5.5	7	41.5	1.70489	0
loc42.6	7	42	1.73578	0
loc42.5.5	7	42.5	1.76655	0
GF07.15_251	7	43.5114	1.82815	0
loc44.4	7	44	1.8352	0
loc44.5.4	7	44.5	1.8408	0
loc45.6	7	45	1.84441	0
loc45.5.5	7	45.5	1.84558	0
loc46.6	7	46	1.84371	0
loc46.5.5	7	46.5	1.8381	0
loc47.2	7	47	1.82785	0
loc47.5.2	7	47.5	1.8119	0
VMC1A2_108	7	48.581	1.75248	0
VVIV36_153	7	49.4135	1.92204	0
loc50.4	7	50	1.98704	0
loc50.5.4	7	50.5	2.0394	0
loc51.4	7	51	2.08841	0
loc51.5.4	7	51.5	2.13369	0
UDV.082_179	7	52.7713	2.23225	0
loc53.3	7	53	2.1813	0
loc53.5.3	7	53.5	2.05863	0
loc54.3	7	54	1.91877	0
loc54.5.3	7	54.5	1.75888	0
loc55.3	7	55	1.57652	0
loc55.5.3	7	55.5	1.37248	0
VMC6F5	7	56.1288	1.10197	0
loc57.6	7	57	1.12092	0
loc57.5.5	7	57.5	1.13156	0
loc58.4	7	58	1.14296	0
loc58.5.4	7	58.5	1.15337	0
loc59.4	7	59	1.16336	0
loc59.5.4	7	59.5	1.17385	0
loc60.3	7	60	1.18292	0
loc60.5.3	7	60.5	1.19115	0
loc61.3	7	61	1.19838	0
loc61.5.3	7	61.5	1.2058	0
loc62.3	7	62	1.21077	0
loc62.5.3	7	62.5	1.21418	0
loc63.3	7	63	1.21717	0
loc63.5.3	7	63.5	1.21714	0
loc64.4	7	64	1.21498	0
loc64.5.4	7	64.5	1.21051	0
loc65.2	7	65	1.205	0
loc65.5.2	7	65.5	1.19563	0
loc66.2	7	66	1.1835	0
loc66.5.2	7	66.5	1.16849	0
loc67.2	7	67	1.15051	0
loc67.5.2	7	67.5	1.12949	0
loc68.1	7	68	1.10703	0
loc68.5.1	7	68.5	1.08002	0
loc69.3	7	69	1.05001	0
loc69.5.3	7	69.5	1.0171	0
loc70.3	7	70	0.981452	0
loc70.5.3	7	70.5	0.943267	0
loc71.3	7	71	0.902822	0
loc71.5.3	7	71.5	0.85884	0
loc72.3	7	72	0.815057	0
loc72.5.3	7	72.5	0.770184	0
VVFT1_404	7	73.3045	0.695137	0
loc74.3	7	74	0.64009	0
loc74.5.3	7	74.5	0.603738	0
loc75.2	7	75	0.569939	0
loc75.5.2	7	75.5	0.538585	0
loc76.1	7	76	0.508075	0
loc76.5.1	7	76.5	0.481367	0
loc77.2	7	77	0.45671	0
loc77.5.2	7	77.5	0.433981	0
loc78.1	7	78	0.413067	0
loc78.5.1	7	78.5	0.393863	0
loc79.1	7	79	0.375008	0
loc79.5.1	7	79.5	0.359118	0
loc80.2	7	80	0.344657	0
loc80.5.2	7	80.5	0.331543	0
loc81.1	7	81	0.319699	0
loc81.5.1	7	81.5	0.307994	0
loc82.2	7	82	0.29867	0
loc82.5.2	7	82.5	0.290381	0
loc83.1	7	83	0.283062	0
loc83.5.1	7	83.5	0.276651	0
loc84.1	7	84	0.270274	0
loc84.5.1	7	84.5	0.265695	0
loc85.1	7	85	0.261824	0
loc85.5.1	7	85.5	0.258615	0
loc86.1	7	86	0.256021	0
loc86.5.1	7	86.5	0.253366	0
loc87.1	7	87	0.252057	0
loc87.5.1	7	87.5	0.251208	0
VMC8D11	7	88.4163	0.250749	0
loc89.1	7	89	0.279416	0
loc89.5.1	7	89.5	0.308654	0
loc90.1	7	90	0.341375	0
loc90.5.1	7	90.5	0.377834	0
loc91.1	7	91	0.41878	0
loc91.5.1	7	91.5	0.462114	0
loc92.1	7	92	0.507871	0
loc92.5.1	7	92.5	0.555361	0
loc93	7	93	0.605002	0
loc93.5	7	93.5	0.654014	0
loc94.1	7	94	0.702739	0
loc94.5.1	7	94.5	0.750636	0
loc95.1	7	95	0.797235	0
loc95.5.1	7	95.5	0.842136	0
loc96.1	7	96	0.885006	0
loc96.5.1	7	96.5	0.924797	0
loc97.1	7	97	0.963076	0
loc97.5.1	7	97.5	0.998791	0
VMC1A12	7	98.5528	1.06601	0
loc99.1	7	99	0.994604	0
loc99.5.1	7	99.5	0.911819	0
GF07.04_234	7	100.243	0.789035	0
loc101.1	7	101	1.02339	0
loc101.5.1	7	101.5	1.17804	0
loc102.1	7	102	1.32409	0
loc102.5.1	7	102.5	1.45927	0
loc103.1	7	103	1.58204	0
loc103.5.1	7	103.5	1.69409	0
loc104	7	104	1.79549	0
loc104.5	7	104.5	1.88732	0
GF07.09	7	105.67	2.07152	0
GF07.12_246	7	105.67	2.0715	0
loc106.1	7	106	2.09637	0
loc106.5.1	7	106.5	2.10926	0
loc107.1	7	107	2.09252	0
loc107.5.1	7	107.5	2.04809	0
loc108.1	7	108	1.97812	0
loc108.5.1	7	108.5	1.88414	0
loc109	7	109	1.7674	0
loc109.5	7	109.5	1.62958	0
loc110.1	7	110	1.47395	0
loc110.5.1	7	110.5	1.3066	0
GF07.08	7	111.36	1.01652	0
VMC1F10_200	8	0	2.05138	0
VMC2F12	8	0.665836	1.62183	0
loc1.7	8	1	1.583	0
loc1.5.6	8	1.5	1.52384	0
loc2.6	8	2	1.4636	0
loc2.5.5	8	2.5	1.40237	0
loc3.7	8	3	1.34029	0
loc3.5.6	8	3.5	1.27753	0
loc4.8	8	4	1.21432	0
loc4.5.7	8	4.5	1.15088	0
loc5.7	8	5	1.0875	0
loc5.5.6	8	5.5	1.02446	0
GF08.02	8	6.69479	0.875893	0
loc7.6	8	7	0.906353	0
loc7.5.5	8	7.5	0.953332	0
loc8.6	8	8	0.995616	0
loc8.5.5	8	8.5	1.03177	0
loc9.8	8	9	1.06135	0
loc9.5.7	8	9.5	1.08411	0
loc10.7	8	10	1.10015	0
loc10.5.6	8	10.5	1.10978	0
UDV.125	8	11.7116	1.10983	0
loc12.8	8	12	1.08039	0
loc12.5.7	8	12.5	1.02301	0
VCHR08B	8	13.3788	0.91164	0
loc14.6	8	14	0.874302	0
loc14.5.5	8	14.5	0.843107	0
loc15.7	8	15	0.811023	0
loc15.5.6	8	15.5	0.778253	0
loc16.8	8	16	0.745063	0
loc16.5.7	8	16.5	0.711781	0
loc17.8	8	17	0.678797	0
loc17.5.7	8	17.5	0.64655	0
loc18.7	8	18	0.615511	0
loc18.5.6	8	18.5	0.586152	0
loc19.4	8	19	0.558916	0
loc19.5.4	8	19.5	0.534174	0
loc20.4	8	20	0.512205	0
loc20.5.4	8	20.5	0.493168	0
loc21.7	8	21	0.477108	0
loc21.5.6	8	21.5	0.463965	0
VVS4	8	22.478	0.446041	0
VMC7H2	8	23.4777	0.538155	0
loc24.7	8	24	0.545938	0
loc24.5.6	8	24.5	0.553918	0
loc25.8	8	25	0.562441	0
loc25.5.7	8	25.5	0.571524	0
loc26.6	8	26	0.581177	0
loc26.5.5	8	26.5	0.591405	0
loc27.7	8	27	0.602205	0
loc27.5.6	8	27.5	0.613871	0
loc28.7	8	28	0.625931	0
loc28.5.6	8	28.5	0.638568	0
loc29.7	8	29	0.651754	0
loc29.5.6	8	29.5	0.665454	0
loc30.4	8	30	0.679621	0
loc30.5.4	8	30.5	0.6942	0
loc31.4	8	31	0.709712	0
loc31.5.4	8	31.5	0.725076	0
loc32.6	8	32	0.740651	0
loc32.5.5	8	32.5	0.756348	0
loc33.6	8	33	0.772074	0
loc33.5.5	8	33.5	0.787732	0
loc34.6	8	34	0.803224	0
loc34.5.5	8	34.5	0.818453	0
loc35.4	8	35	0.833326	0
loc35.5.4	8	35.5	0.847753	0
loc36.6	8	36	0.86165	0
loc36.5.5	8	36.5	0.874939	0
loc37.6	8	37	0.887553	0
loc37.5.5	8	37.5	0.899431	0
loc38.6	8	38	0.910521	0
loc38.5.5	8	38.5	0.920783	0
loc39.4	8	39	0.930184	0
loc39.5.4	8	39.5	0.938701	0
loc40.6	8	40	0.946323	0
loc40.5.5	8	40.5	0.953042	0
loc41.7	8	41	0.958864	0
loc41.5.6	8	41.5	0.963797	0
loc42.7	8	42	0.967859	0
loc42.5.6	8	42.5	0.97107	0
loc43.3	8	43	0.973458	0
loc43.5.3	8	43.5	0.975051	0
loc44.6	8	44	0.975882	0
loc44.5.5	8	44.5	0.975986	0
loc45.7	8	45	0.975082	0
loc45.5.6	8	45.5	0.973887	0
VCHR08A	8	46.677	0.968633	0
VMC5H2	8	47.6744	1.04005	0
loc48.4	8	48	1.00434	0
loc48.5.4	8	48.5	0.945081	0
loc49.6	8	49	0.879995	0
loc49.5.5	8	49.5	0.808319	0
loc50.6	8	50	0.729275	0
loc50.5.5	8	50.5	0.642524	0
VMC1E8	8	51.6804	0.421281	0
VMC3F8	8	52.0137	0.504603	0
GF08.15	8	53.0135	0.557387	0
GF09.09	9	0	0.106997	0
loc1.8	9	1	0.109245	0
loc1.5.7	9	1.5	0.11182	0
loc2.7	9	2	0.11553	0
loc2.5.6	9	2.5	0.120495	0
loc3.8	9	3	0.126813	0
loc3.5.7	9	3.5	0.134552	0
loc4.9	9	4	0.143732	0
loc4.5.8	9	4.5	0.154319	0
loc5.8	9	5	0.166228	0
loc5.5.7	9	5.5	0.179325	0
loc6.4	9	6	0.193439	0
loc6.5.4	9	6.5	0.208374	0
VMC1C10	9	7.67109	0.245666	0
loc8.7	9	8	0.235238	0
loc8.5.6	9	8.5	0.220822	0
loc9.9	9	9	0.20859	0
loc9.5.8	9	9.5	0.19899	0
loc10.8	9	10	0.192417	0
loc10.5.7	9	10.5	0.189191	0
loc11.8	9	11	0.189545	0
loc11.5.7	9	11.5	0.193612	0
loc12.9	9	12	0.201427	0
loc12.5.8	9	12.5	0.212937	0
loc13.7	9	13	0.228009	0
loc13.5.6	9	13.5	0.246456	0
GF09.11	9	14.6613	0.301409	0
loc15.8	9	15	0.316511	0
loc15.5.7	9	15.5	0.345208	0
GF09.48	9	16.6459	0.44222	0
GF09.47_289	9	16.9633	0.459611	0
GF09.46	9	16.9634	0.459611	0
loc17.9	9	17	0.460704	0
loc17.5.8	9	17.5	0.475364	0
loc18.8	9	18	0.489247	0
loc18.5.7	9	18.5	0.502171	0
loc19.6	9	19	0.513963	0
loc19.5.5	9	19.5	0.524469	0
loc20.6	9	20	0.533566	0
loc20.5.5	9	20.5	0.541176	0
loc21.8	9	21	0.547272	0
loc21.5.7	9	21.5	0.551884	0
loc22.7	9	22	0.555106	0
loc22.5.6	9	22.5	0.557091	0
loc23.6	9	23	0.558045	0
loc23.5.5	9	23.5	0.558222	0
loc24.8	9	24	0.557905	0
loc24.5.7	9	24.5	0.557396	0
loc25.9	9	25	0.556995	0
loc25.5.8	9	25.5	0.556981	0
GF09.65	9	26.7457	0.560905	0
loc27.8	9	27	0.555423	0
loc27.5.7	9	27.5	0.545535	0
loc28.8	9	28	0.538181	0
loc28.5.7	9	28.5	0.53266	0
loc29.8	9	29	0.528893	0
loc29.5.7	9	29.5	0.526753	0
loc30.6	9	30	0.526073	0
loc30.5.5	9	30.5	0.526645	0
loc31.6	9	31	0.528232	0
loc31.5.5	9	31.5	0.531584	0
loc32.7	9	32	0.534903	0
loc32.5.6	9	32.5	0.538482	0
loc33.7	9	33	0.54288	0
loc33.5.6	9	33.5	0.546269	0
loc34.7	9	34	0.549053	0
loc34.5.6	9	34.5	0.550997	0
loc35.6	9	35	0.551907	0
loc35.5.5	9	35.5	0.551633	0
loc36.7	9	36	0.550068	0
loc36.5.6	9	36.5	0.547148	0
loc37.7	9	37	0.542847	0
loc37.5.6	9	37.5	0.537177	0
loc38.7	9	38	0.530183	0
loc38.5.6	9	38.5	0.521941	0
loc39.6	9	39	0.512558	0
loc39.5.5	9	39.5	0.501644	0
loc40.7	9	40	0.49052	0
loc40.5.6	9	40.5	0.478682	0
loc41.8	9	41	0.466301	0
loc41.5.7	9	41.5	0.453549	0
VCHR09A	9	42.2114	0.435059	0
loc43.4	9	43	0.452149	0
loc43.5.4	9	43.5	0.463334	0
loc44.7	9	44	0.474785	0
loc44.5.6	9	44.5	0.48647	0
loc45.8	9	45	0.498358	0
loc45.5.7	9	45.5	0.511021	0
loc46.7	9	46	0.523375	0
loc46.5.6	9	46.5	0.535841	0
loc47.3	9	47	0.548372	0
loc47.5.3	9	47.5	0.560921	0
loc48.6	9	48	0.573441	0
loc48.5.5	9	48.5	0.58588	0
loc49.7	9	49	0.59819	0
loc49.5.6	9	49.5	0.611102	0
loc50.7	9	50	0.623112	0
loc50.5.6	9	50.5	0.634844	0
loc51.6	9	51	0.646251	0
loc51.5.5	9	51.5	0.657287	0
loc52.3	9	52	0.667909	0
loc52.5.3	9	52.5	0.678077	0
loc53.4	9	53	0.687753	0
loc53.5.4	9	53.5	0.696904	0
loc54.4	9	54	0.705499	0
loc54.5.4	9	54.5	0.713514	0
loc55.4	9	55	0.720926	0
loc55.5.4	9	55.5	0.727718	0
loc56.3	9	56	0.733875	0
loc56.5.3	9	56.5	0.739389	0
loc57.7	9	57	0.744255	0
loc57.5.6	9	57.5	0.748473	0
loc58.6	9	58	0.752046	0
loc58.5.5	9	58.5	0.754984	0
loc59.6	9	59	0.757297	0
loc59.5.5	9	59.5	0.759004	0
loc60.4	9	60	0.75948	0
loc60.5.4	9	60.5	0.760123	0
loc61.4	9	61	0.760223	0
loc61.5.4	9	61.5	0.759806	0
loc62.4	9	62	0.758901	0
loc62.5.4	9	62.5	0.757541	0
loc63.4	9	63	0.755757	0
loc63.5.4	9	63.5	0.753585	0
VMC2D9	9	64.5965	0.747108	0
UDV.040	9	65.5949	1.05117	0
loc66.3	9	66	0.995553	0
loc66.5.3	9	66.5	0.924559	0
loc67.3	9	67	0.851643	0
loc67.5.3	9	67.5	0.777759	0
loc68.2	9	68	0.70422	0
loc68.5.2	9	68.5	0.632686	0
loc69.4	9	69	0.564412	0
loc69.5.4	9	69.5	0.502869	0
loc70.4	9	70	0.448791	0
loc70.5.4	9	70.5	0.402995	0
VMC2E11	9	71.2858	0.349705	0
VMC3D7	10	0	0.572877	0
loc1.9	10	1	0.499386	0
loc1.5.8	10	1.5	0.459242	0
GF10.26_309	10	2.1765	0.40532	0
GF10.26_312	10	2.1766	0.405319	0
loc3.9	10	3	0.508921	0
loc3.5.8	10	3.5	0.611017	0
loc4.10	10	4	0.72962	0
loc4.5.9	10	4.5	0.855201	0
GF10.28	10	5.06726	0.997305	0
VVIH01	10	6.39816	0.851826	0
GF10.29	10	7.39829	0.767894	0
GF10.32_154	10	7.86836	0.690412	0
GF10.32_158	10	7.86846	0.690418	0
loc8.8	10	8	0.711961	0
loc8.5.7	10	8.5	0.81015	0
GF10.33	10	9.74147	4.59554	0
loc10.9	10	10	5.19707	0
loc10.5.8	10	10.5	5.93364	0
GF10.35	10	11.7428	6.95842	0
loc12.10	10	12	7.04155	0
loc12.5.9	10	12.5	7.19721	0
GF10.39	10	13.7442	7.48173	0
GF10.37_384	10	13.7443	7.48179	0
GF10.40	10	14.5439	8.02949	0
GF10.41	10	15.7446	9.9263	0
loc16.9	10	16	9.98655	0
loc16.5.8	10	16.5	10.0445	0
GF10.43	10	17.7456	9.99674	0
loc18.9	10	18	10.1327	0
loc18.5.8	10	18.5	10.2896	0
GF10.46	10	19.7454	10.1437	0
UDV.073_169	10	20.7447	1.12581	0
loc21.9	10	21	1.06246	0
loc21.5.8	10	21.5	0.939471	0
loc22.8	10	22	0.824837	0
loc22.5.7	10	22.5	0.734487	0
GF10.48	10	23.7778	0.662012	0
loc24.9	10	24	0.634769	0
loc24.5.8	10	24.5	0.535914	0
VRZAG67	10	25.4451	0.284028	0
GF10.12	10	26.1118	0.330743	0
loc27.9	10	27	0.444851	0
loc27.5.8	10	27.5	0.499027	0
loc28.9	10	28	0.538776	0
loc28.5.8	10	28.5	0.563464	0
loc29.9	10	29	0.57404	0
loc29.5.8	10	29.5	0.574568	0
loc30.7	10	30	0.568819	0
loc30.5.6	10	30.5	0.556402	0
VMC4F9.1	10	31.4462	0.524373	0
loc32.8	10	32	0.596196	0
loc32.5.7	10	32.5	0.671562	0
loc33.8	10	33	0.754695	0
loc33.5.7	10	33.5	0.843636	0
loc34.8	10	34	0.934088	0
loc34.5.7	10	34.5	1.02583	0
loc35.7	10	35	1.1128	0
loc35.5.6	10	35.5	1.19578	0
loc36.8	10	36	1.26999	0
loc36.5.7	10	36.5	1.33563	0
loc37.8	10	37	1.39189	0
loc37.5.7	10	37.5	1.43821	0
loc38.8	10	38	1.47427	0
loc38.5.7	10	38.5	1.49993	0
loc39.7	10	39	1.51518	0
loc39.5.6	10	39.5	1.52016	0
loc40.8	10	40	1.51511	0
loc40.5.7	10	40.5	1.49884	0
loc41.9	10	41	1.47532	0
loc41.5.8	10	41.5	1.44342	0
loc42.8	10	42	1.40263	0
loc42.5.7	10	42.5	1.35696	0
loc43.6	10	43	1.30464	0
loc43.5.5	10	43.5	1.24966	0
loc44.8	10	44	1.19067	0
loc44.5.7	10	44.5	1.1312	0
loc45.9	10	45	1.07026	0
loc45.5.8	10	45.5	1.01064	0
loc46.8	10	46	0.951435	0
loc46.5.7	10	46.5	0.894758	0
loc47.4	10	47	0.840087	0
loc47.5.4	10	47.5	0.787536	0
GF10.02	10	48.3784	0.70198	0
loc49.8	10	49	0.645684	0
loc49.5.7	10	49.5	0.604094	0
loc50.8	10	50	0.567322	0
loc50.5.7	10	50.5	0.537029	0
loc51.7	10	51	0.514867	0
loc51.5.6	10	51.5	0.502163	0
loc52.4	10	52	0.499581	0
loc52.5.4	10	52.5	0.507813	0
loc53.6	10	53	0.523415	0
loc53.5.5	10	53.5	0.547639	0
VMC8D3	10	54.7456	0.633487	0
VMC3E11.2_82	10	55.8669	0.688446	0
loc56.4	10	56	0.693895	0
loc56.5.4	10	56.5	0.713754	0
loc57.8	10	57	0.731473	0
loc57.5.7	10	57.5	0.746677	0
loc58.7	10	58	0.75892	0
loc58.5.6	10	58.5	0.767903	0
loc59.7	10	59	0.77348	0
loc59.5.6	10	59.5	0.775644	0
loc60.6	10	60	0.774498	0
loc60.5.5	10	60.5	0.770237	0
loc61.6	10	61	0.763125	0
loc61.5.5	10	61.5	0.753473	0
loc62.6	10	62	0.741631	0
loc62.5.5	10	62.5	0.727963	0
GF02.09_245	10	63.6722	0.690603	0
loc64.6	10	64	0.702877	0
loc64.5.5	10	64.5	0.726087	0
loc65.3	10	65	0.755189	0
loc65.5.3	10	65.5	0.790096	0
loc66.4	10	66	0.829687	0
loc66.5.4	10	66.5	0.872531	0
GF10.05	10	67.5772	0.966889	0
loc68.3	10	68	0.978923	0
loc68.5.3	10	68.5	0.997669	0
loc69.6	10	69	1.01665	0
loc69.5.5	10	69.5	1.03098	0
GF10.09	10	70.5807	1.03679	0
loc71.4	10	71	1.11618	0
loc71.5.4	10	71.5	1.20456	0
GF10.07	10	72.248	1.31046	0
loc73.2	10	73	1.51577	0
loc73.5.2	10	73.5	1.66658	0
GF10.11	10	74.2491	1.84838	0
VRZAG7	10	74.5821	1.87609	0
GF11.01_135	11	0	0.299145	0
loc1.10	11	1	0.300784	0
loc1.5.9	11	1.5	0.303989	0
VMC2A12_91	11	2.66816	0.31624	0
loc3.10	11	3	0.309278	0
loc3.5.9	11	3.5	0.298738	0
loc4.11	11	4	0.288186	0
loc4.5.10	11	4.5	0.277656	0
loc5.9	11	5	0.267188	0
loc5.5.8	11	5.5	0.256823	0
loc6.6	11	6	0.246609	0
loc6.5.5	11	6.5	0.236595	0
loc7.7	11	7	0.226267	0
loc7.5.6	11	7.5	0.216929	0
loc8.9	11	8	0.207945	0
loc8.5.8	11	8.5	0.199375	0
loc9.10	11	9	0.191278	0
loc9.5.9	11	9.5	0.183711	0
loc10.10	11	10	0.176726	0
loc10.5.9	11	10.5	0.170368	0
loc11.9	11	11	0.164676	0
loc11.5.8	11	11.5	0.15936	0
GF11.03_128	11	12.3785	0.152418	0
VVMD25	11	13.7111	0.20297	0
loc14.7	11	14	0.200815	0
loc14.5.6	11	14.5	0.200593	0
loc15.9	11	15	0.204873	0
loc15.5.8	11	15.5	0.214871	0
loc16.10	11	16	0.23124	0
loc16.5.9	11	16.5	0.254244	0
loc17.10	11	17	0.283689	0
loc17.5.9	11	17.5	0.318967	0
VMC6C3	11	18.0585	0.363861	0
loc19.7	11	19	0.349364	0
loc19.5.6	11	19.5	0.340904	0
loc20.7	11	20	0.331983	0
loc20.5.6	11	20.5	0.322579	0
loc21.10	11	21	0.312676	0
loc21.5.9	11	21.5	0.302272	0
loc22.9	11	22	0.291379	0
loc22.5.8	11	22.5	0.280025	0
loc23.7	11	23	0.268261	0
loc23.5.6	11	23.5	0.25616	0
loc24.10	11	24	0.243819	0
loc24.5.9	11	24.5	0.231358	0
loc25.10	11	25	0.218914	0
loc25.5.9	11	25.5	0.206636	0
loc26.7	11	26	0.19468	0
loc26.5.6	11	26.5	0.183195	0
VVIB19	11	27.8518	0.15531	0
loc28.10	11	28	0.155237	0
loc28.5.9	11	28.5	0.155177	0
loc29.10	11	29	0.155328	0
loc29.5.9	11	29.5	0.155553	0
loc30.8	11	30	0.155676	0
loc30.5.7	11	30.5	0.15655	0
VCHR11A_204	11	31.7259	0.154398	0
loc32.9	11	32	0.154583	0
loc32.5.8	11	32.5	0.154068	0
loc33.9	11	33	0.15217	0
loc33.5.8	11	33.5	0.14867	0
loc34.9	11	34	0.143476	0
loc34.5.8	11	34.5	0.136632	0
loc35.8	11	35	0.128302	0
loc35.5.7	11	35.5	0.118758	0
GF09.19_322	11	36.5211	0.0958868	0
loc37.9	11	37	0.104903	0
loc37.5.8	11	37.5	0.118164	0
loc38.9	11	38	0.135767	0
loc38.5.8	11	38.5	0.157687	0
loc39.8	11	39	0.183342	0
loc39.5.7	11	39.5	0.209921	0
GF11.09	11	40.9511	0.288279	0
loc41.10	11	41	0.283469	0
loc41.5.9	11	41.5	0.247165	0
VVIP02	11	42.9522	10.1163	0
loc43.7	11	43	10.1644	0
loc43.5.6	11	43.5	10.6636	0
loc44.9	11	44	11.1151	0
loc44.5.8	11	44.5	11.5049	0
loc45.10	11	45	11.846	0
loc45.5.9	11	45.5	12.1502	0
loc46.9	11	46	12.4257	0
loc46.5.8	11	46.5	12.6775	0
loc47.6	11	47	12.9093	0
loc47.5.5	11	47.5	13.123	0
loc48.7	11	48	13.3199	0
loc48.5.6	11	48.5	13.501	0
loc49.9	11	49	13.6669	0
loc49.5.8	11	49.5	13.818	0
GF11.26	11	50.6798	14.12	0
loc51.8	11	51	15.3579	0
loc51.5.7	11	51.5	15.7469	0
loc52.6	11	52	15.9546	0
loc52.5.5	11	52.5	16.1188	0
GF11.31_341	11	53.0148	16.2765	0
UDV.028	11	53.0149	16.2765	0
GF11.31_358	11	53.1817	16.2736	0
GF11.33	11	53.3485	16.2713	0
VVMD8	11	53.6815	15.9622	0
GF12.03	12	0	1.26016	0
loc1.11	12	1	1.13258	0
loc1.5.10	12	1.5	1.06571	0
loc2.8	12	2	0.996735	0
loc2.5.7	12	2.5	0.925901	0
loc3.11	12	3	0.85302	0
loc3.5.10	12	3.5	0.781169	0
GF12.08	12	4.00821	0.70969	0
loc5.10	12	5	0.736074	0
loc5.5.9	12	5.5	0.749251	0
loc6.7	12	6	0.762369	0
loc6.5.6	12	6.5	0.775419	0
loc7.8	12	7	0.788405	0
loc7.5.7	12	7.5	0.801334	0
loc8.10	12	8	0.814227	0
loc8.5.9	12	8.5	0.827113	0
loc9.11	12	9	0.840034	0
loc9.5.10	12	9.5	0.853889	0
loc10.11	12	10	0.867464	0
loc10.5.10	12	10.5	0.881396	0
loc11.10	12	11	0.895793	0
loc11.5.9	12	11.5	0.912382	0
loc12.11	12	12	0.928587	0
loc12.5.10	12	12.5	0.947138	0
loc13.8	12	13	0.965692	0
loc13.5.7	12	13.5	0.985426	0
loc14.8	12	14	1.00789	0
loc14.5.7	12	14.5	1.03045	0
loc15.10	12	15	1.05429	0
loc15.5.9	12	15.5	1.07936	0
loc16.11	12	16	1.10696	0
loc16.5.10	12	16.5	1.13427	0
VMC5C6_73	12	17.8157	1.21019	0
loc18.10	12	18	1.22885	0
loc18.5.9	12	18.5	1.28822	0
loc19.8	12	19	1.35939	0
loc19.5.7	12	19.5	1.44334	0
loc20.8	12	20	1.53967	0
loc20.5.7	12	20.5	1.64575	0
loc21.11	12	21	1.75533	0
loc21.5.10	12	21.5	1.86452	0
loc22.10	12	22	1.96921	0
loc22.5.9	12	22.5	2.06672	0
loc23.8	12	23	2.15568	0
loc23.5.7	12	23.5	2.23555	0
loc24.11	12	24	2.30505	0
loc24.5.10	12	24.5	2.36691	0
loc25.11	12	25	2.41844	0
loc25.5.10	12	25.5	2.46264	0
loc26.8	12	26	2.49793	0
loc26.5.7	12	26.5	2.52329	0
loc27.10	12	27	2.54121	0
loc27.5.9	12	27.5	2.55033	0
VMC2H4	12	28.7147	2.53632	0
GF12.01_196	12	28.7148	2.53631	0
loc29.11	12	29	2.5233	0
loc29.5.10	12	29.5	2.50232	0
loc30.9	12	30	2.48402	0
loc30.5.8	12	30.5	2.46868	0
loc31.7	12	31	2.4565	0
loc31.5.6	12	31.5	2.44875	0
loc32.10	12	32	2.4432	0
loc32.5.9	12	32.5	2.44064	0
GF12.23_481	12	33.6896	2.44397	0
loc34.10	12	34	2.43517	0
loc34.5.9	12	34.5	2.42597	0
VMC1G3.2_141	12	35.5845	2.43288	0
UDV.024_196	12	36.5063	2.37681	0
GF12.22	12	36.5064	2.3768	0
SCU05	12	37.171	2.37301	0
GF12.05	12	37.1711	2.37299	0
loc38.10	12	38	2.3501	0
loc38.5.9	12	38.5	2.31143	0
loc39.9	12	39	2.25034	0
loc39.5.8	12	39.5	2.16846	0
loc40.9	12	40	2.06622	0
loc40.5.8	12	40.5	1.94354	0
loc41.11	12	41	1.79993	0
loc41.5.10	12	41.5	1.63558	0
GF12.14_510	12	42.5548	1.24734	0
GF12.10	12	43.2096	0.946525	0
GF12.15_336	12	43.2097	0.946506	0
loc44.10	12	44	0.772157	0
loc44.5.9	12	44.5	0.633753	0
GF12.17_321	12	45.8233	0.303719	0
GF12.16_214	12	45.9172	0.302984	0
loc46.10	12	46	0.308426	0
loc46.5.9	12	46.5	0.341558	0
loc47.7	12	47	0.370686	0
loc47.5.6	12	47.5	0.395506	0
loc48.8	12	48	0.415627	0
loc48.5.7	12	48.5	0.431364	0
loc49.10	12	49	0.442529	0
loc49.5.9	12	49.5	0.453038	0
GF12.18	12	50.2256	0.466766	0
GF12.19	12	50.8887	0.907844	0
SC34.8_228	12	50.8888	0.907841	0
loc51.9	12	51	0.90379	0
loc51.5.8	12	51.5	0.888052	0
GF12.06	12	52.556	0.869346	0
GF12.07	12	53.5562	0.867745	0
UDV.120_148	12	54.8888	0.816219	0
loc55.6	12	55	0.818546	0
loc55.5.5	12	55.5	0.830167	0
GF12.09_82	12	56.2591	0.850292	0
VVIN62	13	0	5.01773	0
loc1.12	13	1	5.31456	0
loc1.5.11	13	1.5	5.44394	0
loc2.9	13	2	5.5563	0
loc2.5.8	13	2.5	5.65174	0
UDV.088	13	3.67296	5.8194	0
VVIH54	13	4.33964	5.5942	0
loc5.11	13	5	5.91857	0
loc5.5.10	13	5.5	6.07337	0
loc6.8	13	6	6.17269	0
loc6.5.7	13	6.5	6.23323	0
loc7.9	13	7	6.26498	0
loc7.5.8	13	7.5	6.27387	0
loc8.11	13	8	6.26337	0
loc8.5.10	13	8.5	6.23538	0
loc9.12	13	9	6.1906	0
loc9.5.11	13	9.5	6.12885	0
VCHR13C	13	10.3687	0.494168	0
loc11.11	13	11	0.490755	0
loc11.5.10	13	11.5	0.492059	0
loc12.12	13	12	0.498284	0
loc12.5.11	13	12.5	0.50682	0
loc13.9	13	13	0.51714	0
loc13.5.8	13	13.5	0.527119	0
loc14.9	13	14	0.539548	0
loc14.5.8	13	14.5	0.552255	0
loc15.11	13	15	0.564848	0
loc15.5.10	13	15.5	0.577002	0
loc16.12	13	16	0.588471	0
loc16.5.11	13	16.5	0.597592	0
loc17.11	13	17	0.607443	0
loc17.5.10	13	17.5	0.616311	0
loc18.11	13	18	0.624211	0
loc18.5.10	13	18.5	0.62995	0
loc19.9	13	19	0.636394	0
loc19.5.8	13	19.5	0.640732	0
loc20.9	13	20	0.646214	0
loc20.5.8	13	20.5	0.651216	0
loc21.12	13	21	0.654713	0
loc21.5.11	13	21.5	0.659495	0
loc22.11	13	22	0.664124	0
loc22.5.10	13	22.5	0.667785	0
VVS1	13	23.6738	0.679625	0
loc24.12	13	24	0.721843	0
loc24.5.11	13	24.5	0.78859	0
loc25.12	13	25	0.854423	0
loc25.5.11	13	25.5	0.917668	0
UDV.129	13	26.0085	0.979827	0
loc27.11	13	27	1.01571	0
loc27.5.10	13	27.5	1.04317	0
loc28.11	13	28	1.07519	0
loc28.5.10	13	28.5	1.11162	0
loc29.12	13	29	1.15323	0
loc29.5.11	13	29.5	1.20122	0
VVIV61	13	30.3517	1.30022	0
loc31.8	13	31	1.24136	0
loc31.5.7	13	31.5	1.19439	0
UDV.124	13	32.6858	1.08118	0
GF13.29	13	33.3523	1.07403	0
loc34.11	13	34	1.00434	0
loc34.5.10	13	34.5	0.940456	0
VMCNG1D3_159	13	35.5342	0.771023	0
loc36.9	13	36	0.771968	0
loc36.5.8	13	36.5	0.775697	0
loc37.10	13	37	0.782049	0
loc37.5.9	13	37.5	0.790711	0
loc38.11	13	38	0.801218	0
loc38.5.10	13	38.5	0.812943	0
loc39.10	13	39	0.82511	0
loc39.5.9	13	39.5	0.836825	0
loc40.10	13	40	0.846673	0
loc40.5.9	13	40.5	0.854687	0
loc41.12	13	41	0.859452	0
loc41.5.11	13	41.5	0.860232	0
loc42.9	13	42	0.856478	0
loc42.5.8	13	42.5	0.847881	0
VMC2A9_96	13	43.6396	0.810045	0
VMC9H4.2_268	13	44.3541	0.884364	0
VMCNG4E10.1_291	13	44.3542	0.884366	0
UDV.037	13	45.8071	1.0761	0
loc46.11	13	46	1.04697	0
loc46.5.10	13	46.5	0.969975	0
loc47.8	13	47	0.891621	0
loc47.5.7	13	47.5	0.811996	0
loc48.9	13	48	0.731756	0
loc48.5.8	13	48.5	0.651558	0
loc49.11	13	49	0.572213	0
loc49.5.10	13	49.5	0.494705	0
loc50.9	13	50	0.420177	0
loc50.5.8	13	50.5	0.349891	0
loc51.10	13	51	0.284903	0
loc51.5.9	13	51.5	0.226954	0
loc52.7	13	52	0.176642	0
loc52.5.6	13	52.5	0.134519	0
VMC3B12	13	53.5348	0.0733363	0
VCHR13B	13	54.2014	0.120638	0
loc55.7	13	55	0.121462	0
loc55.5.6	13	55.5	0.128386	0
loc56.6	13	56	0.140619	0
loc56.5.5	13	56.5	0.158284	0
loc57.9	13	57	0.181266	0
loc57.5.8	13	57.5	0.209193	0
GF13.09	13	58.5444	0.281266	0
loc59.8	13	59	0.289218	0
loc59.5.7	13	59.5	0.308212	0
VMC8E6	13	60.1146	0.347499	0
loc61.7	13	61	0.3293	0
loc61.5.6	13	61.5	0.318893	0
loc62.7	13	62	0.308359	0
loc62.5.6	13	62.5	0.297693	0
loc63.6	13	63	0.28689	0
loc63.5.5	13	63.5	0.276299	0
loc64.7	13	64	0.265396	0
loc64.5.6	13	64.5	0.254402	0
loc65.4	13	65	0.243325	0
loc65.5.4	13	65.5	0.232177	0
loc66.6	13	66	0.220975	0
loc66.5.5	13	66.5	0.209743	0
loc67.4	13	67	0.198514	0
loc67.5.4	13	67.5	0.188071	0
loc68.4	13	68	0.177111	0
loc68.5.4	13	68.5	0.166301	0
loc69.7	13	69	0.155709	0
loc69.5.6	13	69.5	0.145416	0
loc70.6	13	70	0.135517	0
loc70.5.5	13	70.5	0.126115	0
loc71.6	13	71	0.117325	0
loc71.5.5	13	71.5	0.108288	0
loc72.4	13	72	0.101202	0
loc72.5.4	13	72.5	0.0950993	0
loc73.3	13	73	0.0900697	0
loc73.5.3	13	73.5	0.0861848	0
loc74.4	13	74	0.083493	0
loc74.5.4	13	74.5	0.0820163	0
loc75.3	13	75	0.0817486	0
loc75.5.3	13	75.5	0.0826556	0
loc76.2	13	76	0.0846766	0
loc76.5.2	13	76.5	0.0877272	0
loc77.3	13	77	0.0917042	0
loc77.5.3	13	77.5	0.09649	0
loc78.2	13	78	0.101958	0
loc78.5.2	13	78.5	0.107979	0
loc79.2	13	79	0.114425	0
loc79.5.2	13	79.5	0.121171	0
loc80.3	13	80	0.128104	0
loc80.5.3	13	80.5	0.135119	0
loc81.2	13	81	0.142126	0
loc81.5.2	13	81.5	0.149044	0
loc82.3	13	82	0.155809	0
loc82.5.3	13	82.5	0.162366	0
GF13.12_243	13	83.3142	0.172208	0
loc84.2	13	84	0.192717	0
loc84.5.2	13	84.5	0.208436	0
loc85.2	13	85	0.22481	0
loc85.5.2	13	85.5	0.24184	0
GF13.14	13	86.7819	0.288955	0
GF14.01	14	0	0.0198881	0
loc1.13	14	1	0.0275502	0
loc1.5.12	14	1.5	0.0317235	0
loc2.10	14	2	0.0360433	0
loc2.5.9	14	2.5	0.0404363	0
loc3.12	14	3	0.0448357	0
loc3.5.11	14	3.5	0.0491894	0
VMCNG1E1	14	4.67997	0.0592157	0
loc5.12	14	5	0.0614801	0
loc5.5.11	14	5.5	0.0651578	0
loc6.9	14	6	0.0689902	0
loc6.5.8	14	6.5	0.0729672	0
loc7.10	14	7	0.0770786	0
loc7.5.9	14	7.5	0.0813141	0
loc8.12	14	8	0.0856639	0
loc8.5.11	14	8.5	0.0904363	0
loc9.13	14	9	0.0950386	0
loc9.5.12	14	9.5	0.0997259	0
loc10.12	14	10	0.104489	0
loc10.5.11	14	10.5	0.109322	0
loc11.12	14	11	0.114218	0
loc11.5.11	14	11.5	0.119174	0
GF14.02	14	12.7493	0.131907	0
loc13.10	14	13	0.151113	0
loc13.5.9	14	13.5	0.196436	0
GF14.28	14	14.4166	0.289463	0
loc15.12	14	15	0.39192	0
loc15.5.11	14	15.5	0.521899	0
GF14.23	14	16.0839	0.690945	0
GF14.25_258	14	16.084	0.690946	0
GF14.24	14	17.0841	0.803273	0
loc18.12	14	18	0.701786	0
loc18.5.11	14	18.5	0.649405	0
VMC2H12	14	19.7533	0.528767	0
loc20.10	14	20	0.571767	0
loc20.5.9	14	20.5	0.664953	0
loc21.13	14	21	0.764726	0
loc21.5.12	14	21.5	0.869287	0
loc22.12	14	22	0.976731	0
loc22.5.11	14	22.5	1.08532	0
GF14.52	14	23.4265	1.28601	0
loc24.13	14	24	1.28728	0
loc24.5.12	14	24.5	1.28662	0
loc25.13	14	25	1.28261	0
loc25.5.12	14	25.5	1.27484	0
loc26.9	14	26	1.26283	0
loc26.5.8	14	26.5	1.24635	0
loc27.12	14	27	1.22544	0
loc27.5.11	14	27.5	1.20051	0
VVIP22	14	28.4433	1.14538	0
VCHR14A_187	14	29.1133	1.14299	0
loc30.10	14	30	1.27059	0
loc30.5.9	14	30.5	1.33104	0
VMC2C3	14	31.1245	1.39505	0
loc32.11	14	32	1.4725	0
loc32.5.10	14	32.5	1.5127	0
loc33.10	14	33	1.55039	0
loc33.5.9	14	33.5	1.58587	0
loc34.12	14	34	1.61911	0
loc34.5.11	14	34.5	1.65118	0
GF11.29_324	14	35.0727	1.68627	0
loc36.10	14	36	1.68647	0
loc36.5.9	14	36.5	1.68166	0
VRZAG112	14	37.8893	1.63963	0
loc38.12	14	38	1.63532	0
loc38.5.11	14	38.5	1.61656	0
loc39.11	14	39	1.5996	0
loc39.5.10	14	39.5	1.58512	0
GF14.09	14	40.2223	1.56989	0
loc41.13	14	41	1.70483	0
loc41.5.12	14	41.5	1.78708	0
loc42.10	14	42	1.86263	0
loc42.5.9	14	42.5	1.9286	0
loc43.8	14	43	1.9847	0
loc43.5.7	14	43.5	2.03068	0
loc44.11	14	44	2.06626	0
loc44.5.10	14	44.5	2.0904	0
loc45.11	14	45	2.10305	0
loc45.5.10	14	45.5	2.10212	0
GF14.03	14	46.5885	2.04438	0
loc47.9	14	47	1.99354	0
loc47.5.8	14	47.5	1.93423	0
UDV.033	14	48.5895	1.81894	0
VMC2A5	14	48.5896	1.81894	0
VVMD24	14	49.5897	1.10193	0
GF14.33	14	49.5898	1.10193	0
GF14.34	14	50.2566	1.10796	0
GF14.35	14	50.5899	1.07765	0
loc51.11	14	51	1.04409	0
loc51.5.10	14	51.5	0.999048	0
loc52.8	14	52	0.949519	0
loc52.5.7	14	52.5	0.895592	0
loc53.7	14	53	0.837481	0
loc53.5.6	14	53.5	0.775193	0
loc54.6	14	54	0.710177	0
loc54.5.5	14	54.5	0.642901	0
GF14.07	14	55.2702	0.537517	0
loc56.7	14	56	0.565423	0
loc56.5.6	14	56.5	0.589158	0
GF14.04	14	57.5983	0.652422	0
GF14.40	14	58.2581	0.639573	0
UDV.095_122	14	58.9887	0.915071	0
loc59.9	14	59	0.91239	0
loc59.5.8	14	59.5	0.789501	0
GF14.41	14	60.1259	0.628588	0
GF14.42	14	60.4592	0.619323	0
loc61.8	14	61	0.549357	0
loc61.5.7	14	61.5	0.478002	0
UDV.025	14	62.4603	0.333315	0
loc63.7	14	63	0.302117	0
loc63.5.6	14	63.5	0.278518	0
VMC6E1	14	64.1271	0.259546	0
GF14.20_255	14	65.1268	0.155999	0
GF14.19	14	65.1269	0.155994	0
GF14.18	14	65.4602	0.0989613	0
GF14.06	14	65.4603	0.0989613	0
loc66.7	14	66	0.0961816	0
loc66.5.6	14	66.5	0.110933	0
loc67.6	14	67	0.136905	0
loc67.5.5	14	67.5	0.16841	0
GF14.15	14	68.4639	0.229031	0
GF14.16_371	14	68.6305	0.254765	0
GF14.05	14	68.7972	0.281152	0
GF14.14_284	14	69.4629	0.250912	0
GF15.10_206	15	0	1.58755	0
loc1.14	15	1	1.54176	0
loc1.5.13	15	1.5	1.52522	0
GF15.06_176	15	2.00012	1.51357	0
GF15.59	15	2.00022	1.51357	0
GF15.58	15	2.33355	1.5086	0
loc3.13	15	3	1.38339	0
loc3.5.12	15	3.5	1.32219	0
GF15.66	15	4.00085	1.27739	0
GF15.08	15	4.33418	1.28219	0
GF15.01_198	15	4.33428	1.28221	0
loc5.13	15	5	1.2984	0
loc5.5.12	15	5.5	1.29513	0
GF15.41	15	6.66941	1.24011	0
GF15.44	15	7.66968	0.919768	0
loc8.13	15	8	0.962964	0
loc8.5.12	15	8.5	1.03579	0
loc9.14	15	9	1.11552	0
loc9.5.13	15	9.5	1.19953	0
loc10.13	15	10	1.28499	0
loc10.5.12	15	10.5	1.36915	0
loc11.13	15	11	1.44955	0
loc11.5.12	15	11.5	1.52414	0
loc12.13	15	12	1.59129	0
loc12.5.12	15	12.5	1.64977	0
loc13.11	15	13	1.69873	0
loc13.5.10	15	13.5	1.7377	0
VVIP33	15	14.7148	1.79171	0
loc15.13	15	15	1.80758	0
loc15.5.12	15	15.5	1.83445	0
loc16.13	15	16	1.85826	0
loc16.5.12	15	16.5	1.87863	0
loc17.12	15	17	1.89553	0
loc17.5.11	15	17.5	1.90737	0
loc18.13	15	18	1.91414	0
loc18.5.12	15	18.5	1.91548	0
loc19.10	15	19	1.91119	0
loc19.5.9	15	19.5	1.90114	0
loc20.11	15	20	1.88607	0
loc20.5.10	15	20.5	1.86469	0
loc21.14	15	21	1.83781	0
loc21.5.13	15	21.5	1.80569	0
loc22.13	15	22	1.76865	0
loc22.5.12	15	22.5	1.72712	0
loc23.9	15	23	1.68154	0
loc23.5.8	15	23.5	1.63241	0
VMC5G8_308	15	24.7714	1.49403	0
loc25.14	15	25	1.49854	0
loc25.5.13	15	25.5	1.50684	0
loc26.10	15	26	1.51367	0
loc26.5.9	15	26.5	1.51717	0
loc27.13	15	27	1.51784	0
loc27.5.12	15	27.5	1.51545	0
loc28.12	15	28	1.50975	0
loc28.5.11	15	28.5	1.50046	0
loc29.13	15	29	1.48831	0
loc29.5.12	15	29.5	1.47125	0
VVIM42.1_278	15	30.7489	1.40846	0
loc31.9	15	31	1.34803	0
loc31.5.8	15	31.5	1.22458	0
VMC4D9.2_229	15	32.0657	1.08525	0
loc33.11	15	33	0.936677	0
loc33.5.10	15	33.5	0.858439	0
loc34.13	15	34	0.785924	0
loc34.5.12	15	34.5	0.72629	0
loc35.9	15	35	0.682431	0
loc35.5.8	15	35.5	0.658453	0
loc36.11	15	36	0.650737	0
loc36.5.10	15	36.5	0.656542	0
loc37.11	15	37	0.672267	0
[truncated: 569 more rows]

## Sheet: phenotypic_data
ID	median_2019	median_2020	median_2021	median_2022	median_2023	BLUP_sunburn
4012	5	3	2	2	1	-0.379768
4344	2	2	1	2	1	-0.980744
2234	3	4	2	1	1	-0.620159
6917	4	3	1	2	1	-0.620159
7481	2	2	1	2	1	-0.980744
7603	4	2	2	4	2	-0.259573
9135	7	6	2	7	2	0.94238
5387	6	5	1	3	3	0.221208
9102	4	5	3	3	1	-0.0191822
9948	3	2	2	2	1	-0.740354
6419	4	2	2	2	2	-0.499963
4522	6	2	2	6	2	0.221208
6781	4	5	1	1	2	-0.379768
9259	5	6	2	2	1	-0.0191822
7799	3	4	1	2	1	-0.620159
3527	5	5	2	3	1	-0.0191822
8836	3	7	2	1	1	-0.259573
3806	8	7	1	7	5	1.42316
7033	4	4	2	3	2	-0.139377
5749	7	6	3	8	2	1.18277
4579	4	1	1	1	1	-0.980744
5039	5	5	1	3	3	0.101013
2447	3	7	1	3	1	-0.139377
6836	5	5	2	5	5	0.70199
4536	5	1	1	2	1	-0.740354
8239	7	5	2	5	1	0.461599
7636	2	2	1	1	1	-1.10094
7628	5	5	3	6	2	0.581794
4530	5	5	1	5	1	0.101013
2398	5	5	2	6	1	0.341404
8338	3	4	3	2	1	-0.379768
8067	3	7	1	4	1	-0.0191822
8915	6	5	2	7	1	0.581794
5997	6	4	1	3	1	-0.139377
7765	3	6	1	1	1	-0.499963
8845	4	3	1	1	1	-0.740354
9691	4	2	3	3	1	-0.379768
2218	7	7	2	6	2	0.94238
5729	5	6	1	4	1	0.101013
9888	4	4	3	1	1	-0.379768
9514	6	4	2	5	4	0.581794
9308	5	5	2	4	1	0.0905466
3028	2	5	2	2	1	-0.499963
1042	3	3	2	3	2	-0.379768
6752	2	2	1	1	1	-1.10094
5157	2	3	3	1	2	-0.620159
5806	4	2	1	5	2	-0.259573
2662	8	9	1	7	5	1.66355
3870	2	4	1	1	1	-0.860549
3844	7	1	3	7	5	0.822185
2678	2	7	1	2	1	-0.379768
2942	2	3	1	1	1	-0.980744
4871	4	3	1	3	1	-0.499963
7200	3	4	2	6	3	0.221208
3820	2	5	2	2	1	-0.499963
5912	3	4	1	3	1	-0.499963
2050	6	7	3	5	5	1.18277
2520	4	3	3	3	1	-0.259573
3831	2	2	2	4	1	-0.620159
1054	7	6	1	5	4	0.822185
4650	5	8	1	5	1	0.461599
6186	3	5	2	1	1	-0.499963
4513	4	4	1	2	1	-0.49686
2541	3	5	1	2	1	-0.499963
4191	3	4	2	2	2	-0.379768
7984	4	5	1	3	1	-0.259573
4233	2	6	2	1	1	-0.499963
2844	6	4	1	4	1	-0.0191822
7168	4	5	2	4	3	0.221208
2233	4	6	3	1	1	-0.139377
8241	4	5	2	3	3	0.101013
2984	8	6	1	7	2	0.94238
8654	2	4	1	4	1	-0.499963
9206	5	6	1	7	1	0.461599
2937	1	4	1	1	1	-0.980744
9780	1	3	1	2	1	-0.980744
8047	6	5	1	5	1	0.221208
6455	3	7	2	2	3	0.101013
1292	6	6	3	6	3	0.94238
9896	5	7	3	7	7	1.54336
8163	6	6	1	3	1	0.101013
3854	5	4	1	4	2	-0.0191822
3770	5	6	1	6	5	0.822185
4436	5	7	3	6	3	0.94238
3580	8	6	2	6	5	1.30297
9192	9	7	1	8	2	1.30297
4600	4	4	3	3	2	-0.0191822
3496	2	4	3	1	1	-0.620159
3933	4	5	3	3	2	0.101013
8271	7	5	2	3	1	0.221208
3545	5	6	2	3	1	0.101013
6692	8	6	1	7	3	1.06258
4875	5	4	1	2	1	-0.379768
8526	4	5	2	3	2	-0.0191822
1167	6	5	2	5	1	0.341404
3002	5	4	1	3	1	-0.259573
4087	2	3	1	2	2	-0.740354
1052	4	2	1	2	2	-0.620159
2036	7	6	2	8	5	1.42316
3057	6	7	2	5	3	0.822185
2770	6	9	2	5	1	0.822185
5931	4	6	2	2	2	-0.0191822
5052	2	5	2	2	1	-0.499963
8053	3	6	1	2	2	-0.259573
8092	5	5	1	3	1	-0.139377
2469	7	6	1	7	1	0.70199
5868	5	7	1	3	1	0.101013
9137	4	4	1	6	1	-0.0191822
8304	4	7	2	2	2	0.101013
7797	5	5	3	4	2	0.341404
4720	6	5	1	4	2	0.221208
3547	6	6	2	4	1	0.341404
9569	5	5	2	4	1	0.101013
7305	7	4	1	7	2	0.581794
9684	5	7	2	8	3	1.06258
7607	3	6	1	1	1	-0.499963
8635	6	6	2	6	2	0.70199
9586	6	6	1	6	3	0.70199
7825	4	5	1	5	2	0.101013
2334	2	2	3	3	1	-0.620159
7001	3	3	1	2	1	-0.740354
4988	4	3	1	6	6	0.461599
1052	2	2	1	2	3	-0.740354
1135	7	5	1	4	1	0.221208
7064	5	8	1	7	4	1.06258
1679	3	2	1	3	1	-0.740354
4465	3	3	1	2	1	-0.740354
6844	5	5	3	5	1	0.341404
5119	2	2	1	1	1	-1.10094
8367	4	2	1	2	1	-0.740354
4284	2	3	2	3	2	-0.499963
1637	1	3	1	2	3	-0.740354
1420	4	3	1	3	2	-0.379768
7742	6	7	1	4	4	0.70199
2221	7	6	1	7	6	1.30297
5915	1	5	2	1	2	-0.620159
2718	5	4	4	3	1	0.101013
5452	5	5	1	3	1	-0.139377
7475	3	4	2	3	1	-0.379768
1862	3	3	2	7	6	0.581794
4620	3	5	2	1	1	-0.499963
2711	3	5	1	5	1	-0.139377
5486	7	4	1	7	3	0.70199
1838	5	6	1	2	1	-0.139377
9176	5	6	2	5	1	0.341404
1152	6	5	3	5	2	0.581794
8667	6	6	2	4	2	0.461599
9333	1	3	1	1	1	-1.10094
6162	5	4	3	5	1	0.221208
6144	2	3	2	1	1	-0.860549

## Sheet: SSR_marker
Marker Name	LG	40x.V4 Chr	40x.V4 Phys. Position	40x.V4 Phys. Position Ende	40x.V4 Frag.size	V5 T2T Chr	V5 T2T Phys. Position	V5 T2T Phys. Position Ende	V5 T2T Frag.size	Forward Primer	Reverse Primer	Reference_(published)
GF01-24	chr01	chr01	308435	308810	376	chr01	281744	282119	376	GGTCATGGGTGTATGTCTGTGT	GGCTTTATCTGTCTGCTTTGCT	Zyprian et al. 2016
VMC4F8	chr01	chr01	653652	653768	117	chr01	628423	628539	117	CATTTCATAGGGTTTTCACAGC	CTGCCAGTATACTGATTCCTCTC	Vitis Microsatellite Consortium: Grando (1999)
GF01-16	chr01	chr01	1636517	1636680	164	chr01	1580824	1580987	164	CAGGCTATGCAGGATGGAA	GCTGTTCCTTGGACAAACTCAT	Fechter et al. 2014
GF01-17	chr01	chr01	2187624	2187922	299	chr01	2144131	2144429	299	AAGATTGTGGTGGGCAAGATT	CCCATTCCTTGTTCTATTCTTCAG	Fechter et al. 2014
VMC4F9.2	chr01	chr01	3066911	NA	NA	chr01	3066911	NA	NA	AACTTAAGACCATGCCACAGC	ACAGTTCTGGCCAACTGATTC	Vitis Microsatellite Consortium: Grando (1999)
GF01-50	chr01	chr01	3375889	3376151	263	chr01	3330371	3330633	263	CAACCTTTTCCACTAACGAAGA	GATGAACCCACATGGAGGA	Zyprian et al. 2016
UDV-035	chr01	chr01	3472373	3472535	163	chr01	3426855	3427017	163	GAACACTATTGCTGCCTGAGAA	CTCCTCCTTTTAGGCACCTT	Di Gaspero et al. 2005
GF01-27	chr01	chr01	3528327	3528692	366	chr01	3483487	3483852	366	ACGTTCCAGGTAGTGAGCTTGT	TTTTCAGTCCTTCCAATTCCAC	Zyprian et al. 2016
GF01-19	chr01	chr01	3788983	3789295	313	chr01	3752108	3752420	313	ATACCACCTGCAAGCAAAGAAT	CATACGATCCATTGTCACTTCC	Fechter et al. 2014
UDV-055	chr01	chr01	4484542	4484708	167	chr01	4463155	4463321	167	AAGGCGAAAAGAGTACACACG	AAACAGGAAAACATGAATCAACAA	Di Gaspero et al. 2005
GF01-58	chr01	chr01	5268682	5268994	313	chr01	5249475	5249787	313	GTTCATGTGCACAACCCAAGG	AGCTCCACATGGAATTCTGC	this publication
GF01-02	chr01	chr01	5561141	5561269	129	chr01	5529125	5529253	129	CTTGAAACTCTATCCTATTTGGCTC	GGTACTCTCCCTCTTAGTATTGCAG	Fechter et al. 2014
VMCNG1H7	chr01	chr01	7882248	7882429	182	chr01	7914997	7915178	182	TGGTTGCATGAGTATTTGGCTG	CGTCATGGATGACATATGGGTG	Vitis Microsatellite Consortium: Vignani (2000)
VVMD26	chr01	chr01	8753369	8753618	250	chr01	8792070	8792319	250	GAGACGACTGGTGACATTGAGC	CCATCACCACCATTTCTACTGC	Bowers et al. 1999
VVIP60	chr01	NA	NA	NA	NA	chr01	9146982	9147297	316	GGGGAATAACTAAATTGAGGAT	GTATGAATGCGGATAGTTTGTG	Merdinoglu et al. 2005
GF01-23	chr01	chr01	10008309	10008578	270	chr01	10037530	10037799	270	GTGAGAGGTTTAGTCCACCACC	AGGGCAGTTTGTGCATGAAT	Fechter et al. 2014
VVIN61	chr01	chr01	10483934	10484292	359	chr01	10522414	10522772	359	ATAATAGATGACGCCAAAGCAA	ATGAGCTACCTTCAAAATGACA	Merdinoglu et al. 2005
GF01-04	chr01	chr01	11286572	11286683	112	chr01	11328889	11329000	112	AACATGAGGAAGCTAGGAAATC	GACTCGGCACTTGAAACTCTTC	Fechter et al. 2014
VCHR01C	chr01	chr01	11715935	11716034	100	chr01	11738612	11738711	100	CTGGCCTTATGCACAAAGTG	GATGAACACATCAATCAAATACCC	Cipriani et al. 2008
VCHR01B	chr01	chr01	11765134	11765245	112	chr01	11787811	11787922	112	AGATGGGTGGCATTAGCAAG	TTATTTCCCTCCCTCGCTGT	Cipriani et al. 2008
GF01-64	chr01	chr01	12129442	12129710	269	chr01	12152062	12152330	269	GCCAAGCCCACCGTTATATT	TCAAGAGCCCTGTCGGATAA	this publication
GF01-65	chr01	chr01	12350710	12350929	220	chr01	12371734	12371953	220	TACACATCCTGCCAAAAGAATG	GTACTGGTGGAGGGAGATATGC	this publication
VVIM25	chr01	chr01	12528004	12528170	167	chr01	12549053	12549219	167	TGTTTTAACAGAAGCCTACACG	GAGAGTGATGTGGGATTTGTTA	Merdinoglu et al. 2005
GF01-66	chr01	chr01	12669866	12670121	256	chr01	12670631	12670886	256	CTTTGTTAATGGTTTCGCCTTC	TTCAAATACCCACCCATAGAGG	this publication
GF01-07	chr01	chr01	15403941	15404061	121	chr01	18985002	18985122	121	CTGGCATATTTTAAGGGCACTC	TAATCCCAATGCTGATGCTG	Fechter et al. 2014
GF01-06	chr01	chr01	16649886	16650218	333	chr01	20228547	20228879	333	TTGCTTGGCTATTTCCTTGTG	CAAACCAGGGAGCATTTGATG	Fechter et al. 2014
VMC2B3	chr01	chr01	19377218	19377405	188	chr01	22936683	22936870	188	TCTGTGAATTTGCAGAGACGC	GGCTCAGACACAAACATGACCT	Vitis Microsatellite Consortium: Goto (1998)
GF01-13	chr01	chr01	23788067	23788401	335	chr01	27362664	27362998	335	ATGAGAACGAAGGACGAATGAG	AATTTTACGGGGAAGTGGAAAC	Fechter et al. 2014
GF01-11	chr01	chr01	24194916	24195289	374	chr01	27773093	27773466	374	AAGGCAAGAACTGAAAAGATGG	TCACGCAACAGTGAGTAGATCC	Fechter et al. 2014
GF02-07	chr02	chr02	2063754	2064003	250	chr02	2070864	2071113	250	AAACTGAGAGACGATCACCCAT	AACTCCCACTCATTCACCATCT	Fechter et al. 2014
VVIB23	chr02	chr02	4808355	4808646	292	chr02	4861449	4861740	292	GGTCACGTAGATATTGAAGTTG	TTTGTATTTTGGGCATTTGCAG	Merdinoglu et al. 2005
GF02-39	chr02	NA	NA	NA	NA	chr02	5066843	5066989	147	GGGTGTCGGGTGGGTCCCGT	GAGGCCCGTAACGCCGCCACG	Zyprian et al. 2016
GF02-42	chr02	chr02	5057514	5057675	162	chr02	5103728	5103889	162	CAAACTCCCTCCAATGTTTCTC	ACCTGCCCTCTATGTTAGCAGT	Zyprian et al. 2016
GF02-12	chr02	chr02	5076459	5076649	191	chr02	5124011	5124201	191	TAGACGAGAAAAGGAAGATGGG	TTTTGCTAGGTGGACATTGAGA	Fechter et al. 2014
VMC5G7	chr02	chr02	8350716	8350911	196	chr02	9647627	9647822	196	CATTTCGCTGGTGACTTTC	ACTACCCTCTCTTTCTCGC	Vitis Microsatellite Consortium: Wolff (1998)
GF02-55	chr02	chr02	14115644	14115855	212	chr02	16028713	16028924	212	AAAATTGAAGGACAGGAGGAGG	GCAAGGCTGGTCTACTCAGAAA	Huber et al. 2016
GF02-09	chr10	chr15	31228	31481	254	chr02	20822535	20822788	254	TGGGCTTTATGCTTTCCTACAT	GTCTTGCCACTACTGCACAATC	Fechter et al. 2014
VMCNG1D3	chr13	chr15	31221	31382	162	chr02	20822634	20822795	162	TGAGGGGACACTGTGAGTTATC	CAGAATCTGGGCTTTATGCTTT	Vitis Microsatellite Consortium:
GF03-09	chr03	chr03	711780	712076	297	chr03	617541	617837	297	TTTTAACCAACATGCACTCCC	ATGTCCTTGTCTTCCCTTGCT	Fechter et al. 2014
UDV-093	chr03	NA	NA	NA	NA	chr03	1325475	1325646	172	CCATGCATTGTTTTCTTTTTCTT	TCCATTGAAAGGCTTTTTGG	Di Gaspero et al. 2005
UDV-061	chr03	chr03	2067788	2067990	203	chr03	1979810	1980012	203	GCTCCCAAAACAGACAACTT	TTCTAATAGTTTCTTTGTGTACTGC	Di Gaspero et al. 2005
VMC2E7	chr03	chr03	3286540	3286697	158	chr03	3196316	3196473	158	TCTTATTTGAGTAAAGCAACAG	ACTCTCAAGTTAAGCTCTTCCT	Vitis Microsatellite Consortium: Reisch (1998)
UDV-021	chr03	chr03	5334146	5334291	146	chr03	5290919	5291064	146	TTGGATGTCCAACACACACA	TGCGAGCACAAGAAACTAGC	Di Gaspero et al. 2005
VMC1A5	chr03	chr03	5986624	5986818	195	chr03	5930677	5930871	195	GGCTACAACAACTCTATTACCT	AATATTCTCATTTTTTCCCTC	Vitis Microsatellite Consortium: Pretorius (1999)
UDV-043	chr03	NA	NA	NA	NA	chr03	6521870	6522052	183	GAAAGGTTATTTTGGCCACCT	TTTCTGCTTCTGTGGGTTTTT	Di Gaspero et al. 2005
VMC3F3	chr03	NA	NA	NA	NA	chr03	7703415	7703546	132	GAAGAAGTTGGCATGAGGCA	ACCCATGTGTCTCACCCCC	Vitis Microsatellite Consortium: Hinrichsen (1999)
VVMD36	chr03	chr03	7927274	7927525	252	chr03	7906657	7906908	252	TAAAATAATAATAGGGGGACACGGG	GCAACTGTAAAGGTAAGACACAGTCC	Bowers et al. 1999
VMC1G7	chr03	chr03	8571231	8571491	261	chr03	8570007	8570267	261	GGGTCCACATAGGTAGGAGATT	AGCCCATAAAGGCCTTAAAAAC	Welter et al. 2007
VCHR03A	chr03	chr03	9565957	9566155	199	chr03	9523152	9523350	199	CAATCATATGAGCAAGGCATGT	GCTTCCTGAAATTTGTGTCCA	Cipriani et al. 2008
VVMD28	chr03	NA	NA	NA	NA	chr03	12422555	12422769	215	AACAATTCAATGAAAAGAGAGAGAGAGA	TCATCAATTTCGTATCTCTATTTGCTG	Bowers et al. 1999
GF03-07	chr03	chr03	16554176	16554410	235	chr03	17146432	17146666	235	TGCAGGAGATAGGACAGAACAA	GGAGCAGAGGAGTAGATGGAGA	Fechter et al. 2014
GF03-05	chr03	chr03	19431875	19432144	270	chr03	20010613	20010882	270	CTGCCAATAAGCTCCCCTACTT	AAGGTGCCAAACCACATAAATC	Fechter et al. 2014
GF04-03	chr04	chr04	73869	74254	386	chr04	84854	85239	386	CAAATTATCCCAAGAGGCTTCA	GTAATCTAACCAAGCAGCCACC	Zyprian et al. 2016
GF04-09	chr04	chr04	175968	176132	165	chr04	186954	187118	165	GTCATGCAATAACACTGCCAAG	CTTTTGGGGAAGAAAACATCTG	this publication
VMCNG2C2.1	chr04	chr04	1054778	1055024	247	chr04	1066775	1067025	251	CCACTTGATCTTGAGGTAGG	AGGGACATTGACACAACACA	Vitis Microsatellite Consortium: Grando (2000)
GF04-34	chr04	chr04	4758829	4759199	371	chr04	4785514	4785884	371	TTATCTGCCATTTCCCTAGTGC	TGCTACCCTGTGCTTACACCTA	this publication
VMCNG2E1	chr04	chr04	5206366	5206474	109	chr04	5231608	5231716	109	TTTGTGCTTCACTGTTCGTTCG	TATGGAGGGAGACCGTTGTTTC	Vitis Microsatellite Consortium: Grando (2000)
GF04-60	chr04	chr04	5419868	5420286	419	chr04	5445113	5445531	419	ATGAGACCTCGTAATTGGTGCT	TCAGATAGATGGTGTCTTCCCC	this publication
GF04-05	chr04	chr04	7992500	7992778	279	chr04	8048933	8049211	279	CTAGTGGATGTCCCAATTTTGC	GCATAAAAGGCGAGTAATGGAC	this publication
GF04-02	chr04	chr04	8225410	8225680	271	chr04	8281363	8281633	271	AATTCAACACTCTCCTACCGTGA	TACGGCTTCAATGGGTCTAAAT	this publication
UDV-115	chr04	chr04	9349813	9350003	191	chr04	9395853	9396043	191	TTCAACTGCCACATGAAACAA	TTGGGTTCCTAGCATTTTGG	Di Gaspero et al. 2005
UDV-074	chr04	chr04	9475846	9476306	461	chr04	9521888	9522181	294	GCCAGGGAAGTTGGTTCTCT	TGCATGTGTGTTTGCACAAG	Di Gaspero et al. 2005
VRZAG21	chr04	chr04	13674025	13674230	206	chr04	14838243	14838448	206	TCATTCACTCACTGCATTCATCGGC	GGGGCTACTCCAAAGTCAGTTCTTG	Sefc et al. 1999
GF04-41	chr04	chr04	14702702	14702953	252	chr04	15873320	15873571	252	TAGCTGGTTTCAGTGTTTGGAA	TAGAGAGTGTGTGAGAAGGCGA	Zyprian et al. 2016
VMC8B11	chr04	chr04	17561366	17561540	175	chr04	18779869	18780043	175	TTATTTGGTAATTATTGGAGTGA	ATGATAACAAAAGCAAAATAGAA	Vitis Microsatellite Consortium: Scott (1998)
VVMD32	chr04	chr04	18280139	18280409	271	chr04	19497234	19497504	271	TATGATTTTTTAGGGGGGTGAGG	GGAAAGATGGGATGACTCGC	Bowers et al. 1999
GF04-82	chr04	chr04	18621310	18621706	397	chr04	19828848	19829244	397	TTGCTACAATCAAACCATCACC	GCCTCAAAATGTTCTTCCAGAT	this publication
GF04-74	chr04	chr04	18904284	18904651	368	chr04	20106626	20106993	368	CCATAAGATCGCAAATCAAAGG	GTTAGCCCCTGAAATTAAACGAC	this publication
GF04-78	chr04	chr04	18987028	18987158	131	chr04	20188965	20189095	131	GAGGCTTACACGCACGTTCT	AAGACCTGGCACACCATTACTC	this publication
GF04-90	chr04	chr04	19220537	19220947	411	chr04	20420612	20421022	411	GGATCTGGAAGAATTTAGTGCG	CCTATGGGTTTGATTGGAACAT	this publication
VVIP77	chr04	chr04	19561505	19561713	209	chr04	20763514	20763723	210	GGGTACGAATTCTCATGTTATC	CCATCTTCAATGAATCAATCCC	Merdinoglu et al. 2005
GF04-81	chr04	chr04	20082263	20082502	240	chr04	21283917	21284156	240	GCTTCTGGCTAGGGTTTGC	CTCATTGGAGGTGCCCTAGA	this publication
GF04-11	chr04	chr04	20587257	20587586	330	chr04	21787728	21788058	331	TCCAATCTAGGTCATGTGATGC	TCCATGTCTCGTTCCTGTTAGA	Zyprian et al. 2016
GF04-21	chr04	chr04	21588591	21588896	306	chr04	22803342	22803657	316	CATTAGGGTGGATTTGGTATGG	TTAGGATGTTTATGGGCTTGCT	Zyprian et al. 2016
GF04-16	chr04	chr04	21640803	21641086	284	chr04	22855640	22855923	284	CGGTGGGTGTATAGGTTTTGTA	GAATGCTAGAAGAGAGATTGTTGAG	Zyprian et al. 2016
GF04-22	chr04	chr04	22177723	22177979	257	chr04	23393839	23394095	257	TGTCCATACTTTCATCAGCTCG	TCATCTCCATCTCCACCTTCTT	Zyprian et al. 2016
GF04-25	chr04	chr04	23114902	23115012	111	chr04	24325371	24325481	111	GATCTTGAATGCTCACTGCAAC	GTTCTTGTGTGTGTGGGTTTGT	Zyprian et al. 2016
GF04-12	chr04	chr04	23832696	23833029	334	chr04	25038054	25038387	334	GTGGTCTTCATATCACCAATTCTTC	TTCTTCATCGTTCTGTTGTTGG	Zyprian et al. 2016
VMC6G10	chr04	chr04	23965942	23966119	178	chr04	25162942	25163119	178	CATCATTCATCCAAATTATGTAG	TTTAGTAGGTTAGGGATACCAGT	Vitis Microsatellite Consortium: Zapater (1998)
GF04-17	chr04	chr04	24068978	24069189	212	chr04	25265984	25266195	212	CCCACAGAGAGTTTGAAGGACT	CCCATTCCCATGTCTATCTTTT	Zyprian et al. 2016
GF05-01	chr05	chr05	2167886	2168058	173	chr05	2431053	2431225	173	CCATCTTAGGGGTTGGTTTGTA	ACCCTTTGTGAATTGGCTACTACT	Fechter et al. 2014
UDV-060	chr05	chr05	4622479	4622649	171	chr05	4835534	4835704	171	CCTGCCACACCACAATACAA	TGGGGTAAAACTGGGTGTTT	Di Gaspero et al. 2005
UDV-042	chr05	chr05	5838460	5838568	109	chr05	6031150	6031258	109	TCTCCATGGATGATGCCTTC	AACTTTAGAGGTTGAGAGCATGG	Di Gaspero et al. 2005
VVIN33	chr05	chr05	11650534	11650810	277	chr05	11865349	11865625	277	TGCCAAAGCAAGTATCAACATG	ATTTTGATCCCACCTAACTCTG	Merdinoglu et al. 2005
VMC6E10	chr05	chr05	14535040	14535136	97	chr05	16033532	16033628	97	CTAGGTGTGCCAAGAGATCAGA	CATTTGTGGGTAGTTGTGAGGA	Vitis Microsatellite Consortium: Zapater (1998)
VVMD14	chr05	NA	NA	NA	NA	chr05	18646350	18646568	219	CATGAAAAAATCAACATAAAAGGGC	TTGTTACCCAAACACTTCACTAATGC	Bowers et al. 1999
VMC9B5	chr05	chr05	19962725	19962970	246	chr05	21479369	21479614	246	ATGCCCGAGAAGAGTCGAGAA	CTGCCGTTTGGGTAAGATGCT	Vitis Microsatellite Consortium: Angelakis-Roubelakis+Lefort (1999)
UDV-111	chr05	chr05	21192241	21192387	147	chr05	22588800	22588946	147	AATTAACAAGAGCTAGGTACATC	TTCTTATTGGAATCTCCTCTCT	Di Gaspero et al. 2005
UDV-064	chr05	chr05	22446865	22446985	121	chr05	23776319	23776439	121	TCTGCGAGTATTTGCAACC	CAACCGTGGCTAGCAATTTT	Di Gaspero et al. 2005
GF05-12	chr05	chr05	23620840	23621013	174	chr05	24957060	24957233	174	CCCAAACTCTACCCTACCACAA	TAAGTGAGGTTTACAGGGCCAA	Fechter et al. 2014
GF05-08	chr05	chr05	23732084	23732379	296	chr05	25126851	25127146	296	TCAAGATCCGTGTCAAAAGATG	GAAAATGTGGGAAGCCAAAGT	Fechter et al. 2014
GF05-11	chr05	chr05	25451483	25451782	300	chr05	26778363	26778662	300	GTAAACACATGCCGGAACAATA	CCGTGACCACCTCTTCTTCTAC	Fechter et al. 2014
GF05-07	chr05	chr05	25546218	25546559	342	chr05	26870423	26870765	343	ATATGCTTTGTGGTGTTTAGCC	TTGTGTGTATGTGGGTTGGTTC	Fechter et al. 2014
GF06-16	chr06	chr06	178100	178426	327	chr06	237685	238013	329	CTGAGGTGAAAACACAATTCTCTC	TAGGTAATCCGGCCTTGCTAT	Fechter et al. 2014
VVIP72	chr06	chr06	2181372	2181462	91	chr06	2272579	2272669	91	ACTTTGAAGGGATCACATGAAT	GCATACGGCCTTAATATATGTT	Merdinoglu et al. 2005
GF06-04	chr06	chr06	3751301	3751510	210	chr06	3845811	3846020	210	CGGATGTGATGCAGTCTTATGT	AGGCACTACAGCTAGGAAGTGG	Fechter et al. 2014
VMC2H9	chr06	chr06	5765719	5765838	120	chr06	5846786	5846905	120	AAGCAAAGCAGACCACAACG	CCCAGCTCCTTAGCTCCTCA	Vitis Microsatellite Consortium: Reisch (1998)
VMC2F10	chr06	chr06	7548097	7548213	117	chr06	7634658	7634774	117	AGATTCTTCTGATGGTGTTGGG	ATCAGAGCTCCTCTTTCCTTCC	Vitis Microsatellite Consortium: Reisch (1998)
VVIV61	chr13	NA	NA	NA	NA	chr06	8938719	8938883	165	ACAACCAACTGTAATTTCCCTA	GGTTGGAGTTTTGGATTAATGG	Merdinoglu et al. 2005
GF06-08	chr06	chr06	10412719	10412866	148	chr06	13543775	13543922	148	GGGACGACACTTTGATTTAGCA	AAGATTTTGTTAAGCAGCAGCG	Fechter et al. 2014
VMC4G6	chr06	chr06	15107603	15107728	126	chr06	18200934	18201059	126	CCTTGAAGAGATGAGTTTGCTA	TATTTAACTTTGTGCCTCTGCT	Di Gaspero et al. 2000
VMCNG4B9	chr06	chr06	18351514	18351691	178	chr06	21450849	21451026	178	CTGGGGAGCATATACACATACCAG	CTCTCTCTTCCCGATAGCCACC	Welter et al. 2007
GF06-06	chr06	chr06	19795191	19795465	275	chr06	22856096	22856370	275	CCTTATGGATTTCAAGGAGAGC	AGGGATGTATATGACCGTTAGGA	Fechter et al. 2014
GF06-15	chr06	chr06	21250054	21250428	375	chr06	24260336	24260710	375	TCAAGTCAATCCCTTAACATGC	TTCCTAGCGAGTTCACAAACTG	Fechter et al. 2014
GF07-07	chr07	chr07	41721	42111	391	chr07	44166	44556	391	GGACCCAACATGCCCATT	GCTACCAAGGAATCAATAATCACG	Fechter et al. 2014
VCHR07C	chr07	chr07	545643	545754	112	chr07	538026	538137	112	CACTTCTCTGCCACCCATTT	GGTTGGAAATTCTAGGGCATT	Cipriani et al. 2008
GF07-06	chr07	chr07	648090	648207	118	chr07	640473	640590	118	GCCTGAGACGGTTTGTTATTCT	AATGATGTTCCGCAGTAAGAGC	Fechter et al. 2014
VVMD7	chr07	NA	NA	NA	NA	chr07	1548931	1549176	246	AGAGTTGCGGAGAACAGGAT	CGAACCTTCACACGCTTGAT	Bowers et al. 1996
GF07-05	chr07	chr07	1924301	1924459	159	chr07	1909076	1909234	159	ATAGCATATCTCCATTGCCACA	AGAAACAAGTGAAAACCCGAGA	Fechter et al. 2014
UDV-011	chr07	chr07	3538154	3538312	159	chr07	3520432	3520590	159	TTTATGGCAACCCTCCAATC	TTGATGGTCCACTGGAACTG	Di Gaspero et al. 2005
VMC5H5	chr07	chr07	4889562	4889727	166	chr07	4875008	4875173	166	TACTTGCCCAATGGGTAATGAC	ATGGCCTCCCTACAAAAGAAAC	Vitis Microsatellite Consortium: Meredith (1999)
GF07-16	chr07	chr07	5897783	5898244	462	chr07	5885514	5885975	462	CTCACGTTGGAGGAGCGATTG	TTCGTGATCTTTCGCATGGCTG	this publication
GF07-15	chr07	chr07	7441949	7442198	250	chr07	7414558	7414807	250	TGCATGTAATAACAATGTGACCA	GGACTTTGCCATAAAAGACGAG	this publication
VMC1A2	chr07	chr07	8619838	8619945	108	chr07	8593580	8593687	108	TAAAATGTAGGGCGGCCACC	AACATAAATGGCCACCAGGG	Vitis Microsatellite Consortium: Pretorius (1999)
VVIV36	chr07	chr07	8787440	8787594	155	chr07	8755855	8756009	155	AGCAAGAGCTCAATCCATAAAA	TAGTTAGTTGGCATAGTAGGTT	Merdinoglu et al. 2005
UDV-082	chr07	chr07	11930148	11930330	183	chr07	11868334	11868516	183	GCAGCACACTCATGAACTGG	ACCCTAAGCCCCAAAACAAT	Di Gaspero et al. 2005
VVFT1	chr07	chr07	20183045	20183466	422	chr07	22111446	22111868	423	GTATCGGTGAGGTGTGTGTGAT	ACTCCCTTAGGTTCGGATTACTG	this publication
VMC8D11	chr07	chr07	21403621	21403755	135	chr07	23096438	23096562	125	TGTTGAAGCTAGCATTGTCTCC	ATTCGTCTTTATGCCCATTGTT	Vitis Microsatellite Consortium: Scott (1998)
GF07-04	chr07	chr07	23990320	23990568	249	chr07	26158723	26158971	249	AGTGAGGAGGGCATCGTG	TATTTCTACGGAAGGAGGCGT	Fechter et al. 2014
GF07-12	chr07	NA	NA	NA	NA	chr07	28082434	28082677	244	TTCACTCTCCCTCACGCC	TTCCATCTTTGATCCCTGAAGT	Fechter et al. 2014
GF07-09	chr07	chr07	26736791	26737148	358	chr07	28904827	28905184	358	TCAGATTCAGTTAGGCTGTTGGT	TGTTAGGAGATCAATGTGGACAAG	Fechter et al. 2014
GF07-08	chr07	chr13	18421544	18421767	224	chr07	31612458	31612681	224	AGGCAAGTTCATCAAAATCGAC	ATTCATGCTTCGGCTACCATT	Fechter et al. 2014
VMC1F10	chr08	chr08	304484	304691	208	chr08	339127	339334	208	CATACAAGGAATTTACCCCCA	ACCTCTTGTGCTGTCTAACCA	Welter et al. 2007
VMC2F12	chr08	chr08	305012	305272	261	chr08	339655	339908	254	GGATTGGGCTCAGAAATAGGCT	TTCCAGAACACAGGCCACATAC	Vitis Microsatellite Consortium: Reisch (1998)
GF08-02	chr08	chr08	1874751	1874945	195	chr08	1905363	1905557	195	AGTAGTGTGGTTTTGTGGGGAC	CGATTCTCTCACTCCCTCATCT	Fechter et al. 2014
UDV-125	chr08	NA	NA	NA	NA	chr08	3433995	3434108	114	GGCACTCCTAGATGATTTGTCC	TTCAGCTATGCACCGAGGTA	Di Gaspero et al. 2005
VCHR08B	chr08	chr08	4354424	4354565	142	chr08	4367719	4367860	142	TGTGTGATGTTTTGTCGATGG	TGAACCAAGTTCTAATTTACATTTCC	Cipriani et al. 2008
VMC7H2	chr08	chr08	10163316	10163435	120	chr08	11322354	11322473	120	AAGGGGAAAGGTAGGGTGAGAG	GTCCAATCAGGACCGATGAGAA	Vitis Microsatellite Consortium: Thomas (1998)
VCHR08A	chr08	chr08	15215035	15215206	172	chr08	16369372	16369543	172	ACCCACTGCCACTCTCTCAT	AAATCTCCGGGATCCTTTTG	Cipriani et al. 2008
VMC5H2	chr08	chr08	15422668	15422873	206	chr08	16577009	16577214	206	ACTCATTCCAACACGGAAAGG	CATTGCACCACTGCTTTTAGACT	Vitis Microsatellite Consortium: Meredith (1999)
VMC1E8	chr08	chr08	17264449	17264674	226	chr08	18448294	18448519	226	CAGCGAGCTCTTGATTTATTGT	GATCATAGCTTCAACGGCTTTT	Welter et al. 2007
VMC3F8	chr08	chr08	17327304	17327560	257	chr08	18511149	18511405	257	GCAATATGGACACTAGGATCAAA	AGAAATCAGCATATCCAACAACA	Vitis Microsatellite Consortium: Gallo (1998)
GF08-15	chr08	chr08	17872951	17873434	484	chr08	19057438	19057921	484	TGGACTCTCATCAACGCAAA	TGAACTATCCGTCCAAGTTGC	this publication
VMC2H10	chr06	chr08	20813242	20813349	108	chr08	22029540	22029647	108	TTCACTTTCCTCAGTTTCTCGG	TGCCACCTACACTGTGAGATTC	Vitis Microsatellite Consortium: Reisch (1998)
GF08-06	chr06	chr08	20901752	20901926	175	chr08	22118050	22118224	175	GGGGAGAGAAGAACCATACACT	TGTCATTTGGAGGAACATCTCT	Fechter et al. 2014
UDV-026	chr06	chr08	21470165	21470315	151	chr08	22686202	22686352	151	GGCTTGTTGGATGGGTTTT	GATGTGTGAGTGCATGTTTGC	Di Gaspero et al. 2005
GF08-07	chr06	chr08	22456920	22457141	222	chr08	23682279	23682500	222	TCGATGAGTGATACTGCTCAAGA	TTGGCCTCTTCTACACCTTTTC	Fechter et al. 2014
GF09-09	chr09	chr09	31182	31370	189	chr09	67598	67786	189	TTAGGAGAGGTGGTGGTTTTGT	AGCTTTCCCCTTATCTCATTCC	Fechter et al. 2014
VMC1C10	chr09	chr09	563238	563419	182	chr09	596526	596707	182	CACAGCTGTTCCAAGTCCCA	ACAAGCCTTCCGCCACTCTC	Welter et al. 2007
GF09-11	chr09	chr09	2948196	2948465	270	chr09	2946698	2946967	270	CGTTTTGAGTACAGATCACCCA	ATCTGCGGGACTATCACATTTC	Fechter et al. 2014
GF09-65	chr09	chr09	3618356	3618669	314	chr09	3616525	3616838	314	ATCCAAAGTGATTGGCTCAAGT	ATTCGTCCATATCCACAACCTC	Zyprian et al. 2016
GF09-46	chr09	chr09	3660269	3660692	424	chr09	3658438	3658861	424	GAGAGATTTGAGGGATTGTTGG	ATCCACGTTTGTAGCCTTTTGT	Schwander et al. 2012
GF09-47	chr09	chr09	3697174	3697468	295	chr09	3695343	3695637	295	CCACATTCTTCCTGCACATAAA	CTGTTGTAAGGGCTCCCAATTA	Schwander et al. 2012
GF09-48	chr09	chr09	3848574	3848919	346	chr09	3846793	3847138	346	TCTGGAAAGCACAGTAGAGAAGTG	ATGGAAGGAACCAATGCTAAGA	Schwander et al. 2012
VCHR09A	chr09	chr09	6414342	6414455	114	chr09	6389454	6389567	114	GCGACAGCATCACTTCAATC	GAATTGCCAAGGACAAGGAG	Cipriani et al. 2008
GF09-19	chr11	chr09	13843743	13844064	322	chr09	13811648	13811969	322	TGAAGCCACAGAAAGAAGAGTG	TTGATTGGAGTGGATGTCGTAG	Schwander et al. 2012
VMC2D9	chr09	chr09	20560214	20560287	74	chr09	20257595	20257668	74	TGAATTCCGAATTGGGTCT	TCAACCCTCGTCTTTAGTC	Vitis Microsatellite Consortium: Reisch (1998)
UDV-040	chr09	chr09	21683828	21683986	159	chr09	21382670	21382828	159	GTATGGGTGGGTGGGTGTGT	GGTAACTGGTGTGGGAATCAA	Di Gaspero et al. 2005
VMC2E11	chr09	chr09	24289070	24289136	67	chr09	24005522	24005588	67	CTCAGGAAGGCCAAGCAAATAA	TTTCGGCATTGATATTCAACCA	Vitis Microsatellite Consortium: Reisch (1998)
VMC3D7	chr10	chr10	1056927	1057096	170	chr10	1183202	1183371	170	GCACCATTCTGCCATTATGATT	TATTTTCAGTGACCCACTCTTCAC	Vitis Microsatellite Consortium: Gallo (1998)
GF10-26	chr10	chr10	1404520	1404826	307	chr10	1388198	1388504	307	AAGTGTAATTCGCACACACACA	CAAGGGACAACCTCTTTGATCT	this publication
GF10-28	chr10	chr10	1325167	1325538	372	chr10	1466338	1466709	372	GCAAGACCAAACAGAAACACAT	CTACATAGGCCCAGGAATGC	this publication
VVIH01	chr10	chr10	1604953	1605202	250	chr10	1861547	1861806	260	GGGCTTTGCTGCGATATTTATT	ACACAGAATACGCAACTTTGCA	Merdinoglu et al. 2005
GF10-29	chr10	chr10	2041454	2041696	243	chr10	2100175	2100417	243	CAAAGCCCAAAATAGGAAGCTA	AGAAGGTCAAAATCGCAATCTC	this publication
GF10-32	chr10	chr10	2585937	2586090	154	chr10	2569150	2569303	154	AGGTTGCTAATCCAGGGTGTAA	CCTTCAACATTGCCCATAATCT	this publication
GF10-33	chr10	NA	NA	NA	NA	chr10	2976038	2976344	307	CTTTCCAATTTTAGGCAGTTCG	AGAGATTTCAACAGGAGCAAGG	this publication
GF10-35	chr10	chr10	3746974	3747256	283	chr10	3639233	3639515	283	GAAAGGGCACAAGAAAGATTGT	ATACCTCCCTCCCTGAATTTTG	this publication
GF10-39	chr10	chr10	4124454	4124813	360	chr10	4250462	4250821	360	ATAAACCATGAAGCAACCAGGG	GCAGCATCCATTCTCATTCCTA	this publication
GF10-37	chr10	chr10	4185884	4186268	385	chr10	4311432	4311816	385	AAAAGAGAACAGTGGAGATAGAGGA	TCCCATCAAAATGTGGTCAA	this publication
GF10-40	chr10	chr10	4339094	4339372	279	chr10	4769690	4769968	279	ATCAAATGCAGAGGAGAAAAGC	GTCAATCACCTGAACCATAGCA	this publication
GF10-41	chr10	chr10	4806085	4806299	215	chr10	5242306	5242520	215	GGTGAATACCACCATCAACATAGA	CTCAACAAAGACCCAACCAATC	this publication
GF10-43	chr10	chr10	5027593	5027747	155	chr10	5463414	5463578	165	AGGATATGGTGCAATAGCTGGT	ATCCAGAGCCAGAAACAGAGAC	this publication
GF10-46	chr10	chr10	5117117	5117308	192	chr10	5649949	5650140	192	AATTGTGCATATCCCACGTTAG	AAACCCTTGTCCTGTTTGTGTT	this publication
UDV-073	chr10	chr10	5735178	5735345	168	chr10	6053745	6053919	175	ACCATCCTGCAAAAAGAAAA	CCCTCTTCCCCCTCTTTCTA	Di Gaspero et al. 2005
GF10-48	chr10	chr10	5919530	5919877	348	chr10	6252283	6252630	348	TGTGAGAGATAGCAACAGCACA	TGAAGATGCACGAGAAGTTGAT	this publication
VMC4F9.1	chr10	chr10	6270942	NA	NA	NA	NA	NA	NA	CCCATTTCTCCAGAAATCTCGT	ACAGGCTATACCACCATGTCCA	Vitis Microsatellite Consortium: Grando (1999)
GF10-12	chr10	chr10	6222871	6223117	247	chr10	6560066	6560312	247	AGAAGCAGCCCACCAAACT	CTCCTCTTGTATGCCTAGTGCC	this publication
VRZAG67	chr10	NA	NA	NA	NA	chr10	6560171	6560323	153	ACCTGGCCCGACTCCTCTTGTATGC	TCCTGCCGGCGATAACCAAGCTATG	Sefc et al. 1999
GF10-02	chr10	chr10	8506947	8507259	313	chr10	8816305	8816617	313	GATGTTCCGAGGTAGGGAAACT	TGCTGACTTGATTAGGCAACAC	Fechter et al. 2014
VMC8D3	chr10	chr10	10631870	10632031	162	chr10	10940645	10940806	162	TGGCAAGACACAATAAAACAG	ATAGAGTCCTGCAAATCCAAGA	Adam-Blondon et al. 2004
GF10-05	chr10	chr10	15794104	15794348	245	chr10	16059575	16059819	245	ATCTACGTGGTCTGCTTGTTGA	AAGGAGGTGGTTACTTGTTCCA	Fechter et al. 2014
GF10-09	chr10	chr10	19782815	19783103	289	chr10	22762463	22762751	289	CTGGAGCGCAACATTACTATCA	GGGCAATCTACAAAGGACACAT	Fechter et al. 2014
GF10-07	chr10	chr10	22275158	22275472	315	chr10	25259071	25259385	315	TCTTATGAGCTGCCTTTCCAAT	AGAGCAGATACCCACGACTCTC	Fechter et al. 2014
GF10-11	chr10	chr10	23960285	23960625	341	chr10	26960265	26960605	341	TGACATCCAGATACAGGAACCA	TCGACCCTACAAACAGAGAACA	Fechter et al. 2014
VRZAG7	chr10	NA	NA	NA	NA	chr10	27150324	27150477	154	AACAGCATGACATCCACCTCAACGG	GTGGTAGTGGGTGTGAACGGAGTGG	Sefc et al. 1999
GF11-01	chr11	chr11	25494	25687	194	chr11	37857	38052	196	TTTCCAGACATGCACCATAC	TAGACGAGTGGACACTGCTC	Fechter et al. 2014
VMC2A12	chr11	NA	NA	NA	NA	chr11	1541477	1541598	122	CTGAAGAGGAAGAAAAATGAAG	TTGGAACTATTTGATCAGAACA	Vitis Microsatellite Consortium: Reisch (1998)
GF11-03	chr11	chr11	2321926	2322051	126	chr11	2310868	2310993	126	GCTCATTTGCCTTGCATATC	ATGGGTTTTGAGCTGGAGTG	Fechter et al. 2014
VVMD25	chr11	chr11	2971441	2971681	241	chr11	2954798	2955038	241	TTCCGTTAAAGCAAAAGAAAAAGG	TTGGATTTGAAATTTATTGAGGGG	Bowers et al. 1999
VVIB19	chr11	chr11	5854416	5854807	392	chr11	5845629	5846020	392	TGGATGTTCCTAAACCTTAAGT	GCATAAGGGCATTTTGGTAAAT	Merdinoglu et al. 2005
VCHR11A	chr11	chr11	7380117	7380313	197	chr11	7322225	7322421	197	GGGATAAGGTGAAAGCCTCA	ATGCTTGGTATCTGGCAACC	Cipriani et al. 2008
GF11-09	chr11	chr11	10616657	10616967	311	chr11	10319149	10319459	311	CGACTTGTGAGCACATCCAT	GAATAAGCGAGGCACAGGAG	Fechter et al. 2014
VVIP02	chr11	chr11	12071113	12071385	273	chr11	11768265	11768537	273	CATTAAAGTTAAGGCAACCACA	TCGAGTTGAAAGAAAATTGCCA	Merdinoglu et al. 2005
GF11-26	chr11	chr11	18102303	18102697	394	chr11	18206004	18206398	395	TCAATCCTCAAAGCCCTAATTC	GAACTGGAGCATGAACCTTACC	this publication
GF11-29	chr14	chr11	19054301	19054645	345	chr11	19176772	19177116	345	GCCCAAAACAACAAACTCACT	TGACAAGACATCTGGATCTGGT	this publication
UDV-028	chr11	chr11	19233642	19233798	157	chr11	19356863	19357019	157	AACAACTGGCCCGACATTC	TTGAACATGAAAGATCGAAGAA	Di Gaspero et al. 2005
GF11-31	chr11	chr11	19430218	19430569	352	chr11	19553472	19553823	352	GGGCATGTACGATATTTATACACC	GTTTGGTATGGTTTTGATGAGG	this publication
GF11-33	chr11	chr11	19619871	19620359	488	chr11	19740009	19740497	489	TGTGTAGGGAGTGAAAGTGGTG	CCAACCAAAACAAAGTCTCTCA	this publication
VVMD8	chr11	chr11	19775016	19775169	154	chr11	19893620	19893773	154	TAACAAACAAGAAGAGGAAT	AGCACATCCACAACATAATG	Bowers et al. 1996
GF12-03	chr12	chr12	115449	115730	282	chr12	128511	128792	282	ATGTTATATGGGCTTTCATGGC	GTTTCAATTTACCTACCGACGC	Fechter et al. 2014
GF12-08	chr12	chr12	634346	634526	181	chr12	658281	658461	181	ATTTACGAAAGACAGAGCACCC	ATTGGAAATGGGGATACTTGC	Fechter et al. 2014
VMC5C6	chr12	chr12	2683120	2683198	79	chr12	2701656	2701734	79	CAAGTGGACATCCCACATCAT	CTGACCCCCTTCTTTCCCTTCTA	Vitis Microsatellite Consortium: Meredith (1999)
GF12-01	chr12	chr12	4819943	4820125	183	chr12	4831920	4832102	183	GAGATTTTCAGGTCGGTTCACT	TAGAAACAAGAGGATGGTTGCC	Fechter et al. 2014
VMC2H4	chr12	NA	NA	NA	NA	chr12	5488413	5488614	202	ACCAGGTGTGCCTATAAGAATC	TCTCTGGAACATCCAATCAAC	Vitis Microsatellite Consortium: Goto (1998)
GF12-05	chr12	chr12	7771214	7771381	168	chr12	7793778	7793945	168	AGAAGCAAATGACAAGATGGGA	CAAACTACTTCAGCCCCAAATG	Fechter et al. 2014
GF12-22	chr12	chr12	9609226	9609415	190	chr12	9750073	9750262	190	GCCAAGTTAGACGAAGTGCAA	ACGGTTTCCTTTTCAACCAGT	Zyprian et al. 2016
VMC1G3.2	chr12	chr12	9609310	9609437	128	chr12	9750157	9750284	128	GATAGTTACCATACTTAGTCGGA	ACTTAGCTTCAGAAGAAAATAGA	Vitis Microsatellite Consortium: Pretorius (1999)
GF12-23	chr12	chr12	9609629	9610109	481	chr12	9750476	9750956	481	TGATTGTGCATGGAAAGGTTAG	TCTTCAACCACCATAGGCATC	Zyprian et al. 2016
UDV-024	chr12	chr12	9942902	9943096	195	chr12	10084141	10084335	195	AGGGGAGGTTAAGCGACATT	TGCTCTGTTTCTTGTATATTTGGTTC	Di Gaspero et al. 2005
GF12-15	chr12	chr12	13776996	13777350	355	chr12	14987188	14987542	355	AGAGGTCAAGAAGGTAAAATCTGC	ACCCTTTTCAAGCCAGTGATTA	this publication
GF12-14	chr12	chr12	13951663	13952162	500	chr12	15161731	15162230	500	AGGCACCAAAGCAGTGGA	GCCAACACACAAAGATCCATAA	this publication
GF12-10	chr12	chr12	14641035	14641393	359	chr12	15855282	15855640	359	CCTTCGTACCTAGTCCCTGATG	TGAAACTACACCCTCCAATCAA	Zyprian et al. 2016
GF12-16	chr12	chr12	17079058	17079255	198	chr12	18348363	18348560	198	TGGTGAAGAAGTAAAGTGCAGG	TATAGAAAGTTCGGGAAGGCAG	Zyprian et al. 2016
GF12-17	chr12	chr12	17529673	17530006	334	chr12	18793706	18794039	334	CTAGATCCCTTCGGTTCTTGAC	GAATCAGCATGTGTCCTCTCTG	Zyprian et al. 2016
GF12-18	chr12	chr12	18930687	18931134	448	chr12	20183423	20183870	448	TTGTGTGGGTTACTTGCGTTAG	TGAGCATGTGTTGCCTAATACC	Zyprian et al. 2016
GF12-19	chr12	chr12	19366970	19367149	180	chr12	20613418	20613597	180	TTCTGGCTTTATCAGTGGTGG	ACTGGAGTCACAAGAAAGAGGG	Zyprian et al. 2016
GF12-06	chr12	chr12	19759179	19759493	315	chr12	21010178	21010492	315	CGAAGGATGAAAATATCCGAAG	GTGTTACTCTCTTGCATGGCTG	Fechter et al. 2014
GF12-07	chr12	chr12	21582688	21582982	295	chr12	22854605	22854899	295	AGGGTTTGTATTGTTTGGGAGA	GTGGAAGTGTGAAGTAACGTGG	Fechter et al. 2014
GF12-09	chr12	chr12	22415007	22415098	92	chr12	23687777	23687868	92	TCACAATCCAGCACAAGTTTTC	GTAGTGGGAGGCAGAGAAGAAG	Fechter et al. 2014
UDV-120	chr12	chr12	22926223	22926372	150	chr12	24194173	24194322	150	GACATGCACAAGGGAGACAA	GATGTTGGTGGAGTCACAGC	Di Gaspero et al. 2005
VVIN62	chr13	chr13	1386920	1387282	363	chr13	1379505	1379867	363	AACCTTAACAATTTGCTTCCAC	GGAAAACCCTAGTTTTTACAGT	Merdinoglu et al. 2005
VVIH54	chr13	NA	NA	NA	NA	chr13	3421201	3421366	166	CCGCACTTGTGTTGAATTTCAG	CAAACCGTTTTTACACCAGCAG	Merdinoglu et al. 2005
VCHR13C	chr13	chr13	4527124	4527260	137	chr13	4506236	4506372	137	AGACCCAAGGGCAAGGTACT	AACACCGTTAGGCATACTCCA	Cipriani et al. 2008
VVS1	chr13	chr13	6659914	6660103	190	chr13	6646248	6646437	190	ACAATTGGAAACCGCGTGGAG	CTTCTCAATGATATCTAAAACCATG	Thomas & Scott 1993
UDV-129	chr13	chr13	8037200	8037351	152	chr13	8087729	8087880	152	AAGCTAAGGTCTTATGGCATCTG	TTTCTAGATGCTGACTTCTCAAGTG	Di Gaspero et al. 2005
GF13-29	chr13	chr13	10983598	10984097	500	chr13	11066551	11067050	500	AGTGCATCTTCTTCTTCCCAAC	CTGTAAGTGGGTTGCATGGTAA	Zyprian et al. 2016
UDV-124	chr13	chr13	10983880	10984094	215	chr13	11066833	11067047	215	GCATCTTCTTCTTCCCAACC	AGTGCATTTGTCAAAGTCGTG	Di Gaspero et al. 2005
VMCNG4E10.1	chr13	chr13	18371590	18371835	246	chr13	19410058	19410303	246	AATGCAGCAGCGCCAGATG	GCAGGCTGCTGCTGTTTTG	Welter et al. 2007
VMC2A9	chr13	chr13	18381334	18381436	103	chr13	19419801	19419903	103	CAATCAAATCAGTTGATTGGACA	TTGGAAGATTATTTTGCTGGCT	Vitis Microsatellite Consortium: Reisch (1998)
UDV-037	chr13	chr13	20013999	20014175	177	chr13	20393075	20393251	177	TGTTGGTGTGTGTTTGTACGTG	TGTTATTGAGTTAGAATGAAGTGTTGG	Di Gaspero et al. 2005
VMC3B12	chr13	chr13	23920888	23921042	155	NA	NA	NA	NA	ATAAGGCAGGTTGATTCAAGGA	CATCACAGGTTGATTCGACACT	Vitis Microsatellite Consortium: Gallo (1998)
VCHR13B	chr13	chr13	24777740	24777895	156	chr13	25715847	25716002	156	TAAGCATTCTGGGCTTTTCC	TCGTCTATATGCGACCTTGG	Cipriani et al. 2008
GF13-09	chr13	chr13	26340845	26341193	349	chr13	27334621	27334969	349	CAGTCTCTCTTCAGAACAGGAC	GGAATTGACCAACCTCTTTCCTAC	Zhang et al. 2009
GF13-12	chr13	chr14	23691808	23692047	240	chr13	28829272	28829511	240	TATTCTCCGCGTCTGGTACAC	GACGATAATAAAGGGTATGGACC	Zhang et al. 2009
GF13-14	chr13	chr13	28068786	28068914	129	chr13	29800602	29800730	129	ACAGAATGAGGACACTGTGAGC	ATCCGAAGCCTAAGTCAGACG	Zhang et al. 2009
GF14-01	chr14	chr15	22088298	22088507	210	chr14	331455	331664	210	ACCACTAAACACCATCAAATGC	CACCCAGTTATTCCAATGTCAA	Fechter et al. 2014
VMCNG1E1	chr14	chr14	1128990	1129097	108	chr14	1475825	1475932	108	GTTACGCCATTGCTTGCATTTT	TTTCCCCTCTTGTAGGGCAGTT	Vitis Microsatellite Consortium: Meredith (1999)
GF14-02	chr14	chr14	4532658	4532882	225	chr14	4846370	4846594	225	CCTGCTGGGTACTGCTATACTG	GCTAGATAACTGAACAGGCAAGG	Fechter et al. 2014
GF14-28	chr14	chr14	6845072	6845237	166	chr14	7138596	7138761	166	TTGGTTCATGGTTGATGCTTAC	ACCACATGCAGACAGGTTAGTG	this publication
GF14-25	chr14	chr14	7733388	7733689	302	chr14	8018123	8018424	302	AGAGAGGGCATCATCCAGAGTA	TCATAAAGTAACGCTCACACGC	Zyprian et al. 2016
GF14-23	chr14	chr14	7874363	7874752	390+394+396	chr14	8152601	8152996	396	CAAGATAGATGAGTGGTACGAATG	GAGAGGATAGTTATGGTGTATGGTATC	this publication
GF14-24	chr14	chr14	8732520	8732781	262	chr14	9015954	9016215	262	CTCCGTCTTCCAACTCACAACT	TCTTCTCTTCTATTTGCTCGGG	Zyprian et al. 2016
VMC2H12	chr14	chr14	10008880	10008975	96	chr14	10299235	10299330	96	ATGCAACGAATTTTCAGAAGGG	GAAGTGCTGAACCTTTTTTGGAG	Vitis Microsatellite Consortium: Reisch (1998)
GF14-52	chr14	chr14	12908773	12909143	371	chr14	13161311	13161681	371	CACGAAGATTTGATTCCTTTCC	CTTGAATTGTGTAGGCTTCTGC	this publication
VVIP22	chr14	chr14	18057870	18058210	341	chr14	18290588	18290928	341	TTATCTGCTTAGGGAAAACGTA	AACACACCTTGAGAAAATAGCA	Merdinoglu et al. 2005
VCHR14A	chr14	chr14	18608362	18608494	133	chr14	18840436	18840568	133	AACCTGGGATGCTGAGAATG	TGCATGCATATGGATCTTGT	Cipriani et al. 2008
VMC2C3	chr14	chr14	19904398	19904593	196	chr14	20117989	20118184	196	TGCAATCCCATTATTATCTCTT	AATATTTGTAGAATGGTGCTTTT	Vitis Microsatellite Consortium: Goto (1998)
VRZAG112	chr14	chr14	21752110	21752351	242	chr14	21963932	21964173	242	TGGCTCCATACTGCTTCACGTAGGC	CGTTTAAAGCCAGCTGAATCTTGGG	Sefc et al. 1999
GF14-09	chr14	chr14	21875026	21875128	103	chr14	22086843	22086945	103	AAGCTCGTGAAAGTAGGACGAC	CAAACGGTAAAGTGAAGTACCATC	Zyprian et al. 2016
GF14-03	chr14	chr14	23003809	23004037	229	chr14	23209116	23209344	229	AGGTGGAGCAAAGAGCTTGTAG	GGGAAGTTTGAATGGAATGAAG	Fechter et al. 2014
UDV-033	chr14	chr14	24328676	24328824	149	chr14	23796135	23796283	149	TTGTCCGTTTTTAGCTCAATG	TCTGCATAAGGGGTGATTAAGA	Di Gaspero et al. 2005
VMC2A5	chr14	chr14	24514354	24514539	186	chr14	23990397	23990582	186	CCACATGGAAGTGGAAGAAAAT	TGTATGAGGTATGAGGTGGCAA	Vitis Microsatellite Consortium: Goto (1998)
VVMD24	chr14	chr14	24684900	24685113	214	chr14	24161238	24161451	214	GTGGATGATGGAGTAGTCACGC	GATTTTAGGTTCATGTTGGTGAAGG	Bowers et al. 1999
GF14-33	chr14	chr14	24918805	24918982	178	chr14	24390981	24391158	178	GCAGGAAGGAGAAAACAAGCTA	ATAATCCCTCAATACCAGGCAC	Rex et al. 2014
GF14-34	chr14	chr14	24980718	24981053	336	chr14	24454949	24455284	336	AGGATGGAGTCAAAGAAGGGTT	GAACGAAGGGTTGTCATTGTTT	Rex et al. 2014
GF14-35	chr14	chr14	25051949	25052321	373	chr14	24526180	24526552	373	ATGGAACTGAATCCCCTTGTC	CACGAGTCAAAGTTGTCCACAC	this publication
GF14-07	chr14	chr14	26036262	26036401	140	chr14	25509766	25509905	140	ATTCTTATCCACAACCCACCTG	CCCCATAAACACCAGCTATTCT	Rex et al. 2014
GF14-04	chr14	chr14	26216318	26216620	303	chr14	25689144	25689446	303	TGCAAGTGGAGGATACAATCAG	CCCTTATACAGTGGTGGAAAGC	Fechter et al. 2014
UDV-095	chr14	chr14	26640241	26640380	140	chr14	26316944	26317083	140	TTTCGATTTCGATTTCGATTTA	TTGAGCACTAAAATACGCAAAAA	Di Gaspero et al. 2005
GF14-40	chr14	chr14	26651398	26651783	386	chr14	26328101	26328486	386	TTGGTGCCTCTAGCTTTACACA	TGGTTGGATGACCTTACTGATG	Rex et al. 2014
GF14-41	chr14	chr14	27039981	27040281	301	chr14	26715903	26716203	301	CGCTTGCAGGTATTCTCTCTTT	CAACCTTCTCCTCATGTCTTCC	Rex et al. 2014
GF14-42	chr14	chr14	27257699	27258028	330	chr14	26935541	26935870	330	TGGAGTAGCATGAGAACACCAT	AGAAGTGCAAACTTACCAAGCA	Rex et al. 2014
UDV-025	chr14	chr14	27861916	27862061	146	chr14	27536103	27536248	146	GGATAAATGCCTTGCTGTCG	TGGCCCTTATATCATAGATGTGT	Di Gaspero et al. 2005
VMC6E1	chr14	chr14	28161655	28161819	165	chr14	27836762	27836926	165	CACTGGCCTGTTGGGAGATAAT	CCTTCAACTGGAAAAGCCTGTC	Vitis Microsatellite Consortium: Crespan + Calo (1998)
GF14-19	chr14	chr14	28730207	28730540	334	chr14	28405674	28406007	334	TTTGTTCTTTCCCCTCTGTTGT	GTGAAGTTGGGGTTGGAAGTAG	Rex et al. 2014
GF14-20	chr14	chr14	28843965	28844229	265	chr14	28517767	28518031	265	CATTGTAACTCCTTGATCGTGA	ACTTTCTCTAGGTTTTGGGCTT	Rex et al. 2014
GF14-06	chr14	chr14	29164034	29164376	343	chr14	28837653	28837995	343	CACAGGGAAGTGTAAAAGGAGG	TGTTGTCAGGCTCATAGTCCAA	Fechter et al. 2014
GF14-18	chr14	chr14	29286589	29286763	175	chr14	28960479	28960653	175	ACATTCCCTTTTGCCTGCTAT	TCTGAACCAACACAATCCAAAC	Zyprian et al. 2016
GF14-16	chr14	chr14	30248915	30249292	378	chr14	29873767	29874144	378	ACACAAATGGGTCTCCCTACAC	AGTCTTCCAAACACCTGCGAT	Rex et al. 2014
GF14-15	chr14	chr14	30265209	30265444	236	chr14	29890061	29890296	236	TGTTACTGATTTGCCTCCACAC	CACACAAACAAAAGACCAGGAA	this publication
GF14-14	chr14	chr14	30663302	30663587	286	chr14	30277366	30277651	286	TCACGGAGAGAGTAGGAAGGAG	TGTGCTGTTGTTGTACTTGCTG	Rex et al. 2014
GF14-05	chr14	chr14	30819296	30819398	103	chr14	30432917	30433019	103	TGAATTATCTTGGAGGTGGAGG	AGAAAGCAAACGGATCTTCATC	Fechter et al. 2014
GF15-06	chr15	NA	NA	NA	NA	chr15	83226	83402	177	GGTTAGGGTTTTCTTATGGCTTTC	TGAAGGTCTCATACACCCAAGA	Fechter et al. 2014
GF15-58	chr15	chr15	248688	249030	343	chr15	202775	203117	343	AATCTTCTTGCACATTTCCGTT	GAGTTAAAAGTCTGGTCTCAAGCA	Zendler et al. 2017
GF15-59	chr15	chr15	432888	433238	351	chr15	386877	387227	351	ATTGAGCTGTTCGCTTTCATTT	ACATCTTTGCTGGTAAATCCGT	Zendler et al. 2017
GF15-10	chr15	chr15	2306664	2306870	207	chr15	2267939	2268145	207	CCCCTATATCCTTTCTCATGGTC	AGGGTCTTGGTGGGAGACTAA	Fechter et al. 2014
GF15-66	chr15	chr15	2946293	2946645	353	chr15	2894074	2894426	353	TTTTAGGAGAAGGAAGCGACAG	TTTAGGGTGTGATTGCAGATTG	this publication
GF15-08	chr15	chr15	3040090	3040368	279	chr15	2980492	2980770	279	GAAATGGAGCTTGGATTTAACG	ACACACAAAGCAGAGCCTGTAA	Fechter et al. 2014
GF15-01	chr15	chr15	10833721	10833918	198	chr15	12509595	12509792	198	AGATAGAAAGAGGGACGGAAGC	AAAATCAAGCTCACCATCGAGT	Fechter et al. 2014
GF15-41	chr15	chr15	10929654	10929911	258	chr15	12604937	12605194	258	CGATGCTTCTTCCCTGTCTC	TTGCCAATGATGCTGCTAAG	Zendler et al. 2017
GF15-44	chr15	chr15	11278727	11279107	381	chr15	12957134	12957514	381	TGGATTTGTTCTTGGCAGTG	GTGCCAGCTACACCAACAGA	Zendler et al. 2017
VVIP33	chr15	chr15	14377430	14377834	405	chr15	16091889	16092293	405	AAACAATGCTGTTAACCTGGAT	AGGGGGTGTTTAGTAATTTCAA	Merdinoglu et al. 2005
VMC5G8	chr15	chr15	16188791	16189102	312	chr15	17915559	17915870	312	CATGCACATCTTGTTTCACTCT	CATCATTGCTTCCAAAAGTCTC	Vitis Microsatellite Consortium: Wolff (1998)
GF15-05	chr15	chr15	18414006	18414283	278	chr15	20102500	20102777	278	ACACCCAAAGATCATGGTGTCT	TATTGCCATAAAGTGTCCCA	Fechter et al. 2014
VMC8G3.2	chr15	chr15	19443165	19443456	292	chr15	20922202	20922493	292	TAGGGCGGAGATTTAACAGTCA	TCAACCAAACTCATTAAAGGGG	Adam-Blondon et al. 2004
GF16-01	chr16	chr16	43476	43821	346	chr16	47843	48188	346	CCTTCTGAGGTGTTGATCCTTC	GTTTGGATAAGGGCAAAAGACA	Fechter et al. 2014
GF16-55	chr16	chr16	1759866	1760212	347	chr16	1752049	1752395	347	GTAGGCGAAAATCCACTCATGT	TTTGCTATCATTCTGCTGCTGT	this publication
UDV-032	chr16	NA	NA	NA	NA	chr16	2259263	2259434	172	CATGCGTATGTGTTAGAGAGCA	CATGGCATGTGCTTTGTTAT	Di Gaspero et al. 2005
UDV-086	chr16	NA	NA	NA	NA	chr16	3341597	3341741	145	TTCCCTCAGTCCATCAAACC	TCCTCCCTTCTTCCTTTTGAA	Di Gaspero et al. 2005
GF16-64	chr16	chr16	6997991	6998304	314	chr16	6931707	6932020	314	TCTATTGGTGATTGGCTGATTG	TAAAAGAAGCACATACCTCGGC	this publication
UDV-009	chr16	chr16	8804298	8804414	117	chr16	8738597	8738713	117	CTCTCTAGTAATCCATAACAATGGTG	GGGTTTAATCCTCCATTTTCC	Di Gaspero et al. 2005
UDV-104	chr16	chr16	10016324	10016559	236	chr16	14102848	14103083	236	AATTTCCTAGTGCAAACCACA	AAGCGCCATTGTTCCTAAAA	Di Gaspero et al. 2005
GF16-36	chr16	chr16	11817932	11818112	181	chr16	15919413	15919593	181	GGAAGGAAGCAAACATCAAAAG	CTCTCCTCAAATGGCACTCTCT	this publication
GF16-14	chr16	chr16	13790749	13791022	274	chr16	17857395	17857668	274	CTCTCTTCATGGATTGTCGGAT	CATTTCCAAAGTTGTAGCCCTC	Zyprian et al. 2016
VMC1E11	chr16	chr16	14438857	14439062	206	chr16	18507027	18507232	206	GGGGTCCAATGTGGACTTTATC	CCATGAACAACAAACATGGCTT	Welter et al. 2007
GF16-12	chr16	chr16	15691944	15692267	324	chr16	19757498	19757821	324	ACAGAGAGGAGGAGACACAAGC	ATTGTAATTTGCTCACGATCCC	Zyprian et al. 2016
GF16-50	chr16	chr16	16222050	16222518	469	chr16	20424289	20424757	469	TAAAGCCACCAGAATAACAGCA	GAGCCGAAAACCTCTAACAAGA	this publication
GF16-51	chr16	chr16	16224167	16224461	295	chr16	20425899	20426193	295	TGCAAAAGGGTATATGTGGGTT	AAGAAGGGGAAAAGGTCAGAAG	this publication
GF16-47	chr16	chr16	16248415	16248566	152	chr16	20450147	20450298	152	TGTAGGGTTGAATCTTGAGGGT	GGTCTGTGTGTGTGAATTGTGA	Zyprian et al. 2016
GF16-48	chr16	chr16	16248464	16248697	234	chr16	20450196	20450429	234	GTTCTCTTCTCCATGCTCCTTG	CGACAACAACTAATGGGACAAA	this publication
GF16-52	chr16	chr16	16326637	16326751	115	chr16	20528369	20528483	115	TGACCTGTCTCTTTGGGACTTT	GATGCAAACTAAGCAACTGGGT	this publication
UDV-052	chr16	chr16	16339165	16339333	169	chr16	20540897	20541065	169	CCTCATTGAGATGCCTCCAG	CCTGGCAAATCCAGAAAGTT	Di Gaspero et al. 2005
GF16-53	chr16	chr16	16341659	16341917	259	chr16	20543391	20543649	259	GCAATACCTTGGGTTAGGTCAA	TCAACGTGTGCTCTTGTCTCA	this publication
GF16-54	chr16	chr16	16505521	16505747	227	chr16	20706371	20706599	229	GTATGTCGGTCGAACCCAAC	AAAGGAGTGGTGGATATTGTGG	this publication
GF16-18	chr16	chr16	17369340	17369739	400	chr16	21599291	21599690	400	GAGAAACAGAGAGAATTGCACCT	TATGCTTATGTGGATTGATGGG	Zyprian et al. 2016
GF16-44	chr16	chr16	18122615	18122781	167	chr16	22468009	22468175	167	ACCATGACACTTGGATGAACAG	CCATGACCCTTTGATCTACCTC	this publication
GF16-59	chr16	chr16	18915615	18915787	173	chr16	23277076	23277248	173	GCCCACAAAAGAATAGATCAGG	AACAGGTCCAGCAGAAATTGAT	this publication
GF16-28	chr16	chr16	19290606	19290999	394	chr16	23653281	23653674	394	TTGACGAGTTCCTTAAATCCCA	CTGATCTGGTTGCCCTTAAAAC	Zyprian et al. 2016
GF16-25	chr16	chr16	19700585	19700906	322	chr16	24050755	24051076	322	AACATGACACCACGTAACACA	TTTTGAGTATCGGGTCTTGC	Zyprian et al. 2016
GF16-23	chr16	chr16	19845955	19846325	371	chr16	24201949	24202319	371	CAGGTGTTTTGCTCCTCTTTCT	GCTCATCCTCATTCTCTCCTTT	Zyprian et al. 2016
GF16-22	chr16	chr16	20092183	20092579	397	chr16	24446803	24447199	397	TACCAAAATACCCCAAAACTCG	CCAGTGAGTCGAAGAAGAAAGG	Zyprian et al. 2016
VVMD5	chr16	chr16	21567294	21567520	227	chr16	26330789	26331015	227	CTAGAGCTACGCCAATCCAA	TATACCAAAAATCATATTCCTAAA	Bowers et al. 1996
VMC5A1	chr16	chr16	22157328	22157493	166	chr16	26918573	26918738	166	AGTGAAACGTTGACGACAGTGG	GCGTGAGTTGAGTCACCGTAAG	Vitis Microsatellite Consortium: Meredith (1999)
GF17-09	chr17	chr17	2279816	2280060	245	chr17	1947677	1947921	245	CAGAGAGAAATTGAACCCACAA	AGCTTCCCAAATGGAACTATGA	Fechter et al. 2014
VMC3C11.1	chr17	chr17	2953983	2954090	108	chr17	2612015	2612122	108	GATGGATGCAACTCGAAAAAGA	CAAAGCGTTTAGCCAAAACTCA	Vitis Microsatellite Consortium: Gallo (1998)
UDV-018	chr17	chr17	3717609	3717739	131	chr17	3350036	3350166	131	TTTTCCTGGGTATCCTGTGG	AGCACCCACCAGTCAGAGTC	Di Gaspero et al. 2005
SCU06	chr17	chr17	3946095	3946265	171	chr17	3574980	3575150	171	CCTAATGCCAGGAAGGTTGC	CCCTAGTCTCTCTACCTATCCATG	Scott et al. 2000
VMC2H3	chr17	chr17	4340545	4340619	75	chr17	3968181	3968255	75	AACCCGTTAGAAGGAAAAGAAA	GACATCATGTATAAGATGAAGGCA	Vitis Microsatellite Consortium: Goto (1998)
VCHR17B	chr17	chr17	5657397	5657569	173	chr17	5280280	5280441	162	CCAAAGCCGACAACTTCTTC	CCGCCATAAACCCTAAACCT	Cipriani et al. 2008
VMC3A9	chr17	chr17	5757214	5757356	143	chr17	5381385	5381529	145	GCTCAATCGATTGAACGACTTA	TGAGAGTATGCTTCAATTGGCT	Vitis Microsatellite Consortium: Gallo (1998)
GF17-04	chr17	chr17	5937146	5937257	112	chr17	5561695	5561806	112	TATTTTGTTGGTGACTGGAACG	TTGGTATGCGAGAATTGAACAC	Fechter et al. 2014
VCHR17C	chr17	chr17	6192432	6192554	123	chr17	5812534	5812656	123	CCATGTTCCATCCCACTTCT	CGTACGTACAAAATCTTGGGATAC	Cipriani et al. 2008
VVIN73	chr17	chr17	6278648	6278913	266	chr17	5900580	5900845	266	TACTTCACCTAACAATACAGCT	AATACATAAGGTGAAGATGCCT	Merdinoglu et al. 2005
GF17-11	chr17	chr17	9465619	9465849	231	chr17	9088881	9089111	231	GCTTCATCTATTTGGGCTAGCTG	TGCTTCTTGTGATGATGCAGTAC	this publication
UDV-092	chr17	NA	NA	NA	NA	chr17	9882701	9883012	312	TGTTACAATAGTAGACTCTCCCTTCG	TTTCCTAACTGCAACCATTCA	Di Gaspero et al. 2005
VVIP16	chr17	chr17	11788760	11788865	106	chr17	11410406	11410511	106	GGGCTGAATTGGAGTGAAAAAA	CATCTGTGACTCACATCTTGTG	Merdinoglu et al. 2005
GF17-03	chr17	chr17	13090178	13090465	288	chr17	12710437	12710724	288	CTTCCATTTACCCAAGATCCAC	GCTCCAAATACCACCTCTGTTC	Fechter et al. 2014
GF17-07	chr17	chr17	18876346	18876458	113	chr17	19821637	19821749	113	AAGACCCCTCGTCGTCACT	CTCTGTGATATGTATTGATCCGGT	Fechter et al. 2014
VMC2A3	chr18	chr18	923189	923354	166	chr18	951503	951668	166	ATTGAAACTCCGGAAGCTTAGG	CTTCGTGTAGAAGCTTCACAGGT	Vitis Microsatellite Consortium: Goto (1998)
VMC8B5	chr18	NA	NA	NA	NA	chr18	3381765	3381925	161	AAAGGAGACATCTGCATCAT	GCCTTGATCTTCCTTCTAAT	Adam-Blondon et al. 2004
SCU10	chr18	chr18	4492587	4492803	217	chr18	4519982	4520198	217	TACCCCCACAACCCTTTTTCCC	TTCTCCGCCACCTCCTTTTCAC	Scott et al. 2000
VMCNG1B9	chr18	chr18	5616852	5617041	190	chr18	5633631	5633822	192	TCATTCATGACATATGCCTGCC	AACCCTGCATTCTCCCTCTTTG	Vitis Microsatellite Consortium: Vignani (2000)
GF18-31	chr18	chr18	6441496	6441795	300	chr18	6446613	6446912	300	TGAGCATGAGAGGTGAGTTATGG	GGCTAGGTTAAGGTGTAATTAAGCG	this publication
GF18-26	chr18	chr18	7453300	7453616	317	chr18	7462508	7462824	317	CATGGTGATCTTGTCTGAGGTG	GTGGCTATATTGCTACGAGGTTG	Höschele et al. 2024
GF18-32	chr18	chr18	7517237	7517624	388	chr18	7528170	7528557	388	GAGTTAGTTGGACCTTCTCTGCC	ACCTCACACAGCTCCTTTGTG	this publication
VCHR18A	chr18	chr18	8484320	8484486	167	chr18	8479780	8479946	167	TTCCCACCCGGTAAATATGA	CATCCAAACATCACGCTGAG	Cipriani et al. 2008
GF18-27	chr18	chr18	9497185	9497569	385	chr18	9498551	9498935	385	CCTTTCCCCACTCTTATAAGGC	GACGCAATAAGAACGTTGTGTC	this publication
VMC8F4.2	chr18	NA	NA	NA	NA	chr18	10083986	10084084	99	GCGTAAAGCATATTCAAGCATT	GAAGTTAGCGCAGATGAAAGAT	Adam-Blondon et al. 2004
GF18-29	chr18	chr18	11490536	11490826	291	chr18	11481184	11481474	291	TGGTTTCGGTATCTTAGATCGG	GAGTCAATGACCAAAACCATGAC	this publication
UDV-117	chr18	chr18	13125174	13125315	142	chr18	13104689	13104830	142	GGGTTTCCATCTCATTTTGTG	AAGTGTGGGCTTTGGAAATG	Di Gaspero et al. 2005
UDV-134	chr18	NA	NA	NA	NA	chr18	18605781	18605942	162	CTAAGAAAGAATTGTTTGAGTGAAAA	GGCCTAGCCAACTTTTTAAACTA	Di Gaspero et al. 2005
VVMD17	chr18	chr18	22929712	22929922	211	chr18	24223389	24223599	211	TGACTCGCCAAAATCTGACG	CACACATATCATCACCACACGG	Bowers et al. 1999
UDV-730	chr18	chr18	28554819	28555013	195	chr18	30246179	30246373	195	CAGCAACTACCACTGGCTCA	CAACTGAGGAAGAGCCCAAA	Di Gaspero et al. 2012
UDV-732	chr18	chr18	28791782	28791942	161	chr18	30482821	30482981	161	TTTGACAATGGGTCCACCTT	ACCCCCTTTCTTGGGTGAT	Di Gaspero et al. 2012
UDV-734	chr18	chr18	28863122	28863349	228	chr18	30570588	30570815	228	TGTGTAATGCAAGGCCAACT	AAGACGTTCAATACCCACATGA	Di Gaspero et al. 2012
UDV-736	chr18	chr18	29430847	29431123	277	chr18	31132202	31132478	277	GGATTCAGAACCACCGTTGA	GAGCAATCGAGGCAGAAAAT	Di Gaspero et al. 2012
GF18-06	chr18	chr18	29587561	29587937	377	chr18	31288697	31289073	377	GGTCTCCTAGAAAGCCAAGCAA	TCCCTTTTCCCCTTGTTCTCG	Schwander et al. 2012
GF18-14	chr18	chr18	29715866	29715960	95	chr18	31416114	31416208	95	AGAGGAGCGAACTAATTGTCGT	TAACTGGTTTCCTGGGTCTCTC	Zyprian et al. 2016
GF18-08	chr18	chr18	30562718	30563102	385	chr18	32263076	32263460	385	GACAATAGCGAGAGAGAATGGG	AGTTGGCTAAAACCCTAGAGGC	Zyprian et al. 2016
UDV-108	chr18	chr18	34705035	34705275	241	NA	NA	NA	NA	TGTAGGGTTCCAAAGTTCAGG	CCTTTTTATATGTGGTGGAGCA	Di Gaspero et al. 2005
GF19-07	chr19	chr19	274960	275090	131	chr19	47904	48034	131	AATGAGGAAGCAGATTTTCCAG	GGTGCAACTCCCTTACAAATTC	Fechter et al. 2014
VMC9A2.1	chr19	chr19	1112878	1113043	166	chr19	881307	881472	166	AGCTCGGCTAGCTGCAAAATC	ACCCTTCCCTCTTCAAAACCC	Vitis Microsatellite Consortium: Angelakis-Roubelakis+Lefort (1999)
VCHR19A	chr19	chr19	1235951	1236093	143	chr19	1001364	1001506	143	TGGATTCACCATTGTCCTCA	CGAGGATACCAACAAGAATGAA	Cipriani et al. 2008
VMC5E9	chr19	chr19	4414344	4414566	223	chr19	4178113	4178335	223	ATCCAGAGCCATAACAGATTCA	TCACAGCTTTCTCATTACCCTT	Vitis Microsatellite Consortium: Wolff (1998)
VMC8A11	chr19	chr19	4935647	4935762	116	chr19	4707255	4707371	117	ATAAATTGTGTTGGGAGACCT	TCTCAAAGATGGACTACACCTG	Vitis Microsatellite Consortium: Scott (1998)
UDV-029	chr19	chr19	7280537	7280630	94	chr19	7063392	7063485	94	AATACAAAAACACACACACACA	TCTCATGCTGTGTTGACAAAT	Di Gaspero et al. 2005
VCHR19B	chr19	chr19	8926764	8926933	170	chr19	8753683	8753852	170	TTTGTTAGGTGTTGTTACCCGTTA	ATCTTCTGGCCATGTGGTTC	Cipriani et al. 2008
GF19-05	chr19	chr19	9682994	9683329	336	chr19	9515407	9515742	336	ATGGATCAAAGACAAAAGGTGG	AGGGGAATGTAGCACACACTATC	Fechter et al. 2014
VVIP34	chr19	chr19	13448802	13448879	78	chr19	13263407	13263484	78	GAATGATGTGTAGGTCAAATGG	GGCTGACTATAGGTATATGAAA	Merdinoglu et al. 2005
UDV-127	chr19	chr19	16949670	16949838	169	chr19	19677015	19677183	169	CGTCAATCGCTTGTAATCTGC	TGAGCATTTTGCTCCTTCATT	Di Gaspero et al. 2005
GF19-02	chr19	chr19	20237983	20238217	235	chr19	23040509	23040743	235	ACTTTGGAAATAGGTGGGTCTG	ATAGCAGGAAGTTTCAGGTGGA	Fechter et al. 2014
GF19-14	chr19	chr19	21317175	21317473	299	chr19	24110034	24110332	299	CCATTTCTTCTTCGCATAGCTC	GAATCCAATACAAAGGTTGGGA	Zyprian et al. 2016
UDV-062	chr19	chr19	21330158	21330268	111	chr19	24123017	24123127	111	CTTGGTAAGGCCAAACATGC	CCCAAAGGTTGTGACCTGAT	Di Gaspero et al. 2005
GF19-10	chr19	chr19	23681481	23681619	139+253	chr19	26510992	26511130	139	TGCTTCTAATCACCACAAGGG	AAATTGAGACAAACCCAACAGC	Fechter et al. 2014
UDV-031	chr19	chr19	23968714	23968848	135	chr19	26797893	26798027	135	GCAGTCTGCAGAGAAGTTGAAA	TTCGAAATCGTCAAGAGGGTA	Di Gaspero et al. 2005
UDV-010	chr01	chr01	NA	NA	NA	chr01	8133108	NA	NA	TGTGAAAGTGAACAAGGAAAAGA	TGTGCCCCTTTCTAGGGTTA	Di Gaspero et al. 2005
VMC8D1	chr01	chr01	NA	NA	NA	NA	NA	NA	NA	AAAGCGCGTAGCTCAGACACA	GGCGGTTGAGCTCTGCTTATC	Adam-Blondon et al. 2004
UDV-076	chr02	chr02	NA	NA	NA	NA	NA	NA	NA	GGTTATTTGCCCGTGATCTG	TGCATCAAGAAAGCACAACA	Di Gaspero et al. 2005
VRZAG93	chr02	chr02	NA	NA	NA	NA	NA	NA	NA	TATGGAGGGACCGAGGTGGGCTAGG	GCACTCTTCGACGTTAAACAAAGCC	Sefc et al. 1999
VMC8F10	chr03	chr03	NA	NA	NA	NA	NA	NA	NA	TATGAAAGATGAATGGCTGCTC	AAGGGTGCTTGAAGGTTTATGT	Vitis Microsatellite Consortium: Scott (1998)
UDV-106	chr05	chr05	NA	NA	NA	NA	NA	NA	NA	CCCAGAAAAAGGGGTATGC	CCATGATGGGGAAGAAGAAA	Di Gaspero et al. 2005
VRZAG79	chr05	chr05	NA	NA	NA	NA	NA	NA	NA	AGATTGTGGAGGAGGGAACAAACCG	TGCCCCCATTTTCAAACTCCCTTCC	Sefc et al. 1999
UDV-053	chr05	chr05	NA	NA	NA	NA	NA	NA	NA	GTTGGTGGCTTTCTTTTTGC	GGGAGAAAAAGGCATGGATA	Di Gaspero et al. 2005
VVMD21	chr06	chr06	NA	NA	NA	NA	NA	NA	NA	GGTTGTCTATGGAGTTGATGTTGC	GCTTCAGTAAAAAGGGATTGCG	Bowers et al. 1999
VRZAG62	chr07	chr07	NA	NA	NA	NA	NA	NA	NA	GGTGAAATGGGCACCGAACACACGC	CCATGTCTCTCCTCAGCTTCTCAGC	Sefc et al. 1999
VMC1A12	chr07	chr07	NA	NA	NA	NA	NA	NA	NA	ATGTAATTACCGGTCATGAGTT	TTCTTGTTTTGCCTATCTATCC	Vitis Microsatellite Consortium: Zyprian (1998)
VMC6F5	chr07	chr07	NA	NA	NA	NA	NA	NA	NA	GTGATATAATAGTGGCTTGTGT	GCCTTTAAAGAGTAGCTAGAGT	Vitis Microsatellite Consortium: Crespan+Calo (1998)
VVS4	chr08	chr08	NA	NA	NA	NA	NA	NA	NA	CCATCAGTGATAAAACCTAATGCC	CCCACCTTGCCCTTAGATGTTA	Thomas & Scott 1993
VMC6C3	chr11	chr11	NA	NA	NA	NA	NA	NA	NA	TATACCATATTGATGCCC	ACTAGATGACCCTTGTTC	Vitis Microsatellite Consortium: Crespan+Calo (1998)
SCU05	chr12	chr12	NA	NA	NA	NA	NA	NA	NA	CAAGCAGTTATTGAAGCTGCAAGG	TCATCCATCACACAGGAAACAGTG	Scott et al. 2000
UDV-088	chr13	chr13	NA	NA	NA	NA	NA	NA	NA	CCATGCACACACGCACAT	CCACCAAACAAGTGGAGGTT	Di Gaspero et al. 2005
VMC8E6	chr13	chr13	NA	NA	NA	NA	NA	NA	NA	AAGGGGTTCATTTGATTGAGAG	CTTCATCCATCCTTACAGCTTAGA	Adam-Blondon et al. 2004
VRZAG15	chr17	chr17	NA	NA	NA	NA	NA	NA	NA	GGATTTTGGCTGTAGTTTTGTGAAG	ATCTCAAGCTGGGCTGTATTACAAT	Sefc et al. 1999
UDV-023	chr19	chr19	NA	NA	NA	NA	NA	NA	NA	AATTTGGGAAAACAAACTATACATACA	GAATCCGCACTTGAAGCATT	Di Gaspero et al. 2005
VMC5D11	chr19	chr19	NA	NA	NA	NA	NA	NA	NA	CTTCCACAATCACCAAATCACA	GAAATGAATGGGAAGAGACACTG	Vitis Microsatellite Consortium: Wolff (1998)
GF02-26	chr02	NA	NA	NA	NA	NA	NA	NA	NA	GCTGCATACTTTCAGATGGTGA	TGGAGTTCTCGTCCACTCTTTT	Fechter et al. 2014
VMC3E11.2	chr10	NA	NA	NA	NA	NA	NA	NA	NA	GGTTTAAAACCTTCTGGACACCC	TCTTTTGTTTGGCAACGACCTA	Vitis Microsatellite Consortium: Gallo (1998)
VMC9H4.2	chr13	NA	NA	NA	NA	NA	NA	NA	NA	GCAGTTGATGCAAAACAACAGT	CACATCATTCATTGATGAGGCT	Coleman et al. 2009
VMC4D9.2	chr15	NA	NA	NA	NA	NA	NA	NA	NA	CTCAATGCCAATGGCTTTCTTC	GTTCAAATGTCATGGCCCGTAG	Vitis Microsatellite Consortium: Grando (1999)
UDV-072	chr17	NA	NA	NA	NA	NA	NA	NA	NA	TGAACAAGTCGAGATGTATTGGA	TTGATGGAAGACCGATTGAA	Di Gaspero et al. 2005
VMC3E5	chr18	NA	NA	NA	NA	NA	NA	NA	NA	GATTTGTCTTTACAAGGCGTTC	CCAGGAGACTTGCTTTGTATTT	Vitis Microsatellite Consortium: Hinrichsen (1999)
VMC6C7	chr19	NA	NA	NA	NA	NA	NA	NA	NA	ACATATATCCGAAAGTGTGGGGC	CTTAAAGCTTGAAGCTTTTGGTGC	Vitis Microsatellite Consortium: Zapater (1998)
