# Supplementary material for: Heat waves reveal additive genetic effects leading to sunburn resilience of grapevine berries
Source: Front Plant Sci. 2025 Jun 30;16:1533345. doi: 10.3389/fpls.2025.1533345 (PMC12256528; doi:10.3389/fpls.2025.1533345)
Supplement: Supplementary Table 3 — Map-summary, coverage of PN40024 v5 and haplotype map of the parents. [file Table3.xlsx]

## Sheet: Coverage_PN40024_v5
Chr	Coverage.PN40024_v5....
1	92.1171
2	36.181
3	52.0567
4	96.6998
5	90.8535
6	73.1046
7	99.7281
8	78.7685
9	98.2182
10	94.412
11	84.4892
12	91.9861
13	95.2378
14	98.7733
15	83.6632
16	97.3262
17	86.2948
18	85.3542
19	94.1624

## Sheet: Map_summary
Markername	Chromosome	cM	ChromosomeRef	PosRef
VMC4F8_116	1	0	NA	NA
GF01-24_375	1	2.66	NA	NA
GF01-16_129	1	7.98	NA	NA
GF01-17	1	14.01	1	2144131
VMC4F9.2	1	20.04	1	3066911
GF01-27_361	1	23.71	NA	NA
GF01-50	1	23.71	1	3330371
UDV-035	1	24.37	1	3426855
GF01-19_336	1	27.03	NA	NA
UDV-055	1	31.5	1	4463155
GF01-58	1	34.5	1	5249475
GF01-02	1	35.84	1	5529125
VMCNG1H7	1	43.22	1	7914997
UDV-010	1	43.56	NA	NA
VVMD26_250	1	44.22	NA	NA
VVIP60	1	44.89	1	9146982
GF01-23	1	47.23	1	10037530
VVIN61	1	48.9	1	10522414
GF01-04_107	1	51.21	NA	NA
VCHR01B	1	52.6	1	11787811
VCHR01C	1	53.1	1	11738612
GF01-64	1	53.6	1	12152062
GF01-65	1	53.93	1	12371734
VVIM25	1	54.93	1	12549053
GF01-66_223	1	54.93	NA	NA
GF01-66_241	1	55.6	NA	NA
GF01-07	1	55.6	1	18985002
GF01-06_339	1	58.47	NA	NA
VMC8D1	1	61.35	NA	NA
VMC2B3	1	61.68	1	22936683
GF01-13_331	1	75.7	NA	NA
GF01-11	1	75.7	1	27773093
UDV-076	2	0	NA	NA
GF02-07	2	1.66	2	2070864
VVIB23_312	2	13.2	NA	NA
GF02-39	2	13.94	2	5066843
GF02-12	2	13.94	2	5124011
GF02-26_385	2	13.94	NA	NA
GF02-42_167	2	15.11	NA	NA
VRZAG93	2	20	NA	NA
VMC5G7	2	26.37	2	9647627
GF02-55_215	2	31.05	NA	NA
GF03-09_301	3	0	NA	NA
UDV-093	3	6.03	3	1325475
UDV-061_200	3	14.35	NA	NA
VMC2E7	3	18.07	3	3196316
VMC8F10	3	19.07	NA	NA
UDV-021	3	26.11	3	5290919
VMC1A5	3	28.78	3	5930677
UDV-043	3	30.12	3	6521870
VMC3F3	3	33.79	3	7703415
VVMD36	3	35.46	3	7906657
VMC1G7	3	37.79	3	8570007
VCHR03A_200	3	39.91	NA	NA
VVMD28	3	47.68	3	12422555
GF03-07_236	3	47.68	NA	NA
CH3_14.6	3	53.36	NA	NA
GF03-05_240	3	65.59	NA	NA
GF04-09	4	0	4	186954
GF04-03_377	4	0	NA	NA
VMCNG2C2.1	4	5.02	4	1066775
GF04-34	4	19.83	4	4785514
VMCNG2E1	4	21.31	4	5231608
GF04-60	4	22.64	4	5445113
GF04-02_288	4	29.26	NA	NA
UDV-074_288	4	31.48	NA	NA
GF04-05	4	31.48	4	8048933
UDV-115	4	32.62	4	9395853
GF04-81_286	4	38.12	NA	NA
VRZAG21_199	4	39.72	NA	NA
GF04-41_251	4	43.76	NA	NA
VMC8B11	4	56.41	4	18779869
GF04-74_370	4	60.77	NA	NA
VVMD32	4	62.48	4	19497234
GF04-82	4	63.14	4	19828848
GF04-90_409	4	65.19	NA	NA
VVIP77	4	66.83	4	20763514
GF04-78_131	4	66.83	NA	NA
GF04-81	4	67.49	4	21283917
GF04-11_343	4	68.91	NA	NA
GF04-21	4	76.66	4	22803342
GF04-16	4	78.32	4	22855640
GF04-22_255	4	79.66	NA	NA
GF04-25	4	81.01	4	24325371
GF04-12	4	83.67	4	25038054
VMC6G10	4	84.32	4	25162942
GF04-17	4	85.97	4	25265984
GF05-01	5	0	5	2431053
UDV-106	5	8.75	NA	NA
UDV-060	5	10.09	5	4835534
UDV-042	5	19.53	5	6031150
VRZAG79	5	20.14	NA	NA
UDV-053	5	30.97	NA	NA
VVIN33	5	36.33	5	11865349
VMC6E10	5	40.34	5	16033532
VMC9B5	5	47.72	5	21479369
UDV-111	5	50.39	5	22588800
VVMD14_221	5	52.9	NA	NA
UDV-064	5	54.39	5	23776319
GF05-12_158	5	55.17	NA	NA
GF05-08	5	56.74	5	25126851
GF05-07	5	59.74	5	26870423
GF05-11_293	5	59.74	NA	NA
GF08-07_216	6	0	NA	NA
UDV-026	6	6.71	8	22686202
GF08-06_192	6	8.04	NA	NA
VMC2H10_117	6	8.7	NA	NA
GF06-16	6	68.98	6	237685
VVIP72_74	6	73.65	NA	NA
GF06-04_214	6	93.26	NA	NA
VMC2H9	6	104.08	6	5846786
VMC2F10_95	6	109.85	NA	NA
GF06-08	6	116.86	6	13543775
VVMD21	6	118.86	NA	NA
VMC4G6	6	121.19	6	18200934
VMCNG4B9_166	6	134.86	NA	NA
GF06-06_274	6	146.39	NA	NA
GF06-15_380	6	155.83	NA	NA
GF07-06_111	7	0	NA	NA
GF07-07	7	2.66	7	44166
VCHR07C	7	3.66	7	538026
VVMD7	7	6.99	7	1548931
VRZAG62	7	7.66	NA	NA
UDV-011_155	7	7.83	NA	NA
GF07-05	7	7.99	7	1909076
VMC5H5_172	7	23.36	NA	NA
GF07-16_431	7	30.18	NA	NA
GF07-15_251	7	43.51	NA	NA
VMC1A2_108	7	48.58	NA	NA
VVIV36_153	7	49.41	NA	NA
UDV-082_179	7	52.77	NA	NA
VMC6F5	7	56.13	NA	NA
VMC6F5	7	56.13	NA	NA
VVFT1_404	7	73.3	NA	NA
VMC8D11	7	88.42	7	23096438
VMC1A12	7	98.55	NA	NA
GF07-04_234	7	100.24	NA	NA
GF07-09	7	105.67	7	28904827
GF07-12_246	7	105.67	NA	NA
GF07-08	7	111.36	7	31612458
VMC1F10_200	8	0	NA	NA
VMC2F12	8	0.67	8	339655
GF08-02	8	6.69	8	1905363
UDV-125	8	11.71	8	3433995
VCHR08B	8	13.38	8	4367719
VVS4	8	22.48	NA	NA
VMC7H2	8	23.48	8	11322354
VCHR08A	8	46.68	8	16369372
VMC5H2	8	47.67	8	16577009
VMC1E8	8	51.68	8	18448294
VMC3F8	8	52.01	8	18511149
GF08-15	8	53.01	8	19057438
GF09-09	9	0	9	67598
VMC1C10	9	7.67	9	596526
GF09-11	9	14.66	9	2946698
GF09-48	9	16.65	9	3846793
GF09-47_289	9	16.96	NA	NA
GF09-46	9	16.96	9	3658438
GF09-65	9	26.75	9	3616525
VCHR09A	9	42.21	9	6389454
VMC2D9	9	64.6	9	20257595
UDV-040	9	65.59	9	21382670
VMC2E11	9	71.29	9	24005522
VMC3D7	10	0	10	1183202
GF10-26_309	10	2.18	NA	NA
GF10-26_312	10	2.18	NA	NA
GF10-28	10	5.07	10	1466338
VVIH01	10	6.4	10	1861547
GF10-29	10	7.4	10	2100175
GF10-32_154	10	7.87	NA	NA
GF10-32_158	10	7.87	NA	NA
GF10-33	10	9.74	10	2976038
GF10-35	10	11.74	10	3639233
GF10-39	10	13.74	10	4250462
GF10-37_384	10	13.74	NA	NA
GF10-40	10	14.54	10	4769690
GF10-41	10	15.74	10	5242306
GF10-43	10	17.75	10	5463414
GF10-46	10	19.75	10	5649949
UDV-073_169	10	20.74	NA	NA
GF10-48	10	23.78	10	6252283
VRZAG67	10	25.45	10	6560171
GF10-12	10	26.11	10	6560066
VMC4F9.1	10	31.45	10	6270942
GF10-02	10	48.38	10	8816305
VMC8D3	10	54.75	10	10940645
VMC3E11.2_82	10	55.87	NA	NA
GF02-09_245	10	63.67	NA	NA
GF10-05	10	67.58	10	16059575
GF10-09	10	70.58	10	22762463
GF10-07	10	72.25	10	25259071
GF10-11	10	74.25	10	26960265
VRZAG7	10	74.58	10	27150324
GF11-01_135	11	0	NA	NA
VMC2A12_91	11	2.67	NA	NA
GF11-03_128	11	12.38	NA	NA
VVMD25	11	13.71	11	2954798
VMC6C3	11	18.06	NA	NA
VVIB19	11	27.85	11	5845629
VCHR11A_204	11	31.73	NA	NA
GF09-19_322	11	36.52	NA	NA
GF11-09	11	40.95	11	10319149
VVIP02	11	42.95	11	11768265
GF11-26	11	50.68	11	18206004
GF11-31_341	11	53.01	NA	NA
UDV-028	11	53.01	11	19356863
GF11-31_358	11	53.18	NA	NA
GF11-33	11	53.35	11	19740009
VVMD8	11	53.68	11	19893620
GF12-03	12	0	12	128511
GF12-08	12	4.01	12	658281
VMC5C6_73	12	17.82	NA	NA
VMC2H4	12	28.71	12	5488413
GF12-01_196	12	28.71	NA	NA
GF12-23_481	12	33.69	NA	NA
VMC1G3.2_141	12	35.58	NA	NA
UDV-024_196	12	36.51	NA	NA
GF12-22	12	36.51	12	9750073
SCU05	12	37.17	NA	NA
GF12-05	12	37.17	12	7793778
GF12-14_510	12	42.55	NA	NA
GF12-10	12	43.21	12	15855282
GF12-15_336	12	43.21	NA	NA
GF12-17_321	12	45.82	NA	NA
GF12-16_214	12	45.92	NA	NA
GF12-18	12	50.23	12	20183423
GF12-19	12	50.89	12	20613418
SC34-8_228	12	50.89	NA	NA
GF12-06	12	52.56	12	21010178
GF12-07	12	53.56	12	22854605
UDV-120_148	12	54.89	NA	NA
GF12-09_82	12	56.26	NA	NA
VVIN62	13	0	13	1379505
UDV-088	13	3.67	NA	NA
VVIH54	13	4.34	13	3421201
VCHR13C	13	10.37	13	4506236
VVS1	13	23.67	13	6646248
UDV-129	13	26.01	13	8087729
VVIV61	13	30.35	6	8938719
UDV-124	13	32.69	13	11066833
GF13-29	13	33.35	13	11066551
VMCNG1D3_159	13	35.53	NA	NA
VMC2A9_96	13	43.64	NA	NA
VMC9H4.2_268	13	44.35	NA	NA
VMCNG4E10.1_291	13	44.35	NA	NA
UDV-037	13	45.81	13	20393075
VMC3B12	13	53.53	13	23920888
VCHR13B	13	54.2	13	25715847
GF13-09	13	58.54	13	27334621
VMC8E6	13	60.11	NA	NA
GF13-12_243	13	83.31	NA	NA
GF13-14	13	86.78	13	29800602
GF14-01	14	0	14	331455
VMCNG1E1	14	4.68	14	1475825
GF14-02	14	12.75	14	4846370
GF14-28	14	14.42	14	7138596
GF14-23	14	16.08	14	8152601
GF14-25_258	14	16.08	NA	NA
GF14-24	14	17.08	14	9015954
VMC2H12	14	19.75	14	10299235
GF14-52	14	23.43	14	13161311
VVIP22	14	28.44	14	18290588
VCHR14A_187	14	29.11	NA	NA
VMC2C3	14	31.12	14	20117989
GF11-29_324	14	35.07	NA	NA
VRZAG112	14	37.89	14	21963932
GF14-09	14	40.22	14	22086843
GF14-03	14	46.59	14	23209116
UDV-033	14	48.59	14	23796135
VMC2A5	14	48.59	14	23990397
VVMD24	14	49.59	14	24161238
GF14-33	14	49.59	14	24390981
GF14-34	14	50.26	14	24454949
GF14-35	14	50.59	14	24526180
GF14-07	14	55.27	14	25509766
GF14-04	14	57.6	14	25689144
GF14-40	14	58.26	14	26328101
UDV-095_122	14	58.99	NA	NA
GF14-41	14	60.13	14	26715903
GF14-42	14	60.46	14	26935541
UDV-025	14	62.46	14	27536103
VMC6E1	14	64.13	14	27836762
GF14-20_255	14	65.13	NA	NA
GF14-19	14	65.13	14	28405674
GF14-18	14	65.46	14	28960479
GF14-06	14	65.46	14	28837653
GF14-15	14	68.46	14	29890061
GF14-16_371	14	68.63	NA	NA
GF14-05	14	68.8	14	30432917
GF14-14_284	14	69.46	NA	NA
GF15-10_206	15	0	NA	NA
GF15-06_176	15	2	NA	NA
GF15-59	15	2	15	386877
GF15-58	15	2.33	15	202775
GF15-66	15	4	15	2894074
GF15-08	15	4.33	15	2980492
GF15-01_198	15	4.33	NA	NA
GF15-41	15	6.67	15	12604937
GF15-44	15	7.67	15	12957134
VVIP33	15	14.71	15	16091889
VMC5G8_308	15	24.77	NA	NA
VVIM42.1_278	15	30.75	NA	NA
VMC4D9.2_229	15	32.07	NA	NA
GF15-05	15	40.75	15	20102500
VMC8G3.2_291	15	50.88	NA	NA
GF16-01	16	0	16	47843
GF16-55_354	16	5.4	NA	NA
UDV-032	16	9.24	16	2259263
UDV-086	16	12.57	16	3341597
GF16-64	16	19.25	16	6931707
UDV-009	16	21.55	16	8738597
UDV-104	16	21.9	16	14102848
GF16-36_184	16	25.93	NA	NA
GF16-14_271	16	31.95	NA	NA
VMC1E11	16	32.96	16	18507027
GF16-47_143	16	39.42	NA	NA
GF16-12	16	42.27	16	19757498
GF16-48_232	16	44.79	NA	NA
GF16-51	16	48.02	16	20425899
GF16-52_113	16	49.37	NA	NA
GF16-50	16	53.1	16	20424289
UDV-052	16	55.56	16	20540897
GF16-53	16	55.93	16	20543391
GF16-54	16	58.9	16	20706371
GF16-18	16	64.25	16	21599291
GF16-44_160	16	65.32	NA	NA
GF16-59	16	69.95	16	23277076
GF16-28	16	71.54	16	23653281
GF16-25	16	72.21	16	24050755
GF16-23	16	72.88	16	24201949
GF16-22_399	16	72.88	NA	NA
VVMD5	16	75.88	16	26330789
VMC5A1	16	83.27	16	26918573
GF17-09_230	17	0	NA	NA
VMC3C11.1	17	5.35	17	2612015
UDV-018	17	7.69	17	3350036
SCU06	17	9.34	17	3574980
VMC6F5_300	17	9.65	NA	NA
VMC2H3	17	10.32	17	3968181
UDV-072_126	17	15.93	NA	NA
VCHR17B	17	20.99	17	5280280
GF17-04_111	17	21.34	NA	NA
VMC3A9	17	21.67	17	5381385
VCHR17C	17	24.32	17	5812534
VVIN73	17	26.77	17	5900580
VRZAG15	17	30.65	NA	NA
GF17-11	17	39.41	17	9088881
UDV-092	17	43.42	17	9882701
VVIP16_95	17	51.49	NA	NA
GF17-03	17	51.49	17	12710437
GF17-07	17	55.49	17	19821637
VMC3E5_110	18	0	NA	NA
VMC2A3	18	3.33	18	951503
VMC8B5	18	13.45	18	3381765
VMCNG1B9	18	23.59	18	5633631
GF18-31	18	25.92	18	6446613
GF18-32	18	30.59	18	7528170
GF18-26	18	31.92	18	7462508
VCHR18A	18	34.26	18	8479780
GF18-27	18	41.3	18	9498551
VMC8F4.2	18	42.63	18	10083986
GF18-29	18	48.32	18	11481184
UDV-117	18	55.67	18	13104689
UDV-134	18	64.33	18	18605781
SCU10	18	70.63	18	4519982
VVMD17_221	18	84.61	NA	NA
VMCNG2F12	18	86.17	NA	NA
UDV-730	18	92.88	18	30246179
UDV-732	18	93.21	18	30482821
UDV-734	18	93.54	18	30570588
GF18-06	18	93.88	18	31288697
UDV-736	18	94.15	18	31132202
GF18-14	18	94.77	18	31416114
GF18-08	18	95.65	18	32263076
UDV-108_214	18	112.85	NA	NA
GF19-07_127	19	0	NA	NA
VMC9A2.1	19	0	19	881307
VCHR19A	19	0.67	19	1001364
UDV-023	19	6.02	NA	NA
VMC5E9	19	12.39	19	4178113
VMC8A11	19	14.72	19	4707255
VMC5D11	19	18.06	NA	NA
UDV-029	19	26.47	19	7063392
VMC6C7_150	19	32.88	NA	NA
VCHR19B	19	33.9	19	8753683
GF19-05	19	34.93	19	9515407
VVIP34	19	38.26	19	13263407
UDV-127_174	19	41.4	NA	NA
GF19-02_237	19	45.27	NA	NA
GF19-14	19	46.06	19	24110034
UDV-062_123	19	46.56	NA	NA
UDV-031	19	48.06	19	26797893
GF19-10	19	48.73	19	26510992

## Sheet: Parents_haplotype_map
group	mk.number	mk.names	dist	P1_1	P1_2	P2_1	P2_2
Chr1	380	VMC4F8_116	0	a	a	a	b
Chr1	369	GF01-24_375	2.66212	a	a	b	a
Chr1	264	GF01-16_129	7.98429	a	b	a	a
Chr1	234	GF01-17	14.0097	a	b	c	a
Chr1	239	VMC4F9.2	20.0371	b	a	c	a
Chr1	321	GF01-27_361	23.705	a	b	a	a
Chr1	95	GF01-50	23.7051	a	b	c	d
Chr1	62	UDV-035	24.3675	a	b	c	d
Chr1	300	GF01-19_336	27.0274	a	b	a	a
Chr1	50	UDV-055	31.4981	a	b	c	d
Chr1	176	GF01-58	34.5017	a	b	a	c
Chr1	117	GF01-02	35.8353	a	b	d	c
Chr1	114	VMCNG1H7	43.222	a	b	c	d
Chr1	108	UDV-010	43.5553	a	b	c	d
Chr1	386	VVMD26_250	44.2242	a	a	a	b
Chr1	55	VVIP60	44.8932	a	b	c	d
Chr1	9	GF01-23	47.2282	a	b	c	d
Chr1	51	VVIN61	48.8955	a	b	c	d
Chr1	351	GF01-04_107	51.2067	a	a	b	a
Chr1	257	VCHR01B	52.5968	b	a	c	a
Chr1	388	VCHR01C	53.0981	a	a	b	a
Chr1	256	GF01-64	53.5993	b	a	c	a
Chr1	128	GF01-65	53.9327	a	b	c	d
Chr1	69	VVIM25	54.9328	a	b	c	d
Chr1	389	GF01-66_223	54.9329	a	a	b	a
Chr1	344	GF01-66_241	55.5995	a	b	a	a
Chr1	238	GF01-07	55.5996	b	a	c	a
Chr1	374	GF01-06_339	58.4734	a	a	b	a
Chr1	186	VMC8D1	61.3471	a	b	c	a
Chr1	244	VMC2B3	61.6804	a	b	c	a
Chr1	268	GF01-13_331	75.7033	b	a	a	a
Chr1	140	GF01-11	75.7034	b	a	c	a
Chr2	64	UDV-076	0	a	b	c	d
Chr2	171	GF02-07	1.65906	b	a	a	c
Chr2	305	VVIB23_312	13.199	b	a	a	a
Chr2	138	GF02-39	13.9429	b	a	a	c
Chr2	139	GF02-12	13.943	b	a	a	c
Chr2	367	GF02-26_385	13.9431	a	a	a	b
Chr2	352	GF02-42_167	15.1095	a	a	a	b
Chr2	179	VRZAG93	20.0032	b	a	a	c
Chr2	53	VMC5G7	26.3707	a	b	c	d
Chr2	304	GF02-55_215	31.0501	b	a	a	a
Chr3	270	GF03-09_301	0	a	b	a	a
Chr3	66	UDV-093	6.02812	b	a	c	d
Chr3	383	UDV-061_200	14.3508	a	a	a	b
Chr3	170	VMC2E7	18.0727	a	b	a	c
Chr3	111	VMC8F10	19.0686	a	b	d	c
Chr3	118	UDV-021	26.1134	b	a	c	d
Chr3	57	VMC1A5	28.7826	b	a	c	d
Chr3	240	UDV-043	30.1162	a	b	a	c
Chr3	116	VMC3F3	33.7895	b	a	d	c
Chr3	245	VVMD36	35.4568	a	b	a	c
Chr3	84	VMC1G7	37.7914	b	a	c	d
Chr3	296	VCHR03A_200	39.9068	a	b	a	a
Chr3	236	VVMD28	47.6754	a	b	c	a
Chr3	356	GF03-07_236	47.6755	a	a	b	a
Chr3	217	CH3_14.6	53.3603	a	b	c	a
Chr3	266	GF03-05_240	65.591	a	b	a	a
Chr4	199	GF04-09	0	a	b	a	c
Chr4	269	GF04-03_377	0.0001	a	b	a	a
Chr4	192	VMCNG2C2.1	5.01645	a	b	a	c
Chr4	313	GF04-34	19.8265	b	a	a	a
Chr4	191	VMCNG2E1	21.3077	a	b	a	c
Chr4	201	GF04-60	22.6413	a	b	a	c
Chr4	328	GF04-02_288	29.2582	b	a	a	a
Chr4	373	UDV-074_288	31.4803	a	a	a	b
Chr4	187	GF04-05	31.4804	b	a	c	a
Chr4	311	UDV-115	32.6221	b	a	a	a
Chr4	376	GF04-81_286	38.1165	a	a	b	a
Chr4	372	VRZAG21_199	39.7201	a	a	b	a
Chr4	353	GF04-41_251	43.7572	a	a	a	b
Chr4	200	VMC8B11	56.4087	a	b	a	c
Chr4	309	GF04-74_370	60.7653	b	a	a	a
Chr4	72	VVMD32	62.4763	a	b	c	d
Chr4	198	GF04-82	63.143	b	a	a	c
Chr4	377	GF04-90_409	65.1897	a	a	a	b
Chr4	197	VVIP77	66.827	b	a	a	c
Chr4	312	GF04-78_131	66.8271	b	a	a	a
Chr4	74	GF04-81	67.4938	a	b	c	d
Chr4	277	GF04-11_343	68.905	b	a	a	a
Chr4	56	GF04-21	76.6558	a	b	c	d
Chr4	144	GF04-16	78.3206	b	a	a	c
Chr4	310	GF04-22_255	79.6631	b	a	a	a
Chr4	182	GF04-25	81.0054	b	a	a	c
Chr4	142	GF04-12	83.6747	b	a	c	a
Chr4	106	VMC6G10	84.3216	a	b	c	d
Chr4	181	GF04-17	85.9687	a	b	c	a
Chr5	10	GF05-01	0	a	b	c	d
Chr5	163	UDV-106	8.75404	b	a	c	a
Chr5	36	UDV-060	10.0876	a	b	c	d
Chr5	154	UDV-042	19.5324	a	b	a	c
Chr5	89	VRZAG79	20.1433	a	b	c	d
Chr5	196	UDV-053	30.9749	b	a	a	c
Chr5	205	VVIN33	36.3286	b	a	a	c
Chr5	213	VMC6E10	40.3368	b	a	a	c
Chr5	88	VMC9B5	47.7231	a	b	c	d
Chr5	98	UDV-111	50.3913	a	b	c	d
Chr5	385	VVMD14_221	52.9005	a	a	b	a
Chr5	28	UDV-064	54.3944	a	b	c	d
Chr5	273	GF05-12_158	55.1746	b	a	a	a
Chr5	14	GF05-08	56.7374	a	b	c	d
Chr5	150	GF05-07	59.7409	b	a	a	c
Chr5	265	GF05-11_293	59.741	a	b	a	a
Chr6	361	GF08-07_216	0	a	a	a	b
Chr6	370	UDV-026	6.70578	a	a	a	b
Chr6	379	GF08-06_192	8.03938	a	a	a	b
Chr6	378	VMC2H10_117	8.70488	a	a	a	b
Chr6	337	GF06-16	68.9752	a	b	a	a
Chr6	317	VVIP72_74	73.6543	a	b	a	a
Chr6	355	GF06-04_214	93.2553	a	a	b	a
Chr6	219	VMC2H9	104.085	a	b	c	a
Chr6	295	VMC2F10_95	109.852	a	b	a	a
Chr6	7	GF06-08	116.863	b	a	c	d
Chr6	96	VVMD21	118.861	b	a	c	d
Chr6	52	VMC4G6	121.194	b	a	c	d
Chr6	325	VMCNG4B9_166	134.856	b	a	a	a
Chr6	267	GF06-06_274	146.387	b	a	a	a
Chr6	271	GF06-15_380	155.83	b	a	a	a
Chr7	316	GF07-06_111	0	a	b	a	a
Chr7	99	GF07-07	2.66015	a	b	c	d
Chr7	31	VCHR07C	3.65606	a	b	c	d
Chr7	232	VVMD7	6.99437	b	a	c	a
Chr7	241	VRZAG62	7.66106	b	a	c	a
Chr7	331	UDV-011_155	7.82753	a	b	a	a
Chr7	231	GF07-05	7.99399	b	a	c	a
Chr7	306	VMC5H5_172	23.3617	a	b	a	a
Chr7	330	GF07-16_431	30.1803	b	a	a	a
Chr7	332	GF07-15_251	43.5114	a	b	a	a
Chr7	340	VMC1A2_108	48.581	a	b	a	a
Chr7	329	VVIV36_153	49.4135	a	b	a	a
Chr7	327	UDV-082_179	52.7713	a	b	a	a
Chr7	37	VMC6F5	56.1288	a	b	c	d
Chr7	333	VVFT1_404	73.3045	b	a	a	a
Chr7	92	VMC8D11	88.4163	a	b	c	d
Chr7	224	VMC1A12	98.5528	a	b	a	c
Chr7	384	GF07-04_234	100.243	a	a	b	a
Chr7	228	GF07-09	105.67	b	a	c	a
Chr7	275	GF07-12_246	105.67	b	a	a	a
Chr7	143	GF07-08	111.36	b	a	c	a
Chr8	315	VMC1F10_200	0	a	b	a	a
Chr8	44	VMC2F12	0.665836	a	b	c	d
Chr8	147	GF08-02	6.69479	a	b	c	a
Chr8	209	UDV-125	11.7116	a	b	c	a
Chr8	204	VCHR08B	13.3788	a	b	c	a
Chr8	222	VVS4	22.478	b	a	a	c
Chr8	221	VMC7H2	23.4777	b	a	a	c
Chr8	226	VCHR08A	46.677	b	a	c	a
Chr8	216	VMC5H2	47.6744	a	b	a	c
Chr8	79	VMC1E8	51.6804	a	b	c	d
Chr8	157	VMC3F8	52.0137	b	a	a	c
Chr8	184	GF08-15	53.0135	b	a	c	a
Chr9	11	GF09-09	0	a	b	c	d
Chr9	85	VMC1C10	7.67109	a	b	c	d
Chr9	12	GF09-11	14.6613	a	b	c	d
Chr9	145	GF09-48	16.6459	a	b	a	c
Chr9	357	GF09-47_289	16.9633	a	a	a	b
Chr9	5	GF09-46	16.9634	a	b	c	d
Chr9	149	GF09-65	26.7457	a	b	a	c
Chr9	82	VCHR09A	42.2114	a	b	c	d
Chr9	218	VMC2D9	64.5965	a	b	a	c
Chr9	246	UDV-040	65.5949	b	a	a	c
Chr9	41	VMC2E11	71.2858	a	b	c	d
Chr10	46	VMC3D7	0	a	b	c	d
Chr10	345	GF10-26_309	2.1765	b	a	a	a
Chr10	346	GF10-26_312	2.1766	a	b	a	a
Chr10	130	GF10-28	5.06726	a	b	c	d
Chr10	258	VVIH01	6.39816	a	b	a	c
Chr10	131	GF10-29	7.39829	a	b	c	d
Chr10	347	GF10-32_154	7.86836	a	b	a	a
Chr10	348	GF10-32_158	7.86846	b	a	a	a
Chr10	259	GF10-33	9.74147	b	a	a	c
Chr10	260	GF10-35	11.7428	b	a	c	a
Chr10	132	GF10-39	13.7442	a	b	c	d
Chr10	349	GF10-37_384	13.7443	b	a	a	a
Chr10	133	GF10-40	14.5439	a	b	c	d
Chr10	134	GF10-41	15.7446	a	b	c	d
Chr10	135	GF10-43	17.7456	a	b	c	d
Chr10	261	GF10-46	19.7454	b	a	a	c
Chr10	336	UDV-073_169	20.7447	a	b	a	a
Chr10	262	GF10-48	23.7778	b	a	c	a
Chr10	59	VRZAG67	25.4451	a	b	c	d
Chr10	129	GF10-12	26.1118	a	b	c	d
Chr10	229	VMC4F9.1	31.4462	b	a	c	a
Chr10	97	GF10-02	48.3784	a	b	c	d
Chr10	233	VMC8D3	54.7456	b	a	a	c
Chr10	320	VMC3E11.2_82	55.8669	b	a	a	a
Chr10	339	GF02-09_245	63.6722	a	b	a	a
Chr10	151	GF10-05	67.5772	a	b	c	a
Chr10	60	GF10-09	70.5807	a	b	c	d
Chr10	141	GF10-07	72.248	b	a	c	a
Chr10	212	GF10-11	74.2491	b	a	a	c
Chr10	101	VRZAG7	74.5821	a	b	c	d
Chr11	350	GF11-01_135	0	a	a	a	b
Chr11	382	VMC2A12_91	2.66816	a	a	a	b
Chr11	272	GF11-03_128	12.3785	a	b	a	a
Chr11	91	VVMD25	13.7111	b	a	c	d
Chr11	207	VMC6C3	18.0585	b	a	c	a
Chr11	211	VVIB19	27.8518	a	b	c	a
Chr11	314	VCHR11A_204	31.7259	b	a	a	a
Chr11	359	GF09-19_322	36.5211	a	a	b	a
Chr11	193	GF11-09	40.9511	b	a	a	c
Chr11	81	VVIP02	42.9522	b	a	c	d
Chr11	263	GF11-26	50.6798	a	b	c	a
Chr11	391	GF11-31_341	53.0148	a	a	a	b
Chr11	76	UDV-028	53.0149	b	a	c	d
Chr11	392	GF11-31_358	53.1817	a	a	b	a
Chr11	136	GF11-33	53.3485	b	a	c	d
Chr11	119	VVMD8	53.6815	b	a	c	d
Chr12	148	GF12-03	0	a	b	a	c
Chr12	21	GF12-08	4.00821	a	b	d	c
Chr12	323	VMC5C6_73	17.8157	a	b	a	a
Chr12	47	VMC2H4	28.7147	a	b	d	c
Chr12	279	GF12-01_196	28.7148	b	a	a	a
Chr12	281	GF12-23_481	33.6896	b	a	a	a
Chr12	299	VMC1G3.2_141	35.5845	b	a	a	a
Chr12	289	UDV-024_196	36.5063	b	a	a	a
Chr12	18	GF12-22	36.5064	a	b	d	c
Chr12	17	SCU05	37.171	a	b	d	c
Chr12	274	GF12-05	37.1711	a	b	a	a
Chr12	278	GF12-14_510	42.5548	b	a	a	a
Chr12	13	GF12-10	43.2096	a	b	d	c
Chr12	283	GF12-15_336	43.2097	a	b	a	a
Chr12	276	GF12-17_321	45.8233	b	a	a	a
Chr12	360	GF12-16_214	45.9172	a	a	b	a
Chr12	146	GF12-18	50.2256	a	b	a	c
Chr12	32	GF12-19	50.8887	a	b	d	c
Chr12	365	SC34-8_228	50.8888	a	a	b	a
Chr12	19	GF12-06	52.556	a	b	d	c
Chr12	8	GF12-07	53.5562	a	b	d	c
Chr12	287	UDV-120_148	54.8888	b	a	a	a
Chr12	354	GF12-09_82	56.2591	a	a	b	a
Chr13	180	VVIN62	0	a	b	a	c
Chr13	109	UDV-088	3.67296	b	a	d	c
Chr13	61	VVIH54	4.33964	b	a	d	c
Chr13	2	VCHR13C	10.3687	b	a	d	c
Chr13	107	VVS1	23.6738	b	a	d	c
Chr13	87	UDV-129	26.0085	b	a	d	c
Chr13	137	VVIV61	30.3517	b	a	c	a
Chr13	80	UDV-124	32.6858	b	a	d	c
Chr13	20	GF13-29	33.3523	b	a	d	c
Chr13	342	VMCNG1D3_159	35.5342	a	b	a	a
Chr13	284	VMC2A9_96	43.6396	a	b	a	a
Chr13	302	VMC9H4.2_268	44.3541	b	a	a	a
Chr13	307	VMCNG4E10.1_291	44.3542	a	b	a	a
Chr13	33	UDV-037	45.8071	b	a	d	c
Chr13	45	VMC3B12	53.5348	b	a	d	c
Chr13	39	VCHR13B	54.2014	b	a	d	c
Chr13	153	GF13-09	58.5444	b	a	a	c
Chr13	86	VMC8E6	60.1146	b	a	d	c
Chr13	285	GF13-12_243	83.3142	a	b	a	a
Chr13	248	GF13-14	86.7819	a	b	c	a
Chr14	156	GF14-01	0	a	b	a	c
Chr14	49	VMCNG1E1	4.67997	b	a	d	c
Chr14	26	GF14-02	12.7493	b	a	d	c
Chr14	155	GF14-28	14.4166	b	a	a	c
Chr14	162	GF14-23	16.0839	b	a	a	c
Chr14	362	GF14-25_258	16.084	a	a	b	a
Chr14	164	GF14-24	17.0841	b	a	c	a
Chr14	175	VMC2H12	19.7533	a	b	a	c
Chr14	65	GF14-52	23.4265	b	a	d	c
Chr14	58	VVIP22	28.4433	b	a	d	c
Chr14	301	VCHR14A_187	29.1133	a	b	a	a
Chr14	120	VMC2C3	31.1245	b	a	d	c
Chr14	390	GF11-29_324	35.0727	a	a	b	a
Chr14	185	VRZAG112	37.8893	b	a	a	c
Chr14	194	GF14-09	40.2223	a	b	a	c
Chr14	189	GF14-03	46.5885	b	a	c	a
Chr14	210	UDV-033	48.5895	b	a	c	a
Chr14	94	VMC2A5	48.5896	b	a	d	c
Chr14	235	VVMD24	49.5897	b	a	a	c
Chr14	195	GF14-33	49.5898	b	a	a	c
Chr14	67	GF14-34	50.2566	b	a	d	c
Chr14	24	GF14-35	50.5899	b	a	d	c
Chr14	188	GF14-07	55.2702	a	b	a	c
Chr14	23	GF14-04	57.5983	b	a	d	c
Chr14	27	GF14-40	58.2581	b	a	d	c
Chr14	322	UDV-095_122	58.9887	b	a	a	a
Chr14	190	GF14-41	60.1259	b	a	c	a
Chr14	166	GF14-42	60.4592	b	a	c	a
Chr14	70	UDV-025	62.4603	b	a	c	d
Chr14	103	VMC6E1	64.1271	b	a	d	c
Chr14	358	GF14-20_255	65.1268	a	a	a	b
Chr14	100	GF14-19	65.1269	b	a	d	c
Chr14	152	GF14-18	65.4602	a	b	c	a
Chr14	15	GF14-06	65.4603	b	a	d	c
Chr14	30	GF14-15	68.4639	b	a	d	c
Chr14	291	GF14-16_371	68.6305	b	a	a	a
Chr14	1	GF14-05	68.7972	b	a	d	c
Chr14	326	GF14-14_284	69.4629	a	b	a	a
Chr15	290	GF15-10_206	0	a	b	a	a
Chr15	288	GF15-06_176	2.00012	a	b	a	a
Chr15	254	GF15-59	2.00022	a	b	a	c
Chr15	253	GF15-58	2.33355	a	b	a	c
Chr15	252	GF15-66	4.00085	a	b	a	c
Chr15	161	GF15-08	4.33418	a	b	a	c
Chr15	280	GF15-01_198	4.33428	a	b	a	a
Chr15	202	GF15-41	6.66941	a	b	a	c
Chr15	203	GF15-44	7.66968	a	b	a	c
Chr15	177	VVIP33	14.7148	a	b	a	c
Chr15	371	VMC5G8_308	24.7714	a	a	b	a
Chr15	375	VVIM42.1_278	30.7489	a	a	b	a
Chr15	368	VMC4D9.2_229	32.0657	a	a	a	b
Chr15	22	GF15-05	40.7503	b	a	d	c
Chr15	363	VMC8G3.2_291	50.882	a	a	b	a
Chr16	168	GF16-01	0	a	b	a	c
Chr16	387	GF16-55_354	5.39698	a	a	a	b
Chr16	172	UDV-032	9.23617	a	b	a	c
Chr16	242	UDV-086	12.5698	a	b	a	c
Chr16	183	GF16-64	19.246	a	b	a	c
Chr16	68	UDV-009	21.5521	b	a	d	c
Chr16	83	UDV-104	21.8969	b	a	d	c
Chr16	308	GF16-36_184	25.9282	b	a	a	a
Chr16	286	GF16-14_271	31.9457	b	a	a	a
Chr16	40	VMC1E11	32.9582	b	a	d	c
Chr16	334	GF16-47_143	39.4199	b	a	a	a
Chr16	75	GF16-12	42.2677	b	a	d	c
Chr16	292	GF16-48_232	44.7872	a	b	a	a
Chr16	127	GF16-51	48.0206	b	a	d	c
Chr16	343	GF16-52_113	49.3671	b	a	a	a
Chr16	126	GF16-50	53.0983	b	a	d	c
Chr16	110	UDV-052	55.5619	b	a	d	c
Chr16	255	GF16-53	55.9296	b	a	a	c
Chr16	125	GF16-54	58.897	b	a	d	c
Chr16	29	GF16-18	64.2524	b	a	d	c
Chr16	282	GF16-44_160	65.3172	b	a	a	a
Chr16	124	GF16-59	69.9502	b	a	d	c
Chr16	35	GF16-28	71.5424	b	a	d	c
Chr16	159	GF16-25	72.2091	b	a	c	a
Chr16	169	GF16-23	72.8758	b	a	a	c
Chr16	293	GF16-22_399	72.8759	a	b	a	a
Chr16	48	VVMD5	75.8795	b	a	d	c
Chr16	178	VMC5A1	83.2658	b	a	a	c
Chr17	294	GF17-09_230	0	a	b	a	a
Chr17	115	VMC3C11.1	5.35298	a	b	c	d
Chr17	122	UDV-018	7.68757	a	b	c	d
Chr17	71	SCU06	9.33505	a	b	c	d
Chr17	298	VMC6F5_300	9.64966	b	a	a	a
Chr17	121	VMC2H3	10.3174	a	b	c	d
Chr17	324	UDV-072_126	15.9263	a	b	a	a
Chr17	249	VCHR17B	20.9877	b	a	a	c
Chr17	341	GF17-04_111	21.3363	b	a	a	a
Chr17	251	VMC3A9	21.6651	b	a	c	a
Chr17	123	VCHR17C	24.3159	a	b	c	d
Chr17	250	VVIN73	26.7732	b	a	a	c
Chr17	78	VRZAG15	30.6531	a	b	c	d
Chr17	237	GF17-11	39.4079	a	b	a	c
Chr17	206	UDV-092	43.4162	b	a	c	a
Chr17	338	VVIP16_95	51.4855	b	a	a	a
Chr17	158	GF17-03	51.4856	b	a	c	a
Chr17	6	GF17-07	55.4939	a	b	c	d
Chr18	303	VMC3E5_110	0	a	b	a	a
Chr18	225	VMC2A3	3.32577	a	b	a	c
Chr18	93	VMC8B5	13.4504	b	a	c	d
Chr18	90	VMCNG1B9	23.5864	b	a	c	d
Chr18	112	GF18-31	25.921	b	a	c	d
Chr18	227	GF18-32	30.5945	a	b	a	c
Chr18	104	GF18-26	31.9214	b	a	c	d
Chr18	220	VCHR18A	34.2558	b	a	c	a
Chr18	105	GF18-27	41.3004	b	a	c	d
Chr18	223	VMC8F4.2	42.6302	a	b	c	a
Chr18	243	GF18-29	48.3177	a	b	c	a
Chr18	214	UDV-117	55.6673	b	a	a	c
Chr18	215	UDV-134	64.3342	a	b	a	c
Chr18	230	SCU10	70.6309	a	b	a	c
Chr18	335	VVMD17_221	84.611	a	b	a	a
Chr18	102	VMCNG2F12	86.1688	b	a	c	d
Chr18	167	UDV-730	92.8755	b	a	c	a
Chr18	160	UDV-732	93.2088	a	b	a	c
Chr18	173	UDV-734	93.5421	a	b	c	a
Chr18	38	GF18-06	93.8755	b	a	c	d
Chr18	174	UDV-736	94.155	a	b	c	a
Chr18	16	GF18-14	94.7679	b	a	c	d
Chr18	4	GF18-08	95.6509	b	a	c	d
Chr18	297	UDV-108_214	112.848	a	b	a	a
Chr19	364	GF19-07_127	0	a	a	a	b
Chr19	3	VMC9A2.1	0.0001	a	b	c	d
Chr19	42	VCHR19A	0.66646	a	b	c	d
Chr19	34	UDV-023	6.02018	a	b	c	d
Chr19	247	VMC5E9	12.3877	b	a	c	a
Chr19	113	VMC8A11	14.7214	a	b	c	d
Chr19	54	VMC5D11	18.0583	a	b	c	d
Chr19	63	UDV-029	26.4701	a	b	c	d
Chr19	318	VMC6C7_150	32.8755	a	b	a	a
Chr19	43	VCHR19B	33.9019	a	b	c	d
Chr19	73	GF19-05	34.9269	a	b	c	d
Chr19	208	VVIP34	38.2597	b	a	c	a
Chr19	319	UDV-127_174	41.3982	b	a	a	a
Chr19	366	GF19-02_237	45.268	a	a	b	a
Chr19	165	GF19-14	46.0564	a	b	a	c
Chr19	381	UDV-062_123	46.5593	a	a	a	b
Chr19	77	UDV-031	48.0645	a	b	c	d
Chr19	25	GF19-10	48.7308	a	b	c	d
