# Supplementary material for: Heat waves reveal additive genetic effects leading to sunburn resilience of grapevine berries
Source: Front Plant Sci. 2025 Jun 30;16:1533345. doi: 10.3389/fpls.2025.1533345 (PMC12256528; doi:10.3389/fpls.2025.1533345)
Supplement: Supplementary Table 4 — Weather data. [file Table4.xlsx]

## Sheet: weather_data
date	AVG_RH200	AVG_TA020	AVG_TA200	AVG_TB005	KWB	MAX_TA020max	MAX_TA200max	MAX_TB005	MIN_TA020min	MIN_TA200min	MIN_TB005	SUM_GS200	SUM_NN050	SUM_PAR200	SUM_PEN	SUM_UVA200	SUM_UVB200
2019-01-01	96.42	6.02	6.15	5.62	0.74	6.8	7	5.9	3	4.3	5.3	212.3	1.14	27.3	0.4	0	45.7
2019-01-02	79.42	2.06	2.74	3.6	0.23	6.5	6	5	-2	-1	2.1	1114.2	0.44	132.7	0.21	32	117.4
2019-01-03	92.17	0.12	0.13	1.6	-0.18	2.8	2.8	2	-3.6	-3.5	1.3	488.6	0.08	79.4	0.26	16.7	91
2019-01-04	94.79	1.29	1.25	2.07	0.26	5.5	3.8	2.6	-1.5	-1.4	1.4	1054.1	0.36	134.9	0.1	37.8	131.9
2019-01-05	97.01	3.21	3.18	2.95	3.25	5.3	5.4	3.7	0.6	0.7	2.2	386	3.54	62.4	0.29	7.6	89.8
2019-01-06	92.95	4.73	4.68	4.12	0.13	6.1	5.7	4.6	3.8	3.8	3.7	366.2	0.48	61.7	0.35	5	79.4
2019-01-07	93.71	3.96	3.9	4.29	0.82	5.9	5.3	5	2.8	2.9	3.8	563.2	1.13	86.9	0.31	18.6	102.4
2019-01-08	93.75	4.65	4.93	4.54	5.62	7.4	7.3	5.1	3	3.1	4.2	650.1	6.01	82.3	0.39	13.1	88.7
2019-01-09	86.63	2.58	2.66	3.68	1.42	5.6	4.8	4.2	0.6	0.6	3.1	931.3	1.81	123.8	0.39	36.2	114.4
2019-01-10	83.56	1.13	1.08	2.88	-0.27	3.1	2.3	3.5	-1.7	-1.2	2.3	479.1	0.07	74.5	0.34	10.6	80.8
2019-01-11	95.43	0.07	0	1.89	0.76	1.6	1.5	2.2	-1.5	-1.5	1.6	272.3	1.05	34.2	0.29	0	62.6
2019-01-12	98.72	3.27	3.3	2.93	7.31	5.5	5.9	3.6	1.6	1.5	2.1	235.7	7.6	27.7	0.29	0	56.9
2019-01-13	96.29	7.22	7.47	4.86	7.21	8.7	8.9	6	5.6	5.7	3.7	221.3	7.66	26	0.45	0	53.1
2019-01-14	88.83	4.11	4.52	4.44	0.92	8.3	7.3	5.9	-0.6	0.9	3	1013.2	1.21	131.2	0.29	40.4	134
2019-01-15	91.44	3.23	3.52	3.05	-0.3	6.1	5.5	4.1	-1.2	-0.2	2	620.7	0.05	94.9	0.35	25.9	110.4
2019-01-16	81.72	4.13	4.32	3.76	-0.35	6.7	5.9	4.7	1.3	2.2	3	1291.7	0	159.3	0.35	43.9	162.4
2019-01-17	86.12	4.9	5.22	4.1	5.61	8.4	7.6	5.4	0.7	1.2	3	1347.8	6.22	160.6	0.61	42	155.3
2019-01-18	85.1	0.95	1.09	2.69	-0.24	6.4	4.4	3.7	-2.5	-1.6	1.8	1390.3	0	155.3	0.24	44	139.5
2019-01-19	87.35	-2.09	-1.83	1.05	-0.15	2.4	0.6	1.7	-5.9	-4.8	0.7	1677.1	0	182.8	0.15	41.1	153.2
2019-01-20	89.8	-2.67	-2.9	0.42	-0.22	-0.4	-0.7	0.6	-6.1	-6	0.3	849.9	0	120.8	0.22	36.2	128.3
2019-01-21	89.05	-3.67	-3.68	0.16	-0.15	1.5	0	0.4	-7.2	-7	-0.1	2381.9	0	228	0.15	59.7	173.1
2019-01-22	97.57	-3.7	-4.04	-0.23	-0.24	-1.4	-1.8	-0.1	-7.8	-7.8	-0.4	346.3	0	40.2	0.24	0	63.4
2019-01-23	90.01	-2.04	-2.4	-0.14	0.91	-0.4	-1.4	-0.1	-3.1	-3.4	-0.2	849.1	1.16	126.9	0.25	38.4	131.9
2019-01-24	82.51	-2.4	-2.56	-0.05	-0.29	-0.9	-1.7	0	-4	-3.5	-0.1	504.9	0	74	0.29	17.6	88.8
2019-01-25	87.38	-1.3	-1.45	-0.05	-0.3	1.7	0.8	0	-5.6	-4.9	-0.1	870.7	0.05	131.6	0.35	39.7	146.8
2019-01-26	96.83	2.55	2.71	0.08	0.13	4.5	5.3	0.2	0.3	0.4	0	503.8	0.49	77.8	0.36	11.8	99.4
2019-01-27	89.18	4.98	5.43	1.71	4.55	8.8	8.1	3.5	1.8	2.1	0.2	1054.8	5.23	155.1	0.68	48	168.6
2019-01-28	94.51	1.79	1.98	2.3	5.24	2.4	2.7	2.7	1	1.3	1.9	381.1	5.62	60.9	0.38	0	87.4
2019-01-29	88.79	1.04	1.29	1.83	-0.38	5.8	4.6	3.2	-2.3	-1.2	1.1	993.3	0	148.2	0.38	40.6	157.4
2019-01-30	89.74	0.1	0.33	1.07	0.7	2.8	2.4	1.4	-3.1	-2.1	0.9	610.3	1.1	89	0.4	25	111.5
2019-01-31	93.55	-0.17	-0.19	0.9	1.06	4.6	3.6	1.3	-3.4	-2.8	0.8	1262.9	1.4	172.7	0.34	45.7	162.1
2019-02-01	99.92	1.6	1.52	1.27	4.78	4	4.3	1.8	-0.1	-0.4	0.8	595.2	5.06	94	0.28	25.6	125.7
2019-02-02	98.84	3.61	3.43	2.92	0	8.5	7.4	4.4	1.6	1.7	1.9	950.9	0.33	143.2	0.33	39.2	156.4
2019-02-03	86.98	2.67	2.59	3.17	-0.14	4.6	4.1	3.8	1.1	1.1	2.6	887.9	0.29	136.4	0.43	41.9	149
2019-02-04	87.2	1.01	0.88	1.92	-0.4	7	5.2	2.8	-2.7	-2.5	1.3	2492.3	0	281	0.4	79.3	238.7
2019-02-05	87.6	1.12	1.04	1.26	-0.46	8.4	6.9	2	-2.9	-2.7	0.9	2709.9	0	302.7	0.46	84.7	272.1
2019-02-06	91.85	0.05	-0.09	0.8	-0.39	7.1	5.4	1	-3.8	-3.6	0.6	2564.6	0	289.1	0.39	81	274.1
2019-02-07	98.65	1.95	2.14	1.07	2.32	6.1	6.2	2.1	-1.9	-1.7	0.6	453.6	2.67	71.4	0.35	5.9	101.6
2019-02-08	85.44	5.52	5.95	2.67	-0.58	10.4	9.1	4.7	1.2	2.8	1.1	1268.3	0.1	183.3	0.68	54.4	192.5
2019-02-09	79.48	7.38	7.92	4.56	3.49	11.9	10.6	6.1	4.3	4.8	3.1	1786	4.54	237.3	1.05	72.3	229.2
2019-02-10	85.05	6.39	7.16	4.97	13.62	10	10.6	6.1	3.6	4.3	4	495.8	14.65	71.3	1.03	14.3	99.2
2019-02-11	84.73	4.26	4.34	4.34	-0.22	9.5	7.3	5.6	0.4	1.1	3.4	1313	0.5	181.8	0.72	56.1	176.6
2019-02-12	89.43	2.26	2.31	3.38	-0.5	8.2	6.6	5.2	-1.4	-0.8	2.1	2071.7	0.07	272.2	0.57	81.2	268.3
2019-02-13	86.48	2.46	2.25	2.38	-0.78	10.1	8.3	3.7	-2.3	-2.2	1.5	3270.8	0	358.5	0.78	98.8	340.1
2019-02-14	84.78	2.78	2.55	2.01	-0.88	12.3	10.6	3.5	-2.9	-2.8	1.2	3358.3	0	367.2	0.88	99.9	341
2019-02-15	74.12	4.64	4.66	2.03	-1.13	14	12.6	3.5	-2.7	-1.6	1.2	3387.4	0	370.2	1.13	107	352.5
2019-02-16	79.53	5.29	5.35	2.4	-1.34	16.7	15.1	4.2	-1.5	-1.3	1.3	3393.4	0	371.7	1.34	107	363.5
2019-02-17	75.97	5.96	6	3	-1.48	17.5	15.9	5	-0.9	-0.8	1.6	3456.9	0	380.8	1.48	109.6	375.9
2019-02-18	70.65	6.58	6.74	3.23	-1.74	17.5	15.4	5.2	-0.8	-0.4	1.8	3491.2	0	390.1	1.74	112.6	369.6
2019-02-19	77.2	6.05	6.4	3.77	-0.97	13.8	11.7	5.6	0.7	1.2	2.6	1951.7	0	252.2	0.97	75.2	255.9
2019-02-20	84.1	5.5	5.47	3.8	-1.1	15.5	12.8	5.9	-0.7	-0.5	2.1	3104.2	0.05	375	1.15	111.5	364.9
2019-02-21	83.09	7.8	7.75	5.15	-1.15	18.6	15.2	7.7	0.7	0.9	3	2533.6	0	324	1.15	96.1	312
2019-02-22	80.1	9.25	9.41	6.75	-1.04	16.6	13.1	8.7	4.6	6	5.5	1442.2	0	208.8	1.04	63.9	271.8
2019-02-23	65.78	5.7	5.43	5.25	-1.74	11.5	9.4	6.6	1.5	2	4.1	3451.8	0	401.6	1.74	122	414.6
2019-02-24	35.36	6.38	6.17	3.7	-2.56	13.2	11.3	5.1	0.6	1.5	2.5	3945.3	0	449.1	2.56	133.6	448.2
2019-02-25	42.21	7.96	8.29	3.88	-2.05	17	15	5.7	-0.6	1.6	2.2	3968.7	0	450.1	2.05	132.9	423.2
2019-02-26	66.28	8.68	8.46	4.86	-1.76	19.7	17	7.1	0.5	1	3	4033.9	0.08	459.6	1.84	136	454.9
2019-02-27	64.08	8.66	8.47	5.41	-2.48	21.4	20.8	9.2	0.6	0.8	3.5	4082.8	0	519.2	2.48	139.2	470.9
2019-02-28	64.85	10.65	10.53	6.15	-2.4	20.3	18.4	8.5	3.4	3.9	4	3408.5	0.22	401.6	2.62	121.1	404.7
2019-03-01	86.18	8.71	8.79	7.8	2.02	14.7	12.3	9.6	6.5	7.1	6.9	1772	3.12	249	1.1	76.4	275.6
2019-03-02	86.1	8.51	8.34	7.9	-0.71	14.7	12.3	9.5	5.8	5.7	6.7	1650.6	0.41	243.4	1.12	66.7	287.6
2019-03-03	74.42	10.28	10.6	8.25	-1.41	13.6	12.5	9.3	7.6	8.4	7.4	1119.9	0.11	173	1.52	49	215.6
2019-03-04	69.66	8.83	9.53	7.79	0.04	13.2	13.4	8.5	4.8	5.3	6.9	940	2.06	147.7	2.02	42	185.8
2019-03-05	87.11	5.61	5.92	6.51	6.84	8.1	7.4	7.3	4	4.5	5.9	989.7	7.72	158.2	0.88	50.3	184.4
2019-03-06	84.69	8.11	7.8	7.58	-1.21	16.3	14.5	10.3	1.6	2.1	5.2	2822.5	0.06	382.2	1.27	116.4	403.8
2019-03-07	74.71	9.5	9.73	8.46	0.2	14.9	12.1	9.8	6.3	6.9	7.7	2465.3	1.94	333.9	1.74	102.2	341.6
2019-03-08	72.12	8.23	8.51	7.95	0.05	13	12.5	9.8	5.8	6.3	6.8	3161.6	2.14	411.2	2.09	126.9	409.9
2019-03-09	79.52	9.15	9.48	7.88	0.8	11.1	11.6	9.2	6.2	6.7	6.8	1317.3	2.47	213.9	1.67	69.9	274.6
2019-03-10	74.18	10.43	10.6	9.22	7.71	16.1	14.8	11.9	5.1	5.8	7.7	3230.9	10.29	435.1	2.58	131.8	457.1
2019-03-11	62.32	5.85	5.84	7.02	0.75	10.8	8.6	9.1	1.2	1.5	5.5	4167	2.66	516.9	1.91	158.8	471.4
2019-03-12	65.57	5.77	5.86	6.09	-1.68	12.2	11.4	8.6	-1.9	-1.4	3.6	3327.1	0.14	442.5	1.82	136.9	481
2019-03-13	79.25	6.15	6.11	7.31	9.5	12	9.2	9.4	3.4	3.6	5.9	2915.3	10.99	406.8	1.49	128.1	399.5
2019-03-14	88.95	5.47	5.8	6.45	12.61	6.9	7.1	7.1	3.9	5	6.1	930.4	13.41	159.1	0.8	53.1	205.2
2019-03-15	94.26	8.88	9.16	7.26	9.92	11.5	11.5	8.8	3.8	5.5	5.5	875.7	10.6	145.2	0.68	38.5	205.1
2019-03-16	82.72	10.38	10.59	9.3	1.33	14.8	12.4	11.1	7.6	8.7	8.3	2260.4	2.87	326.9	1.54	106.3	394.9
2019-03-17	77.21	8.28	8.43	8.44	0.93	15.8	12.8	10.6	2.6	3.2	7	2698.6	2.68	363.3	1.75	105.6	371.4
2019-03-18	84.23	5.2	4.72	7.55	-0.73	14	10.1	10.7	1.4	1.9	5.6	3610	0.68	470.4	1.41	147.7	516.4
2019-03-19	78.85	6.04	5.04	8.54	-1.82	13.9	10	13.1	0.9	1.2	5.6	5335.5	0	645.5	1.82	193	663.1
2019-03-20	72.61	5.92	5.06	8.2	-2.05	15.4	11.7	12.6	-1.2	-1.2	4.8	5331	0	643	2.05	194.6	708
2019-03-21	64.13	7.92	7.37	8.43	-2.48	17.5	15	12.8	-0.7	-0.6	5	5416.5	0	651.1	2.48	196.9	720.8
2019-03-22	63.08	9.47	9.03	9.16	-2.55	19.8	16.9	13.6	0.2	1	5.6	5154.2	0	643.2	2.55	183.7	777
2019-03-23	64.9	10.83	10.4	10.19	-2.6	20.3	17.4	14.8	3.7	4.1	6.6	5278.5	0	630.5	2.6	189.1	693
2019-03-24	77.98	8.81	8.57	10.1	-1.6	16.8	13.9	13.5	2	2.9	7.1	3870.2	0	482.4	1.6	141.7	520.8
2019-03-25	77.61	5.93	5.61	9	0.91	15.1	12.2	11.7	0.9	1.6	6.8	4087.6	2.93	531.1	2.02	166.6	540.9
2019-03-26	72.03	6.38	6.08	8.46	-1.48	13	9.8	10.8	2.5	2.9	6.6	3083.9	0	424.1	1.48	138	490.8
2019-03-27	72.39	7.25	6.52	9.02	-1.96	15.6	11.8	12.6	1.4	1.6	6.2	4597.4	0	583.8	1.96	184.6	609.5
2019-03-28	72.87	8.83	8.06	9.54	-2.32	18.1	14.4	13.9	-0.1	0	5.8	5334.3	0	667.5	2.32	203.4	682.9
2019-03-29	67.13	12.23	11.53	11.35	-2.95	20	16.7	15.5	6	6.3	8.4	5631.2	0.06	689.7	3.01	214.3	698.5
2019-03-30	61.95	12.02	11.66	11.52	-3.21	22.9	20.3	15.8	2.8	3.1	8	5493.2	0.06	688.8	3.27	212.3	708.6
2019-03-31	58.16	13	12.35	12.14	-3.65	22.3	19.4	16.6	3.9	4.1	8.5	5889.8	0	729.5	3.65	220.6	738.3
2019-04-01	63.35	12.18	11.62	12.27	-3.24	19	17.1	15.9	5.7	6.3	9.3	5706.5	0	695.6	3.24	214.2	730.6
2019-04-02	60.49	13.82	13.35	12.86	-3.04	24	20.5	16.7	4.9	6	9.7	5254.6	0.48	671.8	3.52	209	727.3
2019-04-03	93.84	7.21	7.12	10.98	6.44	9.9	10.4	12.5	4.8	4.7	9.5	677	7.12	115.3	0.68	27.8	172.9
2019-04-04	96.45	5.3	4.9	9.35	8.28	7.7	6.7	10.5	3.7	3.1	8.5	1532	9.06	254.7	0.78	87.8	325.6
2019-04-05	92.28	6.87	6.27	9.47	-1.01	10.9	8.4	11.3	3.9	3.9	7.9	1972.3	0	308.3	1.01	95.4	408.4
2019-04-06	83.79	9.4	8.83	10.61	-1.99	17.1	14.5	13.6	0.3	0.8	7.5	4423.6	0	591.8	1.99	187.8	689.1
2019-04-07	79.33	12.16	11.45	12.24	-2.39	19.9	16.9	15.8	6.9	7.2	9.6	4266	0	579.8	2.39	182.5	636.7
2019-04-08	85.25	11.5	11.18	12.33	-1.44	16.1	14.3	14.1	9	9.1	11.3	2058.6	0	320.1	1.44	101.7	397.2
2019-04-09	91.4	11.21	10.8	12.2	-0.4	16.7	14.3	14.2	7.5	7.9	10.5	2206.7	0.94	334.3	1.34	107.1	428.7
2019-04-10	76.14	10.32	10.05	12.23	-1.42	14.4	12.1	13.9	7.4	8.1	11	2808.6	0.42	396.4	1.84	124.6	494.4
2019-04-11	53.54	8.05	7.44	11.33	-3.15	14.2	11.3	15	1.1	2.6	8.5	6850.5	0	833.3	3.15	254	877.9
2019-04-12	59.95	5.93	5.05	10.34	-2.27	13.4	9.3	13.4	-0.9	-0.5	7.8	5089.3	0	656.1	2.27	205.7	711.3
2019-04-13	71.35	4.12	3.65	9.29	-1.31	8.7	6	10.6	-0.2	1.6	8.3	2365.8	0	349.2	1.31	115.1	402.8
2019-04-14	72.55	6.36	5.56	9.53	-2.09	13.9	10.8	12.5	0.8	1.8	7.5	4060.4	0	545.8	2.09	170	567.9
2019-04-15	67.33	10.03	9.25	10.73	-3.28	19.7	17	15	-1.2	-0.4	7.1	6316.3	0	786.8	3.28	238.6	826
2019-04-16	61.47	11.98	11.56	11.77	-1.37	19.4	16.9	14.4	4.4	6.4	8.9	4033	1.08	537.7	2.45	165.1	596
2019-04-17	79.26	13.5	13.03	13.43	-0.4	20.2	17.7	16.4	9.3	9.4	11.3	4011.1	2	566.9	2.4	185.4	670.2
2019-04-18	46.83	16.18	15.76	14.08	-5.11	23.5	20.9	18.3	9	10.1	10.7	6988.9	0	891.5	5.11	269.6	929.4
2019-04-19	44.59	17	16.82	15.24	-5.1	25.7	23	19.7	10.2	11.2	11.9	6999.9	0	895.1	5.1	271.1	956.6
2019-04-20	46.02	16.2	15.8	15.52	-5.12	26.3	23.7	20	5.9	6.5	11.9	7254	0	921.6	5.12	279.3	978.3
2019-04-21	38.86	17.25	17.19	15.89	-5.03	26.9	24.1	20.5	5.8	6.4	12.2	7367.3	0	932.4	5.03	283.2	1037.3
2019-04-22	38.02	17.48	17.42	15.85	-5.51	27.3	24	19.9	4	6.8	12.6	6558.2	0	845.6	5.51	261.2	922.5
2019-04-23	53.73	15.75	15.55	15.63	-3.61	21.4	20.1	17.9	11.6	12.3	13.6	3873.5	0	544.5	3.61	165.7	590.3
2019-04-24	73.1	14.97	14.29	16.24	0.96	26.8	23.6	21.1	6.1	6.5	13.2	5691.8	4.98	778.9	4.02	241.3	856.2
2019-04-25	74.18	13.15	12.55	15.34	-3.91	24.6	23.5	19	3.9	4.2	12.2	5482.5	0	757.2	3.91	239.5	853
2019-04-26	87.79	10.1	9.95	13.78	3.66	14.8	13.6	15.1	6.6	7.3	12.9	1895.3	4.99	303.7	1.33	97.8	386.7
2019-04-27	91.88	8.55	8.03	12.95	3.43	14.8	11.7	14.8	4.8	4.6	11.4	3047.8	5.01	449.6	1.58	140.1	539.5
2019-04-28	86.64	7.95	7.13	12.66	-0.67	17.1	11.2	15.3	3.8	4.2	10.5	4499.6	1.27	644.6	1.94	210.1	764.5
2019-04-29	84.53	8.88	8.19	12.51	-0.65	16.7	14.5	15.2	1.6	1.5	9.9	4097.9	1.62	592.7	2.27	194	739.2
2019-04-30	69.24	12.76	12.11	14.29	-2.85	20.4	17.3	18.2	8.2	8.6	11.9	5725.4	0.4	763.8	3.25	240.2	896.3
2019-05-01	65.27	13.69	12.66	15.38	-4.01	23	20	19.9	4.4	4.6	11.7	7505.9	0	982.7	4.01	305.3	1081.1
2019-05-02	72.26	13.63	12.97	15.64	-2.64	23.7	19.8	18.8	6.5	6.7	12.9	5431.1	0.86	747.7	3.5	234.4	859.7
2019-05-03	75.57	11.23	10.93	14.77	-1.54	18.6	14.4	16.1	7.9	8.1	13.6	3019	0.33	456.7	1.87	151.4	573
2019-05-04	86.35	6.07	5.85	12.45	0.92	8.9	9	13.6	1.1	1.7	11	1856.4	2.05	299.3	1.13	101.5	383.9
2019-05-05	68.7	6.88	6.45	11.14	-2.1	11.8	9.8	12.8	1.7	2.2	9.3	4179.2	0	569.1	2.1	183	590.1
2019-05-06	65.34	8.45	7.98	11.55	-2.03	16.3	12.6	13.5	2.6	3	9.7	3478.5	0.06	491.6	2.09	161.1	562.2
2019-05-07	63.61	9.29	8.73	12.11	-2.56	19.5	14.5	15	0.9	1.2	9.2	4869.9	0	681.9	2.56	220.7	771.8
2019-05-08	89.08	9.2	9.13	11.86	4.72	13.6	12.6	12.9	3.7	5	10.8	1358.2	5.98	236.7	1.26	79.1	317.4
2019-05-09	92.77	10.2	10.09	12.02	17.3	14.9	13.2	13.2	5.5	6.9	10.9	1716.6	18.49	290.1	1.19	88.8	380.2
2019-05-10	78.8	12.92	12.43	13.54	-1.01	20.8	17.3	16.2	5.9	7	11	5363.1	1.95	741.9	2.96	239.4	839.2
2019-05-11	86.48	12.26	11.9	14.65	5.68	20.8	17	16.9	6.9	7.2	13.1	4409.5	8.15	645.5	2.47	204.3	782.7
2019-05-12	71.26	9.9	9.41	13.75	-2.88	16.7	14	16.3	4	4.1	11.8	5611.2	0	775.2	2.88	254.3	883.7
2019-05-13	47.85	12.43	11.73	13.99	-4.84	18.1	15.6	17.4	6.5	7.4	11.4	8367.1	0.05	1089.7	4.89	341.4	1231.9
2019-05-14	45.45	11.88	11.36	14.21	-4.3	19.1	15.4	17.3	6.2	7.5	11.8	7274.5	0	959	4.3	303.6	1103.6
2019-05-15	51.74	11.05	10.28	14.42	-4.1	18.1	15	17.9	2.6	3.1	11.5	8322.8	0	1081.3	4.1	335.4	1200.5
2019-05-16	58.51	12.17	11.3	14.79	-3.59	20.5	16.3	18.1	4.9	6.8	12.2	6445.8	0	900.2	3.59	291.3	1037.7
2019-05-17	70.51	14.22	13.4	15.9	-3.9	24.3	20.2	19.8	4	5.9	12.8	7128	0	976.2	3.9	311.2	1141.3
2019-05-18	76.05	15.63	14.83	16.91	-3.06	24.6	20.8	20.3	10	10.5	14.4	5541.5	0.39	793.8	3.45	256.1	966.8
2019-05-19	85.88	15.35	14.83	16.95	-2.4	25.1	21.4	19.8	10.7	10.7	14.9	4577.8	0.63	664.9	3.03	214.4	825.3
2019-05-20	79.98	15.75	15.46	16.63	-2.72	22.6	20.2	18.3	10.8	11	15	3801.2	0	581.8	2.72	190.2	738.8
2019-05-21	91.96	12.78	12.78	14.99	18.97	14.1	14.1	16	11.5	11.9	14.4	1040.7	20.04	178.8	1.07	57.4	273.5
2019-05-22	82.85	13.72	13.17	15.65	-2.84	22.4	17.8	18.2	8.2	8.5	13.8	5002.5	0	721.2	2.84	232.5	896.2
2019-05-23	69.65	14.93	13.93	16.84	-4.31	23.5	20.2	20.5	6.6	6.7	13.7	7961.1	0	1088.8	4.31	341.1	1259.4
2019-05-24	65.43	16.91	16.22	17.67	-4.2	24.6	22.6	20.6	8.6	8.9	14.9	6759.9	0	943.2	4.2	298.8	1099
2019-05-25	71.02	16.86	16.39	17.85	-1.11	25.4	22.4	20	11.3	12	15.9	5359.3	2.64	754	3.75	237.6	865.9
2019-05-26	69.49	16.96	16.28	18.53	-4.71	26.3	22.2	21.9	9.4	9.6	15.7	7860.4	0	1091.3	4.71	345.3	1326.2
2019-05-27	81.54	15.92	15.53	17.91	-1.69	23	20.4	19.8	9.5	9.8	16.1	4395.1	1.06	671.6	2.75	221.1	885.3
2019-05-28	77.29	15.27	14.5	18.19	-2.43	22.8	18.9	20.7	10.6	11.2	16.5	6155.2	1.16	872.3	3.59	280.4	1048.7
2019-05-29	73.08	14.09	13.52	17.4	-2.66	21.5	17.5	18.9	9.1	9.4	15.9	4239.2	0	629.9	2.66	202.8	807.3
2019-05-30	71.93	16.28	15.5	17.59	-3.92	25.2	21.3	20.2	7.1	7.2	14.8	6583.7	0	955.7	3.92	302.7	1130.3
2019-05-31	70.1	19.08	18.81	19.02	-3.41	29.5	24.8	21.3	13.3	13.9	16.8	4768.3	0	722.5	3.41	236.5	913.3
2019-06-01	64.16	20.97	20.22	20.34	-5.38	30.7	27.5	24.2	11.8	12	16.9	8241.1	0	1165.5	5.38	364.2	1348.4
2019-06-02	58.14	22.69	22.23	21.6	-5.92	33.4	30.4	25.7	12.7	13	18	8425.9	0.05	1186.2	5.97	369.9	1361.8
2019-06-03	73.06	20.75	20.36	21.36	-2.4	33.9	30.5	24.7	14.7	14.9	19.1	5475.2	2.38	803.3	4.78	235.7	918.7
2019-06-04	66.53	22.63	22.39	22.04	-5.93	32.2	31.6	26	12.5	13.1	18.5	7839.5	0	1094.7	5.93	336.6	1219.7
2019-06-05	54.83	23.61	23.79	22.58	3.68	32	29	25.3	14.5	16.2	20	6816.2	9.14	982.5	5.46	305.4	1152.3
2019-06-06	82.01	13.5	13.5	19.63	-1.63	18.4	17.2	21.3	7.2	8.7	17.8	2245.1	0.15	352	1.78	116.9	452.6
2019-06-07	73.97	16.23	15.57	19.48	-5.05	27.9	25.7	24.1	6.5	8.1	16.1	7515	0	1071.6	5.05	335.2	1269.4
2019-06-08	56.5	16.73	16.1	19.77	-5.1	25.6	20.6	22.4	9	9.9	17.5	7947.9	0	1112.3	5.1	349.7	1259.2
2019-06-09	65.49	16.99	16.69	19.08	-3.75	25	23	21.1	7.8	8.1	16.6	5632.2	0	828	3.75	261.8	955.8
2019-06-10	89.06	16.97	16.64	19.09	0.25	24.8	20.1	19.9	13.2	14.1	18.2	2534.9	2.12	411.1	1.87	127.8	549.5
2019-06-11	83.05	17.08	16.3	19.08	2.71	24.3	20	20.8	13	12.9	17.5	4097.6	5.37	663.2	2.66	220.2	835.9
2019-06-12	81.29	15.88	15.51	18.74	1.63	25.2	20.7	20.9	11.2	11.5	17.1	4817	4.99	701.4	3.36	227.7	876.2
2019-06-13	68.4	17.9	17.1	19.65	-4.86	28.3	24	22.8	10.3	10.5	16.8	7773.9	0	1106.9	4.86	348.6	1240.5
2019-06-14	85.63	15.91	16.07	18.5	-0.69	23.2	21.7	19.4	9.3	9.8	17.3	2477.2	1.28	381.1	1.97	116.4	479.4
2019-06-15	78.31	19.25	18.88	19.41	-4.15	28.6	24.2	22.2	13.7	13.9	17.3	5889.4	0	851.6	4.15	278.8	1055.2
2019-06-16	76.82	18.46	17.92	20.15	2.54	27.5	23.7	22.6	12.9	13.3	18.2	6153.1	6.53	900.2	3.99	290.7	1110.2
2019-06-17	69.04	19.97	19.17	20.83	-5.36	29	25.7	23.9	10.7	10.9	17.8	8531.9	0.05	1209.4	5.41	377	1404.2
2019-06-18	67.6	22.29	21.86	21.93	-5.06	32.5	29.1	24.7	13.2	13.6	19.1	7499	0	1095.2	5.06	340.4	1281.4
2019-06-19	61.02	24.09	23.6	22.83	-3.69	34.6	30.8	25.8	15.6	15.8	20.1	7703.5	2.2	1117.2	5.89	347.2	1288.2
2019-06-20	77	20	19.7	22.18	-2.96	28.6	25	23.8	13.3	14.7	20.5	5904.6	1.11	895.1	4.07	286.9	1069.3
2019-06-21	62.91	20.36	19.92	21.72	-4.53	29.8	25.2	24	12.9	15.2	19.8	6879	0	997.3	4.53	317.8	1165.4
2019-06-22	70.68	19.1	19.12	20.75	-1.45	30.3	26.5	22.3	13.4	15.4	19.5	3641.6	1.63	563.7	3.08	173.1	703
2019-06-23	77.4	21.79	20.72	21.49	-4.37	32.1	26.8	24	13.7	14	19	6224.2	0	935.1	4.37	297.8	1091.1
2019-06-24	64.42	25.51	24.69	23.09	-6.07	34.8	30.5	26	15.2	16.8	20.2	7960.8	0	1165.4	6.07	363.4	1355.4
2019-06-25	62.54	27.02	26.25	24.31	-5.72	38.2	33.3	27.3	17	19.2	21.6	7467.3	0	1081.4	5.72	331.5	1228.1
2019-06-26	61.69	28.76	27.73	25.39	-6.23	39.4	35	28.3	19.8	20	22.7	7954.3	0	1139.9	6.23	347.3	1268.1
2019-06-27	50.59	26.98	26.55	25.59	-6.39	34.8	30.8	28.3	16.7	20	23.6	8018.6	0	1150.3	6.39	354.2	1325
2019-06-28	44.54	24.26	23.19	25	-6.16	33	28.7	29.1	12.8	14.1	21.7	8553.6	0	1215.6	6.16	378.5	1412.6
2019-06-29	49.38	24.92	23.65	25.18	-6.37	35.8	31.7	29.5	12.2	13.4	21.4	8543.3	0	1201.1	6.37	372.2	1370.3
2019-06-30	54.69	28.41	27.21	26.35	-7.01	41.6	36.8	31	16.2	16.4	22.3	8100.1	0	1154.9	7.01	352.7	1288.4
2019-07-01	53.42	26.01	25.22	26.35	-5.22	34.1	29.6	29.4	18.6	20	24.4	6416.1	0	918.7	5.22	288.1	1080.1
2019-07-02	48.48	22.33	21.1	25.56	-5.62	30.5	25.6	29.7	14.3	15.2	22.4	8442.9	0	1184.3	5.62	366.6	1344.1
2019-07-03	44.68	21.32	20.23	24.8	-5.61	29.4	24.9	29	11.6	12.8	21.5	8460	0	1184.7	5.61	367.2	1337.9
2019-07-04	44.84	21.27	19.91	24.69	-5.61	30.6	26.3	29.1	10.7	12.1	21.1	8469.1	0	1187.8	5.61	367.6	1327
2019-07-05	48.64	22.29	21.16	24.7	-5.52	35.5	30.3	29.3	12	12.1	21.1	7463.5	0	1074.3	5.52	341.1	1286.3
2019-07-06	44.4	24.74	23.73	25.15	-6.06	37.2	31.8	29	13	13.2	21.7	7358.2	0	1049.5	6.06	326.9	1181.5
2019-07-07	75.28	18.78	18.24	23.68	0.58	25.6	22.2	24.7	13.7	14.3	22.4	4161.9	3.46	636.8	2.88	211.8	791.6
2019-07-08	63.14	17.22	16.43	22.64	-3.9	28.4	22.1	25.5	10.1	10.5	20.5	6167.3	0	892.3	3.9	282.6	1011.3
2019-07-09	60.11	16.43	15.16	21.99	-4.46	25.3	20.5	25.9	8.8	9	19	7745.6	0	1077.9	4.46	338.1	1188.3
2019-07-10	54.63	18.77	16.92	22.52	-4.87	30.3	24.7	27.1	7.9	8.1	18.6	8237.5	0	1157	4.87	361	1271.8
2019-07-11	77.72	17.28	16.83	21.43	1.47	25.4	22	22.8	13.6	13.8	20.4	2876.5	3.68	454.5	2.21	149.1	568.8
2019-07-12	88.81	17.93	17.32	21.32	4.39	26.1	22.5	23.6	14	13.9	19.6	3843.9	7.05	573	2.66	179.2	679.4
2019-07-13	82.08	18.03	17.2	21.29	-2.52	28.5	23.2	24.2	12.8	13.2	19.1	4861.7	0.8	713.5	3.32	232.1	842
2019-07-14	80.5	16.8	16.54	20.32	-1.87	22.6	19.9	21.6	11.9	13	19.3	2835.8	0.31	443.8	2.18	140.6	543.4
2019-07-15	68.23	17.84	17.03	20.13	-3.5	25.8	22.2	22.6	10.8	11.8	17.8	5315.6	0	794.2	3.5	259.1	921.4
2019-07-16	68.94	18.82	17.23	21.18	-4.59	29.7	24.3	25.5	9	9.2	17.5	8052.8	0	1126.5	4.59	351.7	1244.5
2019-07-17	66.42	20.75	19.25	22.29	-4.63	32.1	26.7	26.2	11.1	11.2	18.9	7397.3	0	1043.2	4.63	325.7	1124.1
2019-07-18	63.23	21.71	20.62	22.8	-4.62	33.6	28.8	26.3	11.9	12.4	19.6	6343.9	0	903.2	4.62	285.4	1012.1
2019-07-19	69.4	21.56	20.88	22.73	-3.43	30.9	26.4	24.6	16.4	16.8	21	4267.8	0	655.2	3.43	213.4	790.5
2019-07-20	69.58	23.91	22.58	23.53	2.98	37.5	32.3	27.3	14.2	14.4	20.3	6344.9	8.31	924.1	5.33	284.1	1008.1
2019-07-21	69.3	23.31	22.63	24.05	-5.03	32.5	28.4	27.1	16.8	17	21.5	7080.7	0	1018.1	5.03	319.8	1110.8
2019-07-22	55.29	24.25	23.14	24.08	-5.49	36.2	31	27.7	14.5	14.7	21	7398	0	1054.5	5.49	331.5	1206.5
2019-07-23	51.51	26.2	24.88	24.78	-6.01	37.3	33.3	28.7	14.7	14.9	21.2	7878.1	0	1113.1	6.01	344.3	1235.2
2019-07-24	52.34	28.31	26.92	25.92	-5.77	40	35.9	29.9	16.8	17.1	22.3	7672.4	0	1074.4	5.77	328.5	1146.7
2019-07-25	48.43	29.84	28.61	26.84	-6.27	41.1	37.2	30.6	19.4	19.6	23.5	7376.5	0	1035.3	6.27	315.4	1099.9
2019-07-26	50.25	29.3	28.39	27.33	-5.51	41.7	36.7	31.1	20.3	20.6	24.3	6596.7	0.23	935.3	5.74	286	1003.1
2019-07-27	74.68	24.25	23.19	26.35	-3.71	34.3	28.5	28.6	19.4	19.5	24.8	5346.1	0.41	795.1	4.12	255.5	927.1
2019-07-28	78.6	21.87	20.93	25.28	-3.66	28.9	25.5	27.5	18.9	18.8	23.8	5073.7	0.07	792.4	3.73	258.8	952
2019-07-29	64.67	22.96	21.54	25.28	-4.61	32.7	27.2	28.4	15.2	15.4	22.5	7045.6	0	1016.4	4.61	319.4	1142.6
2019-07-30	58.98	24.53	23.3	25.69	-5.15	37.3	30.8	29.4	17.1	17.2	23	6397	0	914.8	5.15	284.4	1056.6
2019-07-31	53.68	22.24	21.07	25.24	-5.06	31.4	25.6	28.3	15.3	15.7	23	6801.9	0	961.9	5.06	306.6	1048.7
2019-08-01	54.45	20.91	19.75	24.51	-4.36	33.1	26.8	28	12.8	13.2	21.7	6479.1	0	925.8	4.36	290.6	1014.3
2019-08-02	62.85	20.73	19.91	23.7	-3.26	31.7	26.8	25.9	14.9	14.8	21.8	3936.4	0	590	3.26	194.5	708.1
2019-08-03	65.83	20.58	19.73	23.39	-3.57	31.7	25.8	26.1	14.4	14.9	21	4930.4	0	707.5	3.57	225.4	813.6
2019-08-04	60.02	22.63	20.95	24.34	-4.68	34	28.8	28.5	12.5	12.6	20.8	7413.7	0	1028	4.68	320.6	1098.6
2019-08-05	56.84	23.76	22.7	24.65	-4.5	35.5	30	27.8	17	17.1	22.3	5198.2	0	758.5	4.5	234.7	879.7
2019-08-06	66.44	23.22	22.46	24.46	23.71	32.5	29	27	18	18.2	22.7	4353.4	27.24	668.3	3.53	212.4	778.8
2019-08-07	94.86	18.75	18.78	22.69	1.05	23.5	21.1	23.2	15.3	15.4	21.6	1809.9	2.5	304.1	1.45	103.5	373.6
2019-08-08	77.38	21.5	20.4	23.19	-4.02	32.5	27.2	26.3	14.6	14.7	20.6	6168.7	0	877.1	4.02	272.4	938
2019-08-09	79.52	22.77	21.7	23.6	7.15	35.6	31.2	26.6	14.6	14.6	21	4909.3	10.86	728.9	3.71	234.8	849.6
2019-08-10	71.98	21.78	21.44	23.78	-3.94	29.6	26	25.9	15.2	15.4	22.4	5057.8	0	749.5	3.94	245.3	911.3
2019-08-11	76	18.89	18.21	22.6	1.87	30.3	26.8	25.6	13.2	13.3	20.7	5037.3	5.47	722.7	3.6	225.1	846.1
2019-08-12	81.8	17.88	16.7	21.81	-3.27	27.4	22.6	24.2	12.4	12.5	20.1	5176.3	0	736.2	3.27	235.1	807.3
2019-08-13	72.41	17.09	16.21	21.34	-3.83	26.8	22	23.9	11.5	11.6	19.3	6432.7	0	878.8	3.83	277.5	927.3
2019-08-14	73.78	16.78	16.2	20.8	-2.77	28.1	22.7	23.2	11	11.2	19	4932.9	0.35	725.3	3.12	236.2	835.4
2019-08-15	75	18.16	17.73	20.48	-2.8	28.4	24.2	22.3	11.9	12	19.1	3775.9	0.19	572.7	2.99	178.9	660.1
2019-08-16	71.17	19.1	18.3	20.97	-4.02	28.6	24.8	23.7	10.8	11.2	18.4	6726.4	0	924.4	4.02	290.9	982.9
2019-08-17	83.03	18.07	17.85	20.5	0.71	24.8	23.4	21.4	14.8	14.8	19.7	1883	2.68	318.1	1.97	105.7	452
2019-08-18	74.55	23.44	22.61	22.3	-4.69	34.4	30.5	25.6	15.9	16.2	19.6	6171.2	0	877.3	4.69	268.9	967.9
2019-08-19	65.13	21.09	20.38	22.61	-3.96	29.3	25.5	24.9	15.1	15.9	20.8	6082.7	0	846.8	3.96	259.9	899.5
2019-08-20	72.53	16.76	16.8	20.6	-1.44	20.3	19.2	21.5	11.4	12.4	19.6	1676	0	283.8	1.44	90.5	364.4
2019-08-21	71.86	17.65	16.51	20.47	-3.78	27.6	23.4	23.4	9.9	10	18	6691.8	0	898.5	3.78	273.3	947.2
2019-08-22	65.59	18.87	17.71	20.78	-4.1	29.2	25.4	23.9	9.4	9.6	18.1	6881	0	912.9	4.1	276.4	954.7
2019-08-23	62.27	20.5	19.43	21.21	-4.55	31.2	27.6	24.3	10.8	10.9	18.5	6890.5	0	910.8	4.55	274.2	945.1
2019-08-24	66.51	21.77	20.7	21.79	-4.18	32.1	28.2	24.9	12.1	12.4	19	6539.7	0	874	4.18	263.1	905.7
2019-08-25	65.65	23.74	22.65	22.86	-4.32	34.5	31.1	26	15.6	15.8	20.2	6357	0	864.8	4.32	260.2	896.2
2019-08-26	62.34	24.22	23.2	23.28	-4.26	34.9	30.9	26.5	15.3	15.5	20.5	6181.7	0	835.9	4.26	249.4	846.9
2019-08-27	63.68	24.83	23.93	23.93	-4.24	36.5	32.2	27.2	16.7	16.9	21.3	6082.7	0	827.6	4.24	248.1	842.2
2019-08-28	56.87	25.44	25.01	24.12	-4.15	36.2	32.3	26.8	16.6	17.9	21.7	5277.5	0	738.9	4.15	225	793
2019-08-29	59.07	25.85	24.99	24.55	-4.64	37.1	31.8	27.6	16.6	17.5	21.9	6130.8	0	837.1	4.64	249.6	859.5
2019-08-30	59.67	24.62	23.61	24.6	-4.14	35.1	30.5	27.5	17.2	17.5	22.2	6210	0	846.3	4.14	254.3	871.8
2019-08-31	59.21	24.95	23.88	24.52	-4.28	36.8	32.4	27.8	15.6	15.7	21.8	6196.2	0	839.5	4.28	251.5	857.1
2019-09-01	61.49	21.49	20.95	23.98	-3.6	29.2	25	26.2	14.5	15.7	22.5	5154.4	0	724.2	3.6	218.6	800
2019-09-02	57.04	17.89	16.83	22.32	-3.39	27.7	22.7	25	11.8	12	20.3	5817.8	0	763.8	3.39	228.2	767.2
2019-09-03	52	18.34	17.33	21.46	-3.91	30	25.8	25	8.4	8.6	18.5	6335.2	0	842.4	3.91	254.2	892.2
2019-09-04	58.76	19.7	18.67	21.61	-3.86	31.8	27.2	25.2	9.5	9.6	18.6	6209.5	0	831.7	3.86	251.2	872
2019-09-05	60.72	17.68	16.99	21.1	-2.89	25.5	21.2	22.8	11.3	13.2	19.7	4032.9	0	572.4	2.89	181.8	636.1
2019-09-06	61.93	15.29	14.54	19.74	-2.67	24.2	20.9	22.1	7.4	8.9	17.7	4887	0	660.3	2.67	205.2	690.3
2019-09-07	81.44	13.09	12.72	18.18	6.75	21.5	18	19.9	10.7	10.9	17.4	2295.3	8.34	356.3	1.59	112.2	429.3
2019-09-08	94.46	12.87	12.54	17.33	10.78	16.1	15	18.1	11.4	11.3	16.8	1447.6	11.81	238.8	1.03	70.8	292.4
2019-09-09	86.27	13.29	12.9	16.99	-0.82	20.2	17.6	18.3	8.7	8.8	16.1	2325.9	0.66	355.5	1.48	119.7	423.8
2019-09-10	78.64	13.89	12.84	17.24	-2.75	24.3	20.2	20.3	6.6	6.6	14.7	5613.4	0	739.3	2.75	227	745.9
2019-09-11	70.45	15.45	14.87	17.25	-2.63	26.1	22.3	19.8	6.9	6.9	14.8	4443.1	0	600.5	2.63	180.9	639.1
2019-09-12	72.93	18.47	18.17	18.43	-2.59	27.4	24.2	20.6	10.8	11.9	16.3	4111.3	0	587.6	2.59	190.8	678.4
2019-09-13	79.54	18.96	18.46	19.36	-2.94	29	24.4	22.1	13	13.1	17	5305.2	0	728.9	2.94	220.6	798.1
2019-09-14	75.73	18.32	17.71	19.48	-2.82	26.8	23.1	22	10.2	11.6	17.4	5299.8	0	702.3	2.82	215.8	729.7
2019-09-15	69.25	19.17	18.48	19.49	-3.42	31.3	28.1	22.6	11.1	11.2	17	5639.3	0	732.4	3.42	222.7	752.3
2019-09-16	63.1	18.86	18.49	19.1	-2.58	28.5	26.7	21.3	10.9	11	17	3985.6	0	558.4	2.58	172.5	616
2019-09-17	67.9	16.83	16.6	18.99	-1.72	25.8	22.5	20.7	8.8	10.9	17.5	3309.5	0.24	457.1	1.96	143.9	517.3
2019-09-18	60.02	13.13	12.87	17.14	-2.72	21	17.4	19.6	4.2	6.2	15.2	5585	0	706.8	2.72	210.6	714.3
2019-09-19	56.87	13.3	12.79	16.19	-2.64	20	16.6	18.6	4.5	6.3	14.3	5341.8	0	669.1	2.64	200.2	666.1
2019-09-20	50.07	14.19	13.53	15.82	-3.31	22.3	18.9	18.6	6.9	8.3	13.6	5259.1	0	667.6	3.31	199.5	672.7
2019-09-21	50.17	15.69	15.2	16.23	-3.4	25.2	22.4	19.4	8.8	10.3	13.7	5381.7	0	674.2	3.4	202.3	669.9
2019-09-22	68.8	16.19	15.55	16.33	-1.95	26.6	23.2	18.8	7	7.6	14.1	3447.3	0	483	1.95	150.7	520.2
2019-09-23	87.76	15.67	15.45	17.1	6.4	21.2	19	18.1	12.2	12.2	16.2	1913.5	7.76	294.9	1.36	99.7	356.5
2019-09-24	92.98	13.81	13.33	16.36	1.53	20.4	17.7	17.6	8.7	9	14.9	2126	2.71	317.5	1.18	103.2	385.7
2019-09-25	89.73	15.16	15.05	16.88	2.01	20	17.5	18	13.5	13.8	15.9	2365.7	3.44	357.6	1.43	112.6	422.4
2019-09-26	95.99	15.7	15.63	16.87	-0.35	18.9	18	17.8	12.9	13.4	16	1100.9	0.49	187.2	0.84	54.5	260.6
2019-09-27	92.88	14.57	14.68	16.66	8.07	17	17.8	17.1	11.2	11.1	15.8	1221.9	9.13	206.1	1.06	68.8	263.4
2019-09-28	88.26	14.36	14.41	16.38	-0.3	21.5	18.3	18.1	9.2	10.5	15.4	2870.6	1.23	416	1.53	130.3	454.5
2019-09-29	77.85	16.02	16.02	16.33	2.01	24.7	21.9	18.2	8.7	9.8	14.7	3446	4.68	473.3	2.67	143.4	493
2019-09-30	82.67	14.33	14.33	16.21	-0.96	20.4	17.8	17.2	9.7	9.7	15.5	2234.9	0.65	311.2	1.61	99.1	350.1
2019-10-01	94.54	14.21	14.14	15.59	10.2	23.6	20.7	17	8.3	8.7	14.5	1532.2	11.36	235.6	1.16	74.1	282.4
2019-10-02	83.52	12.28	12.33	15.6	1.23	17.7	16.1	16.3	5.5	6.4	14.1	2217	2.62	317.9	1.39	99.5	334.7
2019-10-03	87.62	9.04	8.65	13.74	-1.46	17.2	14.6	15.2	5	5.2	12.5	3686.3	0	481.4	1.46	146.8	496.7
2019-10-04	97.13	9.88	9.65	13.1	5.2	15.9	14.4	14.1	5.8	5.8	12.3	1287.2	5.96	199.5	0.76	63.3	236.4
2019-10-05	88.43	10.96	10.88	13.69	-0.72	14.7	12.8	14.4	5.9	6.5	12.9	1421.2	0.19	228.4	0.91	72.1	296.2
2019-10-06	97.3	9.51	9.29	12.61	9.82	11.2	10.6	13	8	7.9	12.3	587.2	10.4	100	0.58	27.5	149.7
2019-10-07	95.71	11.11	10.7	13.08	-0.83	17	14	14.2	8	8.4	12.2	1677.8	0	246.9	0.83	74.3	313.3
2019-10-08	94.75	12.87	12.82	13.75	5.13	15.2	14.7	14.5	11	11.2	13	1344.4	6	218.2	0.87	73	301.2
2019-10-09	90.88	11.81	11.85	13.94	6.81	17	14.6	14.7	8.1	8.5	13	1588.6	7.72	239.1	0.91	75.3	274.6
2019-10-10	92.83	10.57	10.56	13.08	6.17	17.5	15.2	14.3	6.6	6.6	12.3	2290.4	7.22	316.1	1.05	98.7	330.9
2019-10-11	91.31	12.38	12.1	13.09	-1.03	21.8	19.3	14.7	6.3	6.4	11.8	2756.6	0.32	364	1.35	112.8	392.3
2019-10-12	83.81	15.67	15.78	14.07	-1.63	24.7	22.8	15.8	8.1	8.9	12.4	3329	0.16	433.8	1.79	124.4	419.5
2019-10-13	85.97	17.35	17.32	15.21	-1.74	26.3	24.9	16.7	12	12.2	13.8	3516.4	0	450.4	1.74	127.4	432.5
2019-10-14	82.67	16.88	16.57	15.4	-1.62	25	23.2	16.7	12	12.2	14.3	3669.8	0	459.1	1.62	129.4	421.1
2019-10-15	92.71	13.99	13.99	15.08	2.71	20.3	19.6	16	10.2	11	14.2	1573	3.76	228.4	1.05	64.1	250.7
2019-10-16	85.18	12.98	12.9	14.73	-1.33	21	18.2	16	9.9	10.2	13.9	3108.4	0.12	409.4	1.45	117.9	382.4
2019-10-17	89.71	14.22	14.15	14.81	4.86	22.1	19.4	16	10.3	10.4	13.9	1959.1	5.91	272.3	1.05	80.5	288.1
2019-10-18	93.51	13.02	13.05	14.85	7.21	17.3	16.6	15.5	9.3	9.2	13.8	1632.5	8.12	231.8	0.91	65.1	243.1
2019-10-19	95.43	12.94	12.88	14.23	1.37	18.4	16.4	15.1	8.9	8.8	13.6	1074.3	2.06	173.1	0.69	47	204.6
2019-10-20	95.9	14.37	14.17	14.8	9.89	18.7	17.3	15.8	12	12.1	14.1	1525.3	10.64	226.6	0.75	69.6	247.9
2019-10-21	95.27	13.97	14.15	14.89	0.61	17.4	17.8	15.4	11.9	11.9	14.5	950.4	1.31	149.1	0.7	45.8	181.8
2019-10-22	92.09	13.35	12.85	14.64	-0.83	21.3	16.3	15.6	9.4	10.4	14	2550.8	0	346.5	0.83	104.9	341
2019-10-23	94.03	12.81	12.86	13.92	-0.57	14.1	13.6	14.4	11.5	11.7	13.6	701.1	0	114.2	0.57	23.9	149.1
2019-10-24	87.92	14.63	14.65	14.24	-1.12	21.8	20.6	15.3	10.7	11.3	13.5	2546.3	0	329.2	1.12	95.5	319.4
2019-10-25	86.43	13	13.14	14.12	-0.91	18.9	17.6	15.1	9.1	9.2	13.5	1912.8	0	259.7	0.91	78.2	260.9
2019-10-26	91.19	11.58	11.64	13.12	-0.95	20.5	18.7	14.2	6.4	6.3	12.1	3099.7	0	373.7	0.95	109	354.8
2019-10-27	89.2	11.9	12.26	13.05	3.16	17.4	17.1	13.9	7.5	7.2	12.4	811.9	3.83	112.6	0.67	26.6	148.7
2019-10-28	87.56	7.96	7.75	12.06	-0.63	11.8	10.1	12.6	5.6	6.1	11.2	2199.2	0	278.5	0.63	88.2	293.4
2019-10-29	88.54	7.15	7.12	10.86	-0.55	9.9	8.7	11.3	4.5	4.7	10.4	938	0	140.2	0.55	36.5	171.7
2019-10-30	83.08	6.26	6.27	9.95	-0.68	8.9	8.2	10.5	2.9	3.9	9.2	1557.5	0	209.6	0.68	60.2	222.9
2019-10-31	79.33	6.02	6	9.21	-0.83	10.8	9.4	9.8	2.9	3.4	8.6	2849.8	0	323.5	0.83	95.1	283
2019-11-01	96.88	8.21	7.91	9.51	6.12	11.5	11.7	10.5	4.3	4.8	8.6	452.7	6.58	70.3	0.46	0	97.9
2019-11-02	92.17	13.04	13.46	11.57	7.31	16.6	16.2	12.5	10.2	10.2	10.5	851.3	8.07	127.6	0.76	31.3	153.8
2019-11-03	95.27	11.4	11.53	11.95	3.98	13.8	13.3	12.6	9.6	9.8	11.4	832.8	4.48	135	0.5	32.5	145.2
2019-11-04	92.26	10.17	10.53	11.68	5.67	12.7	12.5	12.1	8.5	8.9	11.3	972.5	6.24	142.6	0.57	41.6	157.1
2019-11-05	87.49	8.84	9.08	10.98	-0.32	13.4	12.8	11.7	3.2	5	10.1	1872.1	0.22	239	0.54	67.5	209.7
2019-11-06	96.78	8.56	8.59	11.07	-0.01	11.1	10.3	11.6	5.9	7	10.7	766.2	0.4	114	0.41	29.3	133
2019-11-07	95.74	7.3	7.47	10.93	1.48	10.6	9.7	11.4	4.2	4.7	10.3	863.4	1.88	122.8	0.4	30.9	135.6
2019-11-08	99.43	5.64	5.43	10.02	2.46	8.4	7.7	10.4	3.7	3.7	9.6	554.7	2.82	90.7	0.36	17.5	107.4
2019-11-09	96.46	5.43	5.37	9.82	0.68	9.2	8.4	10.3	1.1	1.4	9.2	1659.9	0.95	214.8	0.27	62.7	193.1
2019-11-10	99.82	2.53	2.02	8.59	-0.24	7	5.2	9.1	-1.1	-0.7	7.9	1046.6	0	156.5	0.24	49.3	163.1
2019-11-11	100	3.2	2.64	8.45	2.09	4.6	4.7	8.6	2.7	1.7	8.3	392.7	2.41	52.8	0.32	0	59.4
2019-11-12	90.08	5.13	5.52	8.39	-0.47	9	8.2	9	0.7	2.6	8	1008.6	0	133.3	0.47	34.5	136.5
2019-11-13	96.34	3.84	3.85	7.77	-0.31	6.1	5.4	8.1	0.1	0.8	7.2	630.7	0	90.8	0.31	19.2	104.7
2019-11-14	86.91	3.49	4.01	7.34	-0.33	8.3	6.8	8	-1.4	0.2	6.7	1354.4	0	178.4	0.33	52.6	169.8
2019-11-15	90.43	3.81	3.82	7.23	-0.35	7.7	6.1	7.8	1.7	2.1	6.7	766.2	0	110.2	0.35	27.1	122.5
2019-11-16	96.98	2.49	2.45	6.83	-0.16	9.3	7.8	7.8	-0.7	-0.6	6.2	1601.9	0	191.4	0.16	55.2	161.7
2019-11-17	99.97	3.63	3.43	6.61	8.59	6	5.8	7.1	0.5	0.2	6.1	365.9	8.9	50.7	0.31	0	69.5
2019-11-18	98.99	3.5	3.41	7.04	0.25	4.8	4.6	7.2	2.7	2.7	6.8	377.7	0.53	54.4	0.28	11.2	68.8
2019-11-19	99.96	3.98	3.88	7.2	0.61	7.2	5.9	7.9	-0.4	-0.8	6.6	595.8	0.85	89.1	0.24	14.4	96.2
2019-11-20	100	0.7	0.42	6	0.03	3	2.5	6.4	-3	-2.6	5.5	702	0.2	109.6	0.17	34.5	122.3
2019-11-21	100	2.1	1.84	6.24	-0.23	4.9	3.6	6.8	0	0.4	5.9	574.1	0	86.6	0.23	22.2	103.4
2019-11-22	99.05	3.62	3.4	6.27	-0.14	7.4	6.3	7	0.1	0.1	5.8	1092.8	0	139.9	0.14	35.4	134.4
2019-11-23	83.53	6.11	6.77	6.6	-0.64	9.7	10.7	7.2	3.3	3.7	6	943.4	0	137	0.64	38	140.7
2019-11-24	97.95	4.57	4.75	6.65	-0.11	10.1	8.2	7.3	1.6	2	6	1271.2	0	163.3	0.11	44	155.8
2019-11-25	100	4.9	4.54	6.84	0.46	7.2	6	7.4	2.4	2.4	6.3	608	0.68	87	0.22	23.6	112.5
2019-11-26	99.2	7.28	7.37	7.85	0.37	12.3	11	8.8	2.5	4.2	7.1	837.4	0.56	119.5	0.19	29.8	126.8
2019-11-27	89.05	9.03	9.72	8.39	2.05	13.2	13.3	9	4.6	5.9	7.8	895.5	2.67	122.5	0.62	27.4	123.7
2019-11-28	84.91	9.43	10.13	8.98	2.83	11.2	12	9.3	8.2	8.5	8.8	626.7	3.74	95.6	0.91	20.8	104
2019-11-29	92.02	5.91	6.29	8.64	2.36	9.4	10.1	9.1	0.4	0.8	7.4	526.1	2.74	79.3	0.38	22.4	98
2019-11-30	91.23	2.71	2.93	6.68	-0.14	7.6	6.6	7.3	-0.8	-0.8	5.8	1874.5	0	203	0.14	55.1	162.6
2019-12-01	84.64	2.16	2.17	5.56	-0.54	3.9	3.2	5.8	1.1	1.3	5.3	370.2	0	55	0.54	5	75.2
2019-12-02	84.63	1.8	2.04	5.24	0	7.8	6.1	5.8	-3.2	-1.5	4.6	1823	0	194.8	0	52.8	156.6
2019-12-03	94.81	2.1	2.3	5.1	-0.04	8.4	6.2	6	-1.4	-0.4	4.6	1396.1	0	163	0.04	42.6	148.3
2019-12-04	90.39	1.19	1.62	4.33	-0.12	5.1	4.4	4.8	-3	-2.5	3.8	1793.1	0	184.6	0.12	51.9	162
2019-12-05	99.37	-2.3	-2.52	3.28	0	0.8	-0.3	3.7	-5.6	-4.6	2.9	1434.4	0	139.6	0	33.1	116.4
2019-12-06	91.48	2.95	3.21	3.53	0.44	6.8	7.3	4.6	-2	-1.3	2.7	928.5	0.92	123.3	0.48	36.4	119
2019-12-07	91.53	8.32	8.64	6.04	1.65	11	10.2	6.8	6.8	7.1	4.7	748.9	2.04	100.1	0.39	19.5	95.4
2019-12-08	83.26	9.35	9.88	7.1	-0.07	11.1	11.5	7.7	7	8	6.6	240.9	0.98	23.7	1.05	0	54.8
2019-12-09	87.59	6.53	6.93	7.1	4.11	8.6	8.4	7.4	4.2	5.1	6.8	587.2	4.72	83	0.61	12.8	93.8
2019-12-10	93.45	1.59	1.94	5.68	-0.02	6.2	5.3	6.7	-2	-1.9	4.7	1305.3	0	148.4	0.02	39.3	132.3
2019-12-11	99.04	1.36	1.28	4.64	6.48	3.5	3.6	4.9	-0.9	-0.9	4.3	271.1	6.75	40.4	0.27	0	57.6
2019-12-12	96.97	2.22	2.9	5.03	0.26	5.4	4.8	5.6	-3.1	-1.9	4.3	535.2	0.47	76.2	0.21	17.2	81.3
2019-12-13	96.45	2.98	3.22	4.26	17.12	6	6.1	4.8	-3	-1.8	3.6	338	17.5	51.1	0.38	5.3	64.3
2019-12-14	82.41	6.7	7.21	5.41	5.55	9.2	9.3	6	3.6	3.9	4.7	1433.8	6.22	156.8	0.67	38.9	121.5
2019-12-15	91.78	8.4	9.01	6.76	14.33	11.2	12.7	7.3	6.3	6.8	5.7	308.7	14.97	45.8	0.64	0	59.5
2019-12-16	98	7.32	7.58	7.17	-0.14	11.6	11.2	8	5	5.7	6.9	738.9	0	106.1	0.14	29.8	99.9
2019-12-17	94.19	8.18	8.53	7.13	-0.32	13.1	14.6	7.7	4.9	5.4	6.6	734.5	0	98.2	0.32	22.2	100.9
2019-12-18	91.41	9.48	9.96	8.07	0.11	12.9	13.7	8.9	4.7	4.7	7.5	837.7	0.45	115.7	0.34	23.4	99.4
2019-12-19	100	3.85	3.79	6.83	-0.12	8.2	6.9	7.4	0.6	1.6	6.3	656	0	92.7	0.12	21.4	94.9
2019-12-20	99.86	3.96	4.07	5.91	11.96	7.8	8.7	6.3	-0.5	-0.3	5.4	181.8	12.26	13.2	0.3	0	35.8
2019-12-21	98.89	3.53	4.18	5.6	0.43	9	8.3	6.2	0.3	1.2	5	994.8	0.45	123.7	0.02	32.5	109.5
2019-12-22	96	6.33	6.57	6.12	4.51	10.3	9.3	6.9	3.5	3.9	5.3	612.7	4.8	89.8	0.29	20.3	89
2019-12-23	93.51	7.02	7.28	6.86	2.32	10.1	9.2	7.5	5.9	6.6	6.5	849.4	2.58	106.4	0.26	20.1	88
2019-12-24	88.89	7.19	7.64	6.83	1.5	9.9	9.7	7.3	4.9	5.8	6.4	727.5	1.89	92.7	0.39	14.5	89.5
2019-12-25	91.66	6.9	7.26	7.09	8.86	10.2	9.5	7.6	2.6	3.7	6.5	999.6	9.21	123.8	0.35	31.7	108
2019-12-26	99.64	2.72	2.68	5.77	0.09	6.2	5.4	6.3	0	0.2	5.3	811.3	0.15	103.6	0.06	26.3	101.2
2019-12-27	98.58	5.26	5.14	6.2	2.38	7.2	6.6	6.7	3.8	3.6	5.7	398.8	2.66	66.4	0.28	11.6	79.8
2019-12-28	89.65	1.01	1.45	4.95	-0.04	4.2	4.4	6.2	-2.4	-1.1	3.9	1524.6	0	161.1	0.04	41.5	122.7
2019-12-29	83.61	-0.3	0.12	3.23	-0.08	3.8	3.1	3.9	-4	-2.7	2.7	1695.6	0	174.6	0.08	44	132.2
2019-12-30	94.57	-1.63	-1.42	2.24	0	3.3	1.6	2.6	-5	-3.6	1.9	1724.9	0	178.3	0	44.1	133.5
2019-12-31	88.15	1.85	1.89	2.43	-0.07	6.8	5.5	3.1	-2.1	-1.2	1.9	1403.6	0	156.6	0.07	41.2	129
2020-01-01	94.5	0.62	1.05	2.68	-0.01	4.6	3.7	3.2	-3.8	-3.7	2.3	1295.4	0	147.4	0.01	40.7	127.7
2020-01-02	100	0.08	-0.48	2.74	-0.05	2	1	3.2	-1.3	-1.8	2.3	418.3	0.14	65.6	0.19	0	75.1
2020-01-03	96.45	5.91	6.1	4.13	2.79	8.3	8.3	5.2	1	0.9	3.1	310.5	3.23	41.1	0.44	0	60.4
2020-01-04	92.9	4.27	4.76	4.75	0.13	8.1	8.3	5.3	0.9	2	4.3	805.9	0.39	106.4	0.26	21.4	100
2020-01-05	94.74	4.06	4.23	4.74	-0.23	7.5	6.7	5.6	0	0	4.3	640	0	97.9	0.23	24.3	100.9
2020-01-06	99.68	0.38	0.05	3.92	-0.13	2.4	1.5	4.4	-1.1	-1.2	3.5	523.6	0.07	80.1	0.2	10.5	85.9
2020-01-07	97.75	3.74	4.07	4.29	0.32	8.9	7.7	5.4	-0.1	0.7	3.5	873.3	0.49	104.5	0.17	20.4	91.9
2020-01-08	99.73	5.9	5.95	4.77	-0.02	8.8	9	5.8	0.7	0.7	3.9	363.7	0.24	52.2	0.26	5.4	71.9
2020-01-09	97.21	9.32	9.52	6.68	0.18	12.2	11.9	7.5	7.8	8	5.8	588.4	0.48	94.7	0.3	20.3	102.8
2020-01-10	89.55	7.61	8.11	7.03	1.74	11.1	10.6	7.6	2.8	5	6.5	866.8	2.17	117.5	0.43	32.7	107.8
2020-01-11	91.93	3.37	3.68	5.91	-0.27	8.9	7.1	6.6	-0.6	-0.5	4.9	776.2	0	108.1	0.27	30.9	111.7
2020-01-12	93.66	2.56	2.65	4.41	-0.18	5.4	5.1	4.9	-1.7	-1.5	3.8	459.9	0.2	70.6	0.38	10.7	91.5
2020-01-13	98.44	5.08	5.17	5.35	-0.2	8.1	7.2	6.1	2.3	3.9	4.9	467.6	0.08	66.4	0.28	6.9	81.9
2020-01-14	81.07	6.35	6.91	5.43	-0.46	10.3	11.2	6.3	0.8	1.8	4.5	857.7	0	119.8	0.46	32.5	117.5
2020-01-15	71.96	8.47	9.4	5.83	-0.33	13.6	13.3	6.4	1.7	3	5	1935.2	0	204.6	0.33	50	154.7
2020-01-16	82.46	7.96	8.71	6.31	-0.14	14.3	13.3	7.1	2.5	2.8	5.5	1811.5	0	201	0.14	50.3	155.8
2020-01-17	94.29	4.8	5.01	5.23	-0.25	9.3	10	5.9	0.3	0.4	4.3	613.3	0.17	85.2	0.42	13.3	89.4
2020-01-18	91.44	3.53	3.89	5.23	0	6.9	6.8	5.8	-0.9	0.2	4.3	851.5	0.37	113.2	0.37	26.9	105.4
2020-01-19	93.78	1.98	2.2	4.25	0.24	6.1	5.2	5	-0.4	-0.2	3.7	932.7	0.51	127	0.27	31.3	110.4
2020-01-20	82.33	3.3	3.63	4.13	-0.35	6.8	5.8	4.7	0.7	1.5	3.6	1889.8	0	204.6	0.35	52.5	165.3
2020-01-21	86.99	0.28	0.69	2.91	-0.18	4.6	3.4	3.5	-4.1	-2.1	2.1	2100.4	0	220.9	0.18	59	171.3
2020-01-22	99.7	-2.01	-2.29	1.94	-0.21	-0.6	-1	2.3	-5.1	-4.2	1.6	467.2	0	57.8	0.21	5.1	74.7
2020-01-23	99.24	0.32	-0.01	2.4	-0.25	1.4	1	2.8	-0.8	-1.1	2.1	329.6	0	50.7	0.25	0	72.7
2020-01-24	97.81	-0.3	-0.47	2.74	-0.18	3.1	2.6	3.6	-3.4	-1.9	2.2	1101.8	0	147.9	0.18	40.3	143.4
2020-01-25	100	-0.5	-0.98	2.54	-0.18	4.4	1.4	3.5	-3.6	-3.4	1.8	985.2	0	126.4	0.18	30.5	127
2020-01-26	100	0.42	-0.1	3.13	-0.23	3.1	1.8	3.9	-1.2	-1.6	2.6	731	0	103.7	0.23	25.4	116.2
2020-01-27	97.07	4.83	5.18	3.98	12.71	9.2	8.9	4.9	-0.7	-0.4	3	679	13.08	95.2	0.37	30.1	113.2
2020-01-28	90.34	4.45	4.86	4.72	11.88	8	7.8	5	1.7	2.4	3.9	1305.1	12.39	160.7	0.51	40.9	123.9
2020-01-29	91.97	3.46	3.65	3.8	3.91	7.7	6.6	4.5	0.5	0.5	3.3	910.2	4.37	132.8	0.46	37.6	129.4
2020-01-30	89.02	6.88	6.98	4.64	2.3	10.6	10.7	5.7	2.8	3.3	3.6	1428.2	2.85	187.3	0.55	51.4	189.2
2020-01-31	95.15	11.65	11.92	7.57	0.13	14.3	13.5	8.8	10.2	10.6	5.9	1523.4	0.64	209.6	0.51	60.9	196.3
2020-02-01	88.03	11.25	11.85	8.63	7.52	15	14.5	9.2	9.4	10	8.2	623.9	8.55	90.7	1.03	11.5	104.1
2020-02-02	91.7	10.81	11.19	8.78	4.66	13.5	14	9.6	8.8	9	8.1	638.5	5.43	102.1	0.77	25.2	114.7
2020-02-03	91.9	9.59	9.79	8.77	10.27	12.4	13.7	9.2	8.3	8.1	8.4	794	10.93	118.3	0.66	34.5	141.4
2020-02-04	85.71	5.01	5.36	7.41	8.36	12.5	13.9	8.9	2.3	3.2	6.2	1826.6	9.39	229.7	1.03	67.4	186.9
2020-02-05	78.85	3.48	3.93	5.5	-0.59	9.2	7.7	6.2	-1.2	-1	4.4	2823.3	0	313.6	0.59	86.2	238.7
2020-02-06	91.37	1.01	0.91	3.8	-0.46	7.4	5.8	4.6	-2.8	-2.5	3.2	2866.8	0	314.3	0.46	86.6	244.9
2020-02-07	86.55	1.08	1.45	2.83	-0.51	6.9	5.8	3.6	-4.5	-3.4	2.1	2913.3	0	313.7	0.51	85.5	249.4
2020-02-08	90.25	2.15	2.2	3.07	-0.51	9.6	8.8	4.6	-2.8	-2.7	1.9	1944.4	0	247.6	0.51	73	227.1
2020-02-09	77.04	8.32	8.73	4.64	-1.51	13.5	14.1	6.5	0.3	0.8	3.1	1909.6	0	246.5	1.51	72.3	225.7
2020-02-10	76.65	8.7	9.16	6.95	28.57	13.4	13.8	7.4	4.4	4.9	6.2	1812	30.32	229	1.75	62.9	215.8
2020-02-11	72.65	5.5	5.81	5.67	0.53	9.7	8.2	6.1	2.5	2.9	5	1634.1	1.9	210.7	1.37	57	203.8
2020-02-12	84.89	3.8	4.07	5.09	1.85	7.6	6.5	6.1	-0.4	0.5	4.5	1729.6	2.52	228.4	0.67	63.3	207.5
2020-02-13	96.61	2.52	2.95	4.23	11.93	6.5	7.6	4.8	-1.5	-1.1	3.5	673	12.39	97.9	0.46	21.9	111.3
2020-02-14	86.96	6.66	7.05	5.45	-0.35	12	10.4	6.6	2.8	4.1	4.7	1529.3	0.48	208.3	0.83	65.5	216.4
2020-02-15	87.73	5.75	5.93	5.31	-0.85	12.4	11.7	6.6	0.5	0.7	4.1	2738.8	0	332.8	0.85	98.6	290.9
2020-02-16	50.78	14.09	14.86	7.06	-3.11	20.3	19.5	8.6	8	8.8	5.7	2198.9	0.12	291.7	3.23	85.9	284.4
2020-02-17	87.4	8.31	8.68	7.9	7.2	16.5	17.1	8.5	6.2	6.7	7.2	657.4	9.15	107	1.95	33.1	132
2020-02-18	77.7	6.62	6.74	6.86	-0.88	10	8.1	7.5	5.2	5	6.4	1575.4	0.24	220.1	1.12	67	216.6
2020-02-19	79.85	5.47	5.65	6.4	3.82	10.8	9.1	7.4	1.6	2.2	5.6	2554.4	5.01	315.1	1.19	86.8	272.9
2020-02-20	80.76	6.92	7.02	6.3	1.2	10.4	9.7	7.3	2.7	2.7	5.5	1179.9	2.22	174	1.02	50.9	209.9
2020-02-21	76.18	5.35	5.56	6.2	0.35	10.8	8.6	7.3	1.5	2.7	5.3	3321.1	1.49	397.9	1.14	114.7	340.2
2020-02-22	66.79	8.03	8.24	6.03	0.35	14	12.9	7.4	2.4	3.5	4.6	2711.8	2.34	342.1	1.99	102.6	309.1
2020-02-23	85.18	10.44	10.89	7.73	2.21	12.6	12.9	8.6	7.4	8.1	7	552.7	3.33	83.2	1.12	17.2	118.6
2020-02-24	91.84	9.1	8.99	8.46	2.79	13.8	12.9	9.3	6.2	5.9	7.7	1178.8	3.65	175.4	0.86	51.6	196.9
2020-02-25	89.43	7.26	7.58	8.2	3.81	10.1	10.4	8.9	3.4	4.2	7.3	1287.5	4.8	202.3	0.99	56.3	216.1
2020-02-26	83.3	3.9	3.81	6.6	0.63	7.5	5.8	7.3	2.3	2.6	5.9	2114.7	1.56	282	0.93	84.6	254.4
2020-02-27	92.54	2.3	2.26	5.48	14.06	4.6	4.1	6.1	0.3	-0.1	4.5	722.7	14.54	116	0.48	27.2	136
2020-02-28	75.38	4.43	4.65	4.61	-1.14	10.2	8.4	5.2	0.8	1.7	4.1	2785.3	0	371	1.14	114.4	365.1
2020-02-29	80.73	8.33	8.68	6.42	3.86	15.9	14.9	8.1	4.4	5.2	5	2051.1	5.31	274.8	1.45	75.3	261.9
2020-03-01	74.74	8.28	8.43	7.14	4.6	14.9	12.8	8.4	2.7	3.1	6.1	2886.1	6.41	379.3	1.81	114.6	350.5
2020-03-02	91.09	5.3	5.36	6.68	7.23	8.1	7.5	7.4	1.5	2.1	5.8	1327.4	7.91	196.6	0.68	60	202.8
2020-03-03	85.93	4.61	4.59	6.54	-0.33	8.7	7	7.5	1.2	1.4	5.7	1874.9	0.52	264	0.85	82.9	247.8
2020-03-04	93.57	3.79	3.62	5.81	0.01	9.6	7.7	7.3	-0.1	0.1	4.7	1767.1	0.72	259.1	0.71	84.6	256.2
2020-03-05	98.61	5.43	5.3	6.1	14.28	7.7	8.6	6.8	2.9	2.8	5.5	636.8	14.81	104.2	0.53	26.3	146.7
2020-03-06	92.22	5.34	5.84	6.48	4.03	7.3	8.5	7	4.2	4.7	6.1	981.3	4.68	161	0.65	46.8	189.5
2020-03-07	86.45	4.93	5.06	6.45	-0.77	11.1	9	7.7	1.4	2	5.3	2415.3	0.25	320.8	1.02	98.4	289.1
2020-03-08	80.46	7.13	7.05	6.79	-0.51	14.6	12.1	8.6	1.4	2.4	5.3	2552.3	0.7	358.9	1.21	111.5	350.9
2020-03-09	84.54	7.47	7.48	7.95	-0.4	13.2	11.2	9.7	3.4	4.2	7	3165	0.95	414.6	1.35	128.1	372.9
2020-03-10	94.04	7.4	7.68	7.18	8.72	10.4	11.4	8.3	2.7	3.7	6.2	964.8	9.52	165.1	0.8	52.7	204.6
2020-03-11	83.79	12.63	13.18	9.39	-0.34	15.7	15.4	10.3	10.3	11	8.3	1152.3	1.02	176.2	1.36	50.6	228.2
2020-03-12	79.65	11.28	11.38	10.44	-0.3	16.2	14.2	12.2	5.3	6.8	9.4	2796.7	1.46	396.2	1.76	118.6	415.2
2020-03-13	71.65	7.15	7.17	9.08	-1.85	14.3	11.4	11	1.9	2.6	7.4	4496.8	0.1	555.8	1.95	161.9	483.6
2020-03-14	84.15	5.3	4.98	8.15	-1.15	13.9	10.3	10.2	1.3	1.2	6.5	2621.4	0	362	1.15	107.5	345.4
2020-03-15	76.11	7.08	6.5	8.39	-1.87	17	14.5	11.6	-0.5	-0.4	5.8	4815.2	0	597.3	1.87	175.3	532.6
2020-03-16	68.38	10.95	10.7	9.43	-2.45	20.5	18.6	12.7	1.9	2.1	6.5	4691.1	0	590.7	2.45	174.4	527
2020-03-17	74.45	12.01	12.11	10.7	-1.63	20.2	17.7	12.9	7.5	7.8	9.3	2388.8	0	334.2	1.63	100.3	340.5
2020-03-18	82.87	11.13	10.82	11.03	-1.97	21.1	17.6	14.2	4.7	4.8	8.4	4174.8	0	542.3	1.97	160.7	524.8
2020-03-19	72.88	12.62	12.04	11.87	-2.25	20.1	17.3	15	5.6	6	9.3	5027.7	0	625.6	2.25	182.3	583.4
2020-03-20	72.83	12.25	11.9	12.08	-2.41	19.5	17.3	14.7	6.4	7	9.9	4294.2	0	546.6	2.41	159.3	510.4
2020-03-21	90.28	4.8	4.4	9.23	15.44	8.8	8.8	11.2	2.5	2.4	7.8	886.7	16.41	148.4	0.97	39.9	192.7
2020-03-22	59.93	4.35	3.87	7.8	-2.7	10.8	8.1	10.3	-0.3	0.4	5.9	5855.1	0	684.8	2.7	210.4	615.7
2020-03-23	50.68	3.22	2.54	6.7	-2.93	10.7	7.9	9.4	-2	-1.5	4.5	5951.3	0	689.4	2.93	211.4	612.2
2020-03-24	45.28	3.95	3.38	6.44	-2.93	11.1	8.3	9.4	-1.7	-1	4	5946.7	0	687.9	2.93	210.5	623.4
2020-03-25	41.97	4.83	4.23	6.51	-3.2	11.8	8.9	9.6	-0.6	0.2	4	5902	0	677.8	3.2	206.5	608.1
2020-03-26	52.88	5.5	4.93	6.83	-2.68	12.1	9.6	9.8	-0.3	0.5	4.2	5253.4	0	639.2	2.68	197	588.1
2020-03-27	55.52	9.46	8.91	8.47	-2.99	17.3	14.8	12.2	3.6	4.6	5.4	5548	0	675	2.99	205.7	602.3
2020-03-28	58.58	11.4	10.9	10.05	-2.89	19.6	17.3	13.8	2.4	2.7	6.9	5609.7	0	681.9	2.89	207.8	621.9
2020-03-29	64.99	5.79	5.61	8.48	-1.62	8.9	9.6	9.6	2.9	2.9	7.2	1451.3	0	227.4	1.62	71.3	261.2
2020-03-30	51.64	3.59	2.66	7.78	-2.77	9.7	7	11	-1.3	-0.7	5.3	6433.7	0	770.5	2.77	234.6	684.6
2020-03-31	61.18	3.8	3.52	7.02	-1.83	12.5	8.8	9.8	-3.1	-2.3	5	3783.1	0	491.5	1.83	156.2	507.6
2020-04-01	52.7	4.44	3.68	7.62	-2.46	13.8	9.9	11.7	-5	-3.4	4.2	6381	0	772.3	2.46	235.5	733.8
2020-04-02	51.76	7.04	6.33	8.59	-2.89	17.8	15	13	-2.6	-2.3	4.9	6271.3	0	762.9	2.89	231.6	724.6
2020-04-03	68.13	6.96	6.95	8.82	-2.17	17.5	14	12	-0.1	0.6	6.3	3686.3	0	489.1	2.17	148.2	518.4
2020-04-04	62.1	9.01	8.23	9.84	-2.93	17.6	14.3	14	-0.4	-0.1	6.3	6427.1	0	797	2.93	243.8	792.9
2020-04-05	47.87	12.74	12.52	11.23	-3.91	21.7	18.8	15.4	3.6	5.6	7.6	6499.6	0	803.9	3.91	244	800
2020-04-06	50.35	13.95	13.72	12.46	-4.02	25.4	22.7	17	2.9	3.3	8.5	6349.9	0	798.2	4.02	242.1	816.4
2020-04-07	51.31	14.99	14.72	13.43	-4.12	25.2	22.5	17.7	5	5.4	9.7	6294.6	0	796.7	4.12	241.1	801.8
2020-04-08	55.2	14.91	14.37	14.23	-3.64	25.1	22.5	18.4	5.8	6.2	10.6	6220.7	0	781.7	3.64	235	743.9
2020-04-09	54	15.07	14.89	14.11	-3.54	25.8	22.7	17.4	6.9	7.2	11.3	4591	0	621.8	3.54	194.6	656.1
2020-04-10	59.58	15.13	14.81	14.83	-3.63	25	22.2	18.9	6.9	7.5	11.4	6070.9	0	779.9	3.63	237.5	810.2
2020-04-11	58.06	14.92	14.34	15.24	-3.77	25.1	21.9	19.6	4.6	6.5	11.6	6594.4	0	850.1	3.77	258.1	863.3
2020-04-12	59.11	14.97	14.86	14.96	-3.34	27	23.1	18.3	6.5	6.8	12.1	4339.1	0	569	3.34	168.7	560
2020-04-13	64.28	11.63	11.51	14.03	-2.66	21.9	19.2	16.9	3.4	5.6	11.9	3960.1	0.46	553.5	3.12	172	576.4
2020-04-14	53.01	6.55	5.78	12.2	-2.73	14.2	9.8	16.1	-2.2	0.2	9.1	6760.2	0	851.9	2.73	261.6	869.5
2020-04-15	51.61	9.3	8.63	12.5	-3.56	20.3	17.2	17.2	-2	-1.3	8.6	6854.8	0	877.5	3.56	268.9	906.8
2020-04-16	52.81	14.51	14.33	14.22	-4.06	26.3	23.9	18.8	2.5	2.9	9.8	6203.7	0	816.3	4.06	247.1	795.6
2020-04-17	57.14	17.85	17.42	16.47	-4.27	28.1	24.8	21.4	8.7	8.9	12.5	6353	0	844.3	4.27	254.2	813.7
2020-04-18	61.38	17.42	17.34	17.02	-3.96	28.5	24.6	20.6	11.3	11.6	14.2	5143	0	720.5	3.96	224.9	750
2020-04-19	71.25	15.73	14.75	17.18	-3.71	23.3	19.9	21.5	8.3	8.8	13.8	6678.1	0	888.1	3.71	271.6	901.6
2020-04-20	42.91	14.93	14.15	16.27	-5.73	22.1	19.3	20.1	8.4	9	13.2	7203.1	0	915.8	5.73	275.9	903.4
2020-04-21	36.18	15.59	14.99	15.95	-6.46	23.8	21.3	19.9	8.6	9.4	12.8	6863.9	0	875.7	6.46	264.8	873.2
2020-04-22	35.05	16.65	16	16.6	-6.36	25	22.2	21.4	8.9	10	12.8	7523.3	0	944.6	6.36	290.3	951.5
2020-04-23	40.48	16.27	15.46	17.39	-5.08	24.9	21.3	22.4	9.6	10.1	13.4	7510.4	0	951.2	5.08	292.5	984.4
2020-04-24	46.07	16.2	16.2	17.53	-4.84	26.6	23.5	22.5	6.3	6.7	13.4	6846	0	885.2	4.84	267.3	909.2
2020-04-25	55.5	13.17	12.17	17.38	-4.13	21.4	17.3	22.2	5.7	6.1	13.6	7561.9	0	961.7	4.13	295.2	959
2020-04-26	55.88	13.67	12.33	17.25	-4.07	24.6	20.2	22.6	2.8	2.9	12.8	7544.9	0	974	4.07	299.4	943.1
2020-04-27	51.86	16.1	15.4	18.19	-4.91	26.8	23.4	23.5	6.3	6.6	13.8	7482.4	0	982.3	4.91	301.9	955.1
2020-04-28	72.8	14.7	14.31	17.02	-2.36	22.6	18.7	19.4	9.7	10	15.4	3513.5	0.19	519.9	2.55	165.9	593.9
2020-04-29	77.02	14.04	13.44	16.83	-2.66	23.3	19.2	20.3	9.2	9.7	14.7	4750.2	0.48	669.6	3.14	211	735.5
2020-04-30	88.66	11.89	11.87	15.47	11.34	17	14.9	16.9	8.6	9.5	14.2	2635.5	13.06	425.1	1.72	138.3	498.6
2020-05-01	86.03	10.71	10.67	14.34	8.86	17.6	14.8	15.7	6.6	8.3	12.8	3560.6	10.86	528.8	2	173.6	579.3
2020-05-02	77.66	10.49	10.06	14.68	-3.31	18.9	15.6	18.1	4.8	5.2	12	6633.2	0	883	3.31	280.7	887.2
2020-05-03	71.45	12.34	11.36	14.83	-3.08	20.9	18.2	18	3.5	3.6	11.6	5721.5	0	785.5	3.08	247.9	814.1
2020-05-04	77.39	13.47	13.16	15.16	-1.84	22.9	19.7	17.4	8.2	8.3	13.3	3213.6	0.62	497.9	2.46	165.7	615
2020-05-05	59.34	12.21	11.51	14.83	-3.76	19.1	15.6	17.9	7.7	8.6	12.6	6055.1	0	806.9	3.76	259.2	866.3
2020-05-06	47.15	12.3	11.3	15.04	-4.5	20.3	16.5	19.4	6	6.5	11.4	8158.3	0	1051.6	4.5	329.6	1047.4
2020-05-07	54.57	14.06	12.83	16.03	-4.46	24.6	21	20.8	2.8	3	11.7	8056.5	0	1063.7	4.46	332.9	1080
2020-05-08	52.6	17.75	16.8	17.63	-4.57	27.6	24.5	22.1	7.4	7.7	13.5	7198.8	0	975.1	4.57	300	993
2020-05-09	65.55	16.1	15.9	16.95	-2.25	22.6	19.1	17.9	11.8	12.4	15.8	2850.6	0	415.9	2.25	137.6	446.8
2020-05-10	69.41	19.03	18.48	18.2	-3.94	29.2	25.8	22.2	10.7	11.4	14.7	5829.8	0	838.3	3.94	269.5	899.7
2020-05-11	90.03	8	8.17	14.38	23.18	18	18.6	17.8	1.3	2.5	11.3	939.1	24.5	170	1.32	42.6	233.5
2020-05-12	72.84	8.57	7.17	13.73	-3.25	17	12.6	17.9	0.5	1.1	10	7823.4	0	1029.5	3.25	319.6	1054.5
2020-05-13	72.85	10.25	9.37	13.86	-2.39	17.3	14.1	15.6	3.5	3.6	11.8	4199.9	0	603.2	2.39	192.7	661.3
2020-05-14	63.01	12.31	11.31	14.64	-3.36	17.7	15	17.4	6.8	7.2	12.3	6251.2	0	860.6	3.36	276.3	928.6
2020-05-15	54.88	13.53	12.73	15.44	-4.14	22.1	17.5	19.1	6.8	8	12.6	7112.2	0	964	4.14	303.9	1001.6
2020-05-16	54.9	13.93	12.85	16.33	-4.27	23.6	19.5	20.9	3	4.4	12.3	8187.3	0	1092.9	4.27	340.1	1105.3
2020-05-17	57.6	15.04	13.9	17.26	-4.35	23.9	19.2	21.7	6.1	7.2	13.5	8202.6	0	1102.6	4.35	340.6	1124.1
2020-05-18	57.4	17.39	16.25	18.26	-4.96	28	24.4	23.1	6.4	6.6	13.9	8044.9	0	1123.1	4.96	350.1	1162.4
2020-05-19	51.25	19.71	19.12	19.25	-4.87	30.2	25.3	23.3	9.5	10.3	15.6	7316.1	0	1030.5	4.87	322.8	1078.7
2020-05-20	58.73	19.55	19.14	19.8	-4.39	29.1	24.6	23.7	11.4	11.9	16.5	6593.2	0	940.3	4.39	294.5	1009.3
2020-05-21	65.83	20.16	18.8	20.73	-4.88	30.6	25.4	25.5	9.8	10.9	16.5	7998.5	0	1114.6	4.88	346.7	1162.7
2020-05-22	68.65	20.41	20.43	20.14	-3.24	27.3	25.7	22.3	12.1	12.3	17.6	3890.4	0	600.6	3.24	193.3	710.6
2020-05-23	79.91	13.78	13.98	17.85	1.13	19.2	19.7	19.7	8.8	9.1	15.9	1628.8	2.9	259.1	1.77	87.7	348.7
2020-05-24	70.45	14.87	14.1	17.88	-4.17	23.8	19.2	22.1	8.2	8.7	14.5	7459	0	1049	4.17	332.2	1095
2020-05-25	69.85	15.23	15.15	17.24	-2.77	24	21	19.5	7.9	9.3	15.5	3999.8	0	601.5	2.77	197.5	701
2020-05-26	60.72	16.8	15.22	18.42	-4.62	27	20.7	23.1	7.8	8	14.3	8099.8	0	1117.3	4.62	348.1	1159
2020-05-27	57.54	17.65	15.84	19.58	-4.81	28.8	22.6	24.7	6.6	6.8	15	8341.1	0	1151.9	4.81	357.6	1179.2
2020-05-28	48.92	18.49	17.21	20.2	-5.42	27.7	21.5	24.9	11.5	12	16.8	7957.8	0	1090.5	5.42	342.9	1114.4
2020-05-29	43.45	17.6	16.6	19.97	-4.97	28.6	21.5	24.3	5.6	8.9	16	7452.7	0	1041.9	4.97	326.2	1071.5
2020-05-30	41.05	18.3	17.12	20.41	-5.66	27.5	21.6	25.1	9.2	12.4	16.3	8162.1	0	1137.3	5.66	353.2	1157.1
2020-05-31	46.13	17.55	16.37	20.43	-5.16	28.3	21.2	25.1	6.3	10.9	16.5	7832.9	0	1099.1	5.16	344.5	1148.8
2020-06-01	47.35	20.9	19.43	21.57	-6.09	31.3	25.4	26.7	11.7	13.6	17.1	8286.2	0	1155.7	6.09	359.1	1192.3
2020-06-02	51.89	21.39	19.8	22.5	-5.35	33.2	27.2	27.6	9.6	10.7	17.8	8254.8	0	1161.2	5.35	358.7	1176.6
2020-06-03	58.37	20.16	19.76	22.16	-1.16	34	28.5	25.7	12.1	12.4	18.9	6204.1	3.62	901.8	4.78	282.8	951.2
2020-06-04	86.76	15.95	15.54	19.67	5.14	22.2	19.4	21.3	10.2	11.2	18.4	2932.7	7.19	472.7	2.05	151.2	546.2
2020-06-05	85.37	12.6	12.07	17.6	7.46	20.5	14.9	19.1	9.4	10.1	16.2	2774.1	9.36	440.5	1.9	146.9	550.7
2020-06-06	87.01	14.11	13.36	17.38	1.24	22.4	17.7	19.8	10	10.1	15.4	4064.8	3.69	627.8	2.45	208.9	763.6
2020-06-07	73.01	15.58	14.82	18.2	-3.3	25.8	19.7	21	9.2	10.7	16.2	5433.3	0.07	809.2	3.37	265.8	910.3
2020-06-08	69.14	15.8	14.85	18.13	-3.39	26.9	20.4	21.6	9.2	9.4	15.6	5205.2	0	768.6	3.39	248.1	829.4
2020-06-09	72.34	15.46	14.99	17.46	-2.32	20.5	18	19.1	10.3	10.5	15.9	3222.9	0	522.1	2.32	175.1	629.6
2020-06-10	84.75	14.98	14.69	16.96	-0.16	18.3	16.1	18	13.2	13.4	16.3	1712.6	1.31	287.1	1.47	96.2	388.7
2020-06-11	84.38	15.6	15.07	17.13	-2.21	23.2	18.8	19.1	10.7	12.8	15.8	3214.5	0	505.2	2.21	165.7	586.1
2020-06-12	65.87	21.7	20.44	20.03	-5.98	32.7	28.3	25.2	9.4	10.8	15.3	8281.5	0	1195.1	5.98	373.8	1253.6
2020-06-13	66.42	20.24	19.91	20.12	-3.62	29.2	25.3	22.5	12.6	14.6	18.1	4211	0	651.8	3.62	218.9	790
2020-06-14	93.08	16.23	16.38	18.23	15.66	18	18.1	19.4	14.9	15.1	17.5	777	16.7	131.1	1.04	13.2	208.2
2020-06-15	87.17	17.35	17.52	18.58	-1.67	26.4	23	21	14.2	14.5	16.9	2873.5	0.54	444	2.21	143.6	573.8
2020-06-16	91.13	17.94	17.17	19.25	-1.74	25.2	20.4	21.5	14.5	14.6	17.5	3763.4	0.74	609.5	2.48	204.5	714.5
2020-06-17	89.28	17.7	16.75	19.71	5.46	26.8	22.5	22.8	13	13.4	17.8	4411.7	8.47	666.5	3.01	219.3	780
2020-06-18	76.49	18.11	17.36	20.27	-4.33	28.2	23.3	24.1	9.7	10.9	16.8	7193.9	0	1073.3	4.33	338.9	1128.2
2020-06-19	73.28	18.58	17.86	20.27	-4.04	28.3	23.8	23.2	10.2	11.4	17.6	6133	0	912.5	4.04	294.9	995.4
2020-06-20	74.68	18.53	17.8	20.67	-2.95	28.7	23.4	24	11.6	12.3	18.1	5614	0.73	841.5	3.68	266	889.3
2020-06-21	65.49	20.7	19.57	21.39	-5.11	31.2	26.4	25.4	11.2	11.4	17.4	7847	0	1140.4	5.11	355.6	1179.1
2020-06-22	66.98	20.88	20.01	22.69	-5.19	30.6	26.2	26.8	14.4	15.5	19.5	7818.1	0	1117.2	5.19	351.7	1236.9
2020-06-23	59.04	21.51	20.46	22.87	-5.42	30.7	26.4	27.1	11.7	12.2	19	8428.5	0	1196.9	5.42	370.5	1250
2020-06-24	46.08	23.5	22.63	23.6	-6.13	31.8	27.5	28.1	12.5	14.7	19.7	8399.7	0	1198.3	6.13	370.7	1243.6
2020-06-25	54.7	23.42	22.25	24.12	-5.97	32	26.5	28.7	15.9	17.9	20.2	8017.3	0	1176	5.97	366	1232.8
2020-06-26	70.92	22.57	21.28	24.43	-2.79	35.3	29	29.5	15.7	17.3	20.8	6747.2	2.13	989.8	4.92	299.3	1063.3
2020-06-27	76.72	23	22.12	24.05	-3.96	34.4	29.2	27.6	15.6	15.7	21.1	6481.8	0.95	957.1	4.91	303.2	1055.5
2020-06-28	80.13	19.7	19	23.22	-1.55	31.5	25.2	26.6	13.1	13.7	21	4499.1	2.03	689.6	3.58	214.3	821.8
2020-06-29	72.34	18.92	18.27	22.04	-4.32	30.1	24.7	25.8	10.7	13.1	19.4	6226.4	0	911.4	4.32	291.4	1039.5
2020-06-30	68.21	18.3	17.53	21.15	-3.61	28.4	23.5	24.1	10	10.3	18.4	5173	0	795.4	3.61	259.9	927.7
2020-07-01	69.33	22.86	21.65	23.15	-5.49	34.7	28.8	28.2	12.2	12.5	18.7	7915.6	0	1175.2	5.49	369.7	1266
2020-07-02	67.54	21.25	20.48	23.26	-4.03	31.2	25.3	26.6	15.2	16.5	21.1	5798.7	0.33	873.1	4.36	283.9	1026.6
2020-07-03	59.56	19.88	18.94	23.33	-5.01	32.1	25.1	27.8	9.2	11.1	19.4	7879.1	0	1144.8	5.01	358.4	1203.3
2020-07-04	58.13	21.88	20.31	23.8	-5.44	33.3	26.8	28.3	10.6	10.9	19.5	7618.5	0	1132.8	5.44	357.8	1226.5
2020-07-05	62.04	23.85	23.18	23.75	-4.84	31.8	27.4	26.5	19.8	20.7	22.1	4715.2	0	706.4	4.84	231.3	844
2020-07-06	61.31	18.3	17.57	23.48	-4.45	26.2	22.6	26.5	9.7	10.8	20.9	7236.2	0.3	1051.8	4.75	332.2	1111.6
2020-07-07	59.11	17.99	16.56	22.33	-4.34	29.4	23.9	26.1	8.4	8.6	18.5	7267.9	0	1052.5	4.34	331.3	1113.2
2020-07-08	64.83	18.52	17.92	21.48	-3.19	26.8	24.2	23.7	10.1	10.3	18.9	3759.6	0	601.6	3.19	198.2	740.1
2020-07-09	61.1	24.15	22.81	24.05	-5.68	36.3	30.5	28.9	13.8	14	19.6	7613	0	1102.8	5.68	345.8	1169.9
2020-07-10	64.23	21.05	20.41	23.38	-3.65	30.2	25	25.9	15.7	15.9	21.2	4268.5	0	656.9	3.65	212.4	787.1
2020-07-11	54.32	18.84	17.9	22.85	-3.71	28.9	22.3	26.3	11	12	20	5786.3	0	860.6	3.71	273.1	894
2020-07-12	50.02	19.95	18.36	23.06	-5.17	29.8	24.6	28.3	8.3	8.5	18.4	8402	0	1178.4	5.17	364.6	1190.2
2020-07-13	46.57	21.29	19.84	23.91	-5.1	31.9	26.4	28.6	10.2	11.3	19.6	7941.5	0	1118.6	5.1	347.1	1137.3
2020-07-14	50.51	21.74	20.38	23.85	-4.42	33	27.7	27.7	11.1	11.4	19.9	5690.4	0	837.1	4.42	262.9	896.3
2020-07-15	83.95	17.58	17.03	21.97	3.45	27.7	22.7	23.9	14	14.1	20.7	3300.2	5.87	515.9	2.42	172.4	615.6
2020-07-16	93.81	16.02	15.73	20.05	0.25	18	17.2	20.7	14.5	14.4	19.4	1551.2	1.5	270.7	1.25	91.9	364.6
2020-07-17	72.57	20.13	18.81	21.59	-3.71	28.6	23.9	25.3	14.9	14.9	18.6	6031.8	0.14	878	3.85	276.4	976.2
2020-07-18	60.73	21.83	20.22	23.28	-4.68	31.5	26.3	27.8	14.5	14.6	19.5	7306.4	0	1057	4.68	328.2	1116.6
2020-07-19	58.66	22.44	21.04	23.71	-4.78	34	28.8	28.1	12.3	12.5	19.4	6882.5	0	1001.2	4.78	307.4	1024.6
2020-07-20	59.47	22.85	21.53	24.2	-4.66	33	27.8	28.3	13.3	13.4	20.2	6605.9	0	953.4	4.66	292.1	966.3
2020-07-21	46.38	22.06	20.93	24.6	-5.36	31.6	26.2	29.2	12.6	14.7	20.8	7902.8	0	1108.8	5.36	340.9	1145.8
2020-07-22	45	21.88	20.48	24.47	-5.26	32.4	27.1	29.2	10.1	11.2	20	8066.3	0	1120.6	5.26	340.8	1137.5
2020-07-23	49.36	22.33	20.68	24.92	-5.17	31.9	27.2	29.5	12.1	13.2	20.7	7821.4	0	1106.3	5.17	339.2	1134.7
2020-07-24	50.83	22.38	21.65	24.03	-4.14	32.6	28.1	27.3	15.8	15.9	21.7	4641.9	0	691.6	4.14	224.6	773.9
2020-07-25	59.7	22.78	21.77	24.45	-3.88	33.1	27.7	27.7	13.7	14.1	21.3	5317.5	0	797	3.88	250.3	887.5
2020-07-26	71.52	21.06	20.47	23.94	-2.75	29.7	25.9	26.2	14.5	14.8	21.9	5379.3	1.38	768.7	4.13	251	820.6
2020-07-27	62.5	24.38	22.61	24.78	-5.41	36.9	30.7	29.8	13.7	13.9	20.3	7489.9	0	1057.7	5.41	329.8	1100.2
2020-07-28	53.57	24.13	23.18	25.18	-5.21	33.6	28.5	28.9	18.1	18.8	22.2	5858.6	0	853.5	5.21	273.8	951.8
2020-07-29	49.28	21.63	20.28	25.05	-5.25	33.1	28.6	29.9	9.7	11.8	20.6	7993.3	0	1078.5	5.25	335	1122.4
2020-07-30	46.08	23.17	21.49	25.32	-5.32	36.1	30.5	30.4	10.9	11.1	20.6	7895.4	0	1080.6	5.32	332.7	1089.7
2020-07-31	42.07	26.18	24.59	26.39	-5.8	38.9	34.2	31.5	13.8	14.2	21.5	7825.8	0	1068.6	5.8	326.8	1071.1
2020-08-01	56.48	25.28	24.58	25.56	-3.72	35.4	30.6	28.2	16.5	16.7	23	4168.3	0	595.4	3.72	184.5	626.6
2020-08-02	56.54	23.65	23.23	24.74	-3.05	32	27.3	26.7	19.2	19.7	23.4	3256.3	0	498.3	3.05	164.2	570.4
2020-08-03	73.75	18.84	18.19	22.74	12.34	27.1	22.9	25.4	14.5	14.5	20.8	2838.2	14.66	428.5	2.32	140.5	518.7
2020-08-04	75.74	18.4	17.69	21.22	-2.91	27.2	23.5	23	13.1	13.3	19.4	4109.9	0	601.5	2.91	189.1	617.1
2020-08-05	66.61	20.28	18.72	21.81	-4.64	30.7	26.2	26.2	11.1	11.2	17.8	7569.1	0	1040.9	4.64	320	1033.2
2020-08-06	64.33	22.41	21	22.88	-4.91	32.7	28.7	27.4	11.6	11.7	18.6	7390.3	0	1031.2	4.91	313.1	1032.2
2020-08-07	61.48	25.61	24.22	24.57	-5.28	35.8	31.9	29.2	14.8	15	20.2	7360.6	0	1014.8	5.28	312.5	991.5
2020-08-08	57.74	27.37	25.9	26.09	-5.22	37.8	33.5	30.7	17.5	18	22	7233.4	0	992.2	5.22	302.9	967.3
2020-08-09	50.87	28.17	26.95	26.79	-5.35	39.1	34.7	31.4	17.9	18.2	22.7	7069.9	0	957.9	5.35	285.7	918.8
2020-08-10	51.22	27.79	26.9	26.67	-4.52	37.3	33.1	30.3	17.4	18.6	23.3	5761.8	0	802	4.52	242.7	776.7
2020-08-11	56.77	27.45	26.43	27.58	-4.64	40.2	34.9	32.1	17.5	18.9	23.7	6512.7	0	893.6	4.64	266.1	847.5
2020-08-12	58.56	27.05	26.03	27.82	-0.2	38.9	33.8	32.4	19.8	20	24.4	6047.7	4.56	849.1	4.76	255	821
2020-08-13	83.48	21.98	21.76	24.7	-1.22	25.7	24.7	25.9	18.8	18.9	23.6	1872.6	0.42	311.8	1.64	96.5	371
2020-08-14	79.49	23.32	22.19	24.68	-1.29	33.1	27.8	28.3	18.1	18.5	22.3	5293.7	2.52	782	3.81	241.1	813.3
2020-08-15	76.33	23.49	22.72	24.53	-3.6	34.1	28.7	28.1	16.5	16.8	21.6	5290.9	0	774.6	3.6	239.3	772.7
2020-08-16	65.79	25.32	24.25	25.25	-4.37	35.5	30.9	29.5	16.8	17.2	21.7	6331.2	0	893.7	4.37	267	860.5
2020-08-17	80.35	21.48	20.69	24.23	2.86	32.2	27.7	27	16	16.3	22.4	4697.5	6.49	703	3.63	222.8	734.8
2020-08-18	81.37	20.37	19.46	23.2	-0.72	30.9	27.1	26.8	14.8	14.9	20.5	5556.8	3.1	808.3	3.82	244	810.4
2020-08-19	76.52	21.18	20.19	22.99	-1.78	31	27.6	26.3	13.9	14.1	19.8	5694.2	1.87	804.1	3.65	253	817.9
2020-08-20	69.2	24.85	23.79	24.49	-4.29	35.7	32.9	29	17.6	17.7	21.1	6041.1	0	859.2	4.29	263.7	879.5
2020-08-21	59.71	26.8	26.05	25.23	-5.05	38	33.6	29.4	17.5	17.5	21.5	5747.4	0	811.6	5.05	239	820
2020-08-22	73.17	21.48	20.97	24.13	6.92	29.4	25.7	27	15.6	15.8	22.1	5102.9	10.73	736.9	3.81	232.3	797.5
2020-08-23	66.65	19.46	18.91	22.11	-3.69	27	24	25.2	12	13.2	20.2	5166.1	0	735.3	3.69	227.1	768.7
2020-08-24	68.58	17.83	17.14	21.2	-3.41	27.8	23.8	25.1	11.1	11.4	18.3	5331.7	0	762	3.41	233.9	777.7
2020-08-25	70.43	17.5	17.22	19.73	-2.49	27.9	24.7	22.2	10.1	10.1	17.5	2988.2	0	467.7	2.49	148.4	537.2
2020-08-26	53.08	21.5	21.15	21.23	-5.3	28.5	25.4	25.2	12.6	15.4	18.4	6201.2	0	852.1	5.3	255.9	855.9
2020-08-27	66.1	18.07	17.67	20.55	-2.78	26.5	23.9	23.7	11.8	11.8	17.8	4311.6	0	626.3	2.78	194.6	655.7
2020-08-28	82.72	17.24	17.1	20.04	-0.21	24.8	21.5	22.5	12.6	12.9	18.4	2799	1.8	439.8	2.01	136.7	495.8
2020-08-29	78.52	16.84	16.48	19.49	-1.97	23.7	21	21.7	12	12.4	17.8	3010.8	0	469.9	1.97	149.8	509.4
2020-08-30	88.7	14.91	14.68	18.24	1.55	19.8	18.5	19.5	12.4	12.4	17.3	1372	2.78	229.9	1.23	65.9	288
2020-08-31	88.86	15.97	15.43	18.62	4.76	24.6	20.8	21.5	12.4	12.5	16.5	3044.3	6.64	464.7	1.88	148.5	498.9
2020-09-01	81.39	16.4	15.98	18.96	-2.07	23.3	20.5	21.8	12.8	13.1	17	3436.2	0	517	2.07	158.7	539
2020-09-02	77.71	16.02	15.25	18.98	-2.55	24.7	21.3	22.7	11	11	16.4	4677.7	0	669.2	2.55	206.1	661
2020-09-03	72.1	17.28	16.78	18.77	-2.71	26.3	23.4	22	9.1	9.1	15.7	4000.7	0	588	2.71	176.9	619.9
2020-09-04	59.72	21.48	21.14	20.7	-3.2	31.4	28.2	24.3	15.4	15.7	17.9	4339.7	0	623.1	3.2	192.9	649.7
2020-09-05	72.71	18.86	18.63	19.97	-2.29	28.9	26.1	22.5	14.2	14.4	18.1	2712.4	0	414	2.29	127.2	458.4
2020-09-06	72.25	15.37	14.94	19.15	-1.95	22.1	18.9	21.4	9.6	9.8	17.3	3383.6	0	489.4	1.95	148.7	512.2
2020-09-07	65.28	15.3	14.38	18.46	-3.26	24.9	21.6	22.9	6.9	6.9	14.9	6142.7	0	805.7	3.26	237.7	757.5
2020-09-08	59.87	17.47	16.69	19.1	-3.53	28.9	26.1	23.9	7.8	7.8	15.1	5936.1	0	790.5	3.53	233.1	766
2020-09-09	59.98	19.97	19.14	20.16	-3.95	31.1	27.7	24.9	9.1	9.3	16	5934	0	775.9	3.95	229.6	738.4
2020-09-10	75.33	18.3	17.95	19.59	-1.77	24.5	21.7	20.9	15.3	15.9	18.8	1940.4	0	300.3	1.77	99.1	342.5
2020-09-11	65.74	20.23	19.38	20.72	-2.93	29	25.8	24.8	14.6	14.7	17.9	5170.4	0	697.1	2.93	203.4	665.3
2020-09-12	66.68	20.17	19.57	20.83	-3.26	31.1	28.6	24.9	11.9	11.9	17.5	4989.9	0	636	3.26	179.1	575.7
2020-09-13	65.32	20.58	19.78	21.3	-3.32	31.4	29.2	25.7	12	12.1	17.7	5542.2	0	726.9	3.32	212.6	677.8
2020-09-14	66.31	21.52	20.78	21.67	-3.32	31.7	29.4	25.9	11.2	12.3	18.1	5325.2	0	695.2	3.32	198.8	643.5
2020-09-15	68.45	22.59	21.88	22.36	-3.24	33.5	30.9	26.7	13.5	13.5	18.7	5281.7	0	694.7	3.24	197.9	641.5
2020-09-16	66.24	22.9	22.4	22.43	-2.88	32.9	28.9	25.8	16	16	19.8	3692.9	0	520.6	2.88	146.6	534.9
2020-09-17	65.23	19.37	18.93	21.5	-3	24.2	22	23.9	14.4	16	19.5	4430.8	0	587.7	3	171.5	571
2020-09-18	57.35	19.03	18.36	20.48	-3.97	27	24.6	24	13.1	13.6	17.7	5149.3	0	651.2	3.97	188.3	616.7
2020-09-19	53.68	17.75	17.2	19.96	-3.21	26.5	23.5	23.9	9.9	11.4	15.5	5160.4	0	659.6	3.21	190.1	625.6
2020-09-20	62.41	17.36	16.67	19.76	-2.9	27.1	24.3	23.7	9.1	9.3	16.5	5146.6	0	653.6	2.9	186.8	602.1
2020-09-21	66.05	17.41	16.65	19.56	-2.7	27.7	25.4	23.6	8.6	9	16.2	5010.5	0	640.8	2.7	184.3	595.5
2020-09-22	67.76	19.59	19.01	20.13	-0.27	30.3	27.7	24.1	11.5	11.5	16.8	4609.2	2.56	606.7	2.83	176.1	557.7
2020-09-23	74.82	18.46	18.23	19.66	-2.29	27.1	23.9	22	13.6	14.2	18.2	3442.1	0	485.3	2.29	145.2	473.9
2020-09-24	80.31	16.13	15.97	18.16	12.79	20.4	18.6	19.5	12.5	12.7	17	2241.7	14.42	322.1	1.63	103.7	328.5
2020-09-25	87.75	11.18	11.14	15.8	3.72	14.4	14	16.9	9.2	9.4	14.6	1596.8	4.91	254.9	1.19	81.3	277.9
2020-09-26	90.69	9.27	9.21	13.66	1.66	12.5	11.3	14.5	7.5	7.5	12.8	1457.5	2.67	226.9	1.01	66.5	245.4
2020-09-27	91.78	9.79	9.56	13.47	5.49	15.3	13.1	14.9	5.9	5.9	12.4	1589.4	6.46	241.7	0.97	74.4	259.9
2020-09-28	85.27	10.73	10.15	13.48	-1.64	20	16.7	16.2	4.5	4.4	11	3962.2	0	523.4	1.64	157.7	490.2
2020-09-29	95.57	12.27	12	14.03	-0.69	14.3	13.5	14.6	10.5	10.3	13.5	804.4	0.05	132.5	0.74	26.5	173.8
2020-09-30	84.65	15.03	14.47	15.43	-1.77	22.1	19.2	18.4	10.6	11.2	13.3	4376.4	0	570	1.77	163.2	508
2020-10-01	96.63	11.82	11.6	14.56	4.52	18.1	16.6	16	7.6	7.7	13.1	1563.5	5.42	247.7	0.9	73.8	270.3
2020-10-02	83.63	14.64	14.64	14.56	-1.38	19	18.3	15.9	8.6	8.8	13.3	1856.5	0	280.1	1.38	83.1	305.9
2020-10-03	88.89	11.93	11.9	14.18	1.97	16	15.9	15.2	7.3	7.9	12.9	2124.7	3.2	299.5	1.23	91.5	286.4
2020-10-04	78.04	12.03	12.03	13.7	0.38	18.7	16	15.4	8.7	8.7	12.5	3106.7	2.14	424.1	1.76	127.8	409.4
2020-10-05	93.63	10.74	10.66	13.38	6.3	14.7	13.3	14.7	8	8.5	12.1	1633.1	7.18	256.6	0.88	76.8	272
2020-10-06	91.81	11.78	11.92	13.38	5.74	15.3	14.6	14.4	9.9	10.4	12.7	1272.6	6.6	197.2	0.86	60.4	227.7
2020-10-07	89.48	12.16	12.11	13.57	2.29	17.5	16	15.1	8.8	9.4	12.7	2757.6	3.62	381.1	1.33	115.6	382.5
2020-10-08	89.88	13.35	13.27	13.69	-0.47	17.3	16.2	15.1	8.1	8.9	12.6	1541.1	0.55	232.9	1.02	77.4	266.9
2020-10-09	86.71	14.94	14.89	14.69	1.05	19.6	17.7	15.9	10.9	11.2	13.8	1300.9	2.12	204.7	1.07	63.7	244.2
2020-10-10	86.66	10	9.96	13.33	-1.13	17.4	15.2	14.6	3.7	4.8	11.6	3014.9	0	387.6	1.13	119.9	364.6
2020-10-11	87.23	8.18	7.84	11.4	-0.47	15.6	13.7	13	2.5	3.9	10.3	3796.6	0.75	478.6	1.22	141.9	401.8
2020-10-12	91.15	9.16	8.7	11.58	1.98	15.6	13.2	13.1	6.4	6.2	10.4	2145.3	2.84	293.1	0.86	86.9	283.7
2020-10-13	94.4	7.81	7.5	11.38	-0.62	12.8	11.1	12.7	3.7	3.9	10.4	2297.1	0.14	323.5	0.76	98.1	320.6
2020-10-14	92.01	7.1	6.85	10.28	0.44	12.9	11.4	11.8	1.9	1.8	8.7	1879.3	1.19	273.9	0.75	83.9	271.6
2020-10-15	92.41	8.79	8.73	10.67	1.17	10.2	9.8	11.2	7.3	7.4	10.1	809.8	1.76	134	0.59	25.2	163.6
2020-10-16	89.48	9.36	9.3	10.98	-0.46	11.5	10.9	11.9	6.6	7	10.4	923.9	0.26	154.6	0.72	50	189
2020-10-17	95.03	7.17	7.01	10.18	-0.56	10.8	10	11.3	3.1	3.3	8.9	1124.9	0	178.6	0.56	55.2	203.5
2020-10-18	87.05	8.65	8.24	10.39	-0.86	15.5	13.5	11.8	3.8	3.7	9.1	2813.7	0	351.6	0.86	99.4	300.2
2020-10-19	84.26	8.6	8.59	10.75	-0.78	14.9	13.4	12.5	2.7	3.2	9.6	2009.5	0	275.3	0.78	80.4	259.4
2020-10-20	90.94	8.42	8.25	9.89	-0.64	16.5	15.9	11.8	1.6	1.7	8	1899.7	0.05	259.8	0.69	73.2	265.9
2020-10-21	88.61	12.12	12.31	11.73	-0.76	17.9	16.8	13.4	9.4	9.4	10.6	1532.1	0	227.5	0.76	67.7	238.2
2020-10-22	87.08	14.22	14.39	12.29	-0.24	21.3	20.9	13.8	9.1	9.6	11	1790.9	0.73	255.3	0.97	77.1	261.8
2020-10-23	98.83	14.02	14.12	13.35	1.09	15.7	15.5	13.9	12.9	13.3	12.9	549.8	1.64	85.5	0.55	5.6	111.7
2020-10-24	84.8	13.35	13.47	13.06	-0.94	17.2	15.8	14	10.1	10.9	12.4	1897.5	0	257.3	0.94	78.7	243.2
2020-10-25	86.79	11.49	11.53	12.18	1.69	20.2	18.6	13.4	5.4	6.1	10.9	2525.9	2.55	320.2	0.86	87.7	275.4
2020-10-26	97.14	9.16	9.28	11.82	8.14	11	10.6	12.4	4.8	6.1	10.5	646.6	8.62	97.4	0.48	23	120.5
2020-10-27	89.14	8.53	8.72	10.76	-0.55	13.6	12.3	12.1	3.9	5.2	9.8	1430	0.12	198.5	0.67	56.5	185.8
2020-10-28	83.77	11.66	11.76	11.65	2.38	16.2	14.9	12.9	9	8.7	10.6	1821	3.4	247	1.02	72.1	222.1
2020-10-29	87.65	11.22	11.3	11.89	5.72	14.2	13.2	12.6	8.6	8.9	11.2	885.8	6.54	137.4	0.82	33	151.6
2020-10-30	88.77	13.05	13.25	12.85	-0.44	15.7	15	13.7	11.6	11.6	12.1	827.9	0.28	130.8	0.72	32.2	152.3
2020-10-31	87.97	12.05	11.98	12.75	-0.58	17.5	16.5	13.6	8.6	9	11.9	2752.5	0	322.5	0.58	87.3	257.4
2020-11-01	93.78	13.93	14.05	13.18	3.07	17.2	17.7	14.2	10.7	10.9	11.9	749.4	3.8	122.4	0.73	37.2	141.8
2020-11-02	72.02	19.05	19.44	15.22	-2.37	23.1	23	16.4	15	15.1	14.1	2127.5	0	282.9	2.37	78.1	240.3
2020-11-03	86.76	11.25	11.29	14.25	0.03	14.6	14.7	15.3	7.8	8.5	13	826.1	0.68	130.8	0.65	36.4	150.4
2020-11-04	85.62	6.8	6.86	11.39	-0.44	12	10.4	12.8	2.9	3.5	9.9	2547.2	0	304.6	0.44	85.3	247.8
2020-11-05	85.34	5.28	5.3	9.06	-0.64	11.6	10.3	10.1	0.6	0.7	8.2	2815.3	0	310.1	0.64	83.1	234.4
2020-11-06	86.46	4.68	5.13	7.83	-0.59	11.1	10.3	8.9	-1.7	-0.5	6.8	2699.9	0	298.2	0.59	80.5	231.9
2020-11-07	93.69	4.87	5.21	7.75	-0.29	10.8	9.8	9.1	0.1	1.2	6.5	2117.2	0	240.9	0.29	61.3	199.6
2020-11-08	97.1	7.06	6.89	8.71	0.23	12	10.6	10.1	3	2.9	7.3	1348.1	0.53	181.9	0.3	52.4	169.3
2020-11-09	93.82	9.12	9.1	9.88	-0.24	14.7	13.6	11	4.5	5.5	9.2	2257.3	0	259.9	0.24	66.5	205.6
2020-11-10	100	5.46	5.12	9.2	-0.33	6.8	5.8	9.8	3.6	4.4	8.6	473.2	0	73	0.33	5.6	95.4
2020-11-11	100	7.08	6.62	9.74	-0.31	9	8.2	10.5	4.9	4.6	9.1	554.2	0	90.5	0.31	16.4	104
2020-11-12	100	8.31	8.23	10.28	0.2	12.2	12.2	11.2	5.6	5.9	9.6	732.3	0.51	98.2	0.31	18.7	109.3
2020-11-13	99.48	9.83	9.7	10.48	-0.24	13.6	13.3	11.8	6.1	6.2	9.3	988	0.06	149.3	0.3	40	149
2020-11-14	93.53	10.7	10.94	10.96	-0.35	17.5	16.6	12	6.6	6.9	10.3	1977.7	0	237.6	0.35	63.2	185.7
2020-11-15	85.86	10.83	11.23	10.27	8.13	17.8	17.2	11.3	4.4	5.1	9.1	1992.2	8.66	243.6	0.53	64.5	190.3
2020-11-16	89.14	10.02	10.3	10.65	0.3	12.4	12	11.2	8.3	8.7	10.1	787.2	0.89	115.4	0.59	32	121.8
2020-11-17	93.77	9.15	9.43	10.56	-0.38	13.5	12.7	11.7	5.1	5.5	9.6	1174.6	0	168.5	0.38	48.2	165.4
2020-11-18	96.73	6.43	6.48	8.83	-0.19	13.4	12.9	9.7	2.9	2.8	8.1	2078.4	0	247.1	0.19	64.8	204.8
2020-11-19	91.8	8.92	9.05	9.1	1.15	12.2	11.7	10.1	5.1	5.6	8.1	1112.5	1.63	151	0.48	41.5	142
2020-11-20	94.65	3.45	3.73	7.84	-0.3	8.2	7.3	8.9	-0.8	-0.8	6.4	932.4	0	135.9	0.3	36.2	131.7
2020-11-21	94.57	0.93	1	5.66	-0.07	7.8	7.5	6.7	-2	-2	5	1632.1	0.15	193.1	0.22	50.2	162.1
2020-11-22	91.7	3.55	3.48	5.4	-0.25	7.7	7	6.6	-1.3	-1.3	4.2	1106.9	0	150.3	0.25	39.6	140.6
2020-11-23	95.04	6.35	6.47	7.34	-0.12	10.4	9.1	8.6	1.6	3.1	6.5	759.1	0.2	108.7	0.32	29.4	115.4
2020-11-24	100	4.93	4.78	7.38	-0.23	7	6.7	8	2.5	3	6.8	445.9	0	66.8	0.23	5.5	82.8
2020-11-25	100	3.17	2.63	7.12	-0.25	4.3	3.6	7.7	1.5	1	6.9	430	0	63	0.25	0	77.7
2020-11-26	100	1.63	1.06	6.63	-0.23	3.1	2	7.1	-0.1	-0.7	6.3	462.8	0	71.5	0.23	5.1	81.4
2020-11-27	100	1.88	1.43	6.23	0.51	4.2	3.5	6.9	-0.1	-0.2	5.7	583.4	0.7	88.8	0.19	22.4	95.1
2020-11-28	100	0.89	0.44	5.5	-0.15	2	1.2	5.9	-0.9	-0.4	5	502.5	0	80.5	0.15	16.4	93.1
2020-11-29	98.35	0.27	0.38	4.61	-0.23	2.5	1.8	5.2	-3.1	-2.1	3.3	494.7	0	73.1	0.23	12.3	87.3
2020-11-30	98.15	-1.51	-1.43	2.54	1.15	3.5	2.6	3.2	-5.3	-5	2.3	2081.2	1.16	206.6	0.01	46.7	141.2
2020-12-01	100	1.55	1.39	3.24	4.3	3.2	2.6	4	0.3	0.1	2.5	409.5	4.49	67.1	0.19	5.1	74.8
2020-12-02	100	1.59	1.38	4.1	-0.21	2.3	1.8	4.4	0.6	0.4	3.9	295.2	0	46.3	0.21	0	57.6
2020-12-03	99.6	1.76	1.73	4.19	0.04	5	3.9	5	0.1	0.1	3.7	669.2	0.18	99.3	0.14	21	98.5
2020-12-04	99.95	3.53	3.47	4.6	9.08	5.8	5.6	5.2	1.2	1.2	4	278.6	9.36	43.4	0.28	0	58
2020-12-05	100	3.32	3.26	4.95	3.18	5.1	4.5	5.6	1.9	2.2	4.7	577.1	3.33	92.8	0.15	24.2	92.7
2020-12-06	100	3.63	3.52	5.12	2.44	5.7	5.1	5.8	1.8	2	4.6	470.2	2.64	68	0.2	21.2	80.1
2020-12-07	98.66	3.17	3.35	5.17	0.02	5.6	5.3	5.6	1.1	1.6	4.8	785.1	0.14	102.6	0.12	24.1	102.4
2020-12-08	97.58	1.74	1.8	4.25	-0.07	6	4.3	5	-0.9	-0.2	3.5	1213.1	0	148.5	0.07	40.2	123.8
2020-12-09	98.19	1.91	1.86	3.81	-0.25	4.4	3.8	4.5	0.4	0.5	3.4	348.1	0	50.1	0.25	11.4	65.8
2020-12-10	96.37	1.08	0.9	3.66	-0.25	2.2	1.7	4.1	0	0.1	3.4	325.2	0	49.9	0.25	0	65.7
2020-12-11	98.35	1.25	1.15	3.68	1.18	3.3	3.2	4.2	-2.4	-1.4	2.9	498.4	1.36	71.4	0.18	12.3	82
2020-12-12	100	5.59	5.47	5.17	1.99	8.1	7.5	6.1	3.2	3	4.2	413.2	2.23	64	0.24	12	74.5
2020-12-13	97.4	6.07	6.37	6.1	0.13	9.8	8.9	6.7	0.6	1.4	5.4	962.9	0.22	122.6	0.09	24.8	106.9
2020-12-14	97.77	3.61	3.62	5.28	-0.09	8.4	7.2	6.4	-0.2	0	4.3	781.4	0	114.7	0.09	28.9	112.8
2020-12-15	100	5.85	5.85	5.7	4.33	8.4	8.6	6.3	2.3	2.4	4.9	255.2	4.62	32.7	0.29	0	57.6
2020-12-16	100	6.7	6.59	6.71	0.15	9.1	8.5	7.7	4.4	4.4	6.1	445.6	0.37	66.2	0.22	10.7	80.4
2020-12-17	99.87	4.98	5.15	6.21	-0.05	10.9	10.4	7.3	0.5	0.8	5.5	708.4	0.06	103.5	0.11	27	102.4
2020-12-18	100	2.86	2.57	5.24	0.03	5.6	4.9	6.1	0.8	0.6	4.3	844.1	0.06	119.1	0.03	29.4	112.4
2020-12-19	100	4.24	4.2	5.57	-0.13	7.4	6.7	6.5	1.1	1.2	4.8	630	0	89.3	0.13	22.7	92.2
2020-12-20	100	6.3	6.21	6.32	7.73	8.8	8.1	7.2	4.4	4.3	5.5	479.4	7.94	73.2	0.21	12.5	75.6
2020-12-21	99.99	6.69	6.89	6.49	3.46	9	9.3	7.1	3.9	4.9	5.9	521.2	3.64	72.1	0.18	13.8	86.3
2020-12-22	98.89	12.05	12.4	8.71	2.45	13.5	14.2	9.8	9.1	9.3	7.2	410.1	2.8	59.4	0.35	5.8	80.9
2020-12-23	98.02	11.95	12.24	10.11	19.63	13.4	14	10.5	10.4	10.9	9.8	350.6	20.07	51.2	0.44	5	70.5
2020-12-24	93.42	6.39	6.65	8.38	11.82	10.5	11.5	9.8	2.3	2.1	6.9	581	12.31	85.1	0.49	14.4	89.7
2020-12-25	92.61	2.27	2.29	5.64	0.97	5.4	4.9	6.7	-1.4	-1	4.2	1270.9	1.13	153.3	0.16	42	118.8
2020-12-26	97.72	0.62	0.6	3.84	-0.15	3.1	2.4	4.5	-1.4	-0.9	3.4	744.7	0	103.1	0.15	30.6	100.5
2020-12-27	84.83	1.91	2.15	3.35	2.21	5.4	6.1	4.2	-1.7	-1.3	2.8	445.3	2.85	67.5	0.64	16	80.5
2020-12-28	97.61	3.2	3.56	4.46	9.51	5.1	5.5	5.1	-0.9	0	3.7	389.2	9.79	53.1	0.28	0	59.4
2020-12-29	97.91	2.53	2.59	3.96	6.33	5.9	5.1	5	0.2	0	3.2	806.3	6.49	105.8	0.16	22.5	89.8
2020-12-30	98.28	3.01	3.11	4.28	0.37	6.8	5.6	5.2	0.3	0.9	3.7	596.8	0.57	80.3	0.2	6.5	73
2020-12-31	99.8	1.25	1.28	3.37	3.12	2.9	3	3.7	-0.9	0	2.9	368.1	3.35	57.6	0.23	5.2	72.5
2021-01-01	99.25	1.94	1.9	3.74	0.39	5.4	4.8	4.7	0.1	-0.1	3.1	987.9	0.45	122.7	0.06	35.6	104.5
2021-01-02	91.42	1.46	1.4	3.43	-0.31	3.2	2.9	4	0.2	0	3.1	485.1	0	79.8	0.31	11.9	85.8
2021-01-03	95.11	0.85	0.72	3.18	2.97	1.6	1.7	3.5	0.3	0.2	3	227.5	3.29	25.9	0.32	0	51.7
2021-01-04	99.44	1.27	1.08	3.18	-0.25	2.3	1.8	3.5	0.6	0.4	3	272.2	0	34.3	0.25	0	54.6
2021-01-05	98.39	1.9	1.8	3.2	0.12	2.6	2.6	3.5	1.2	1.1	2.9	251.8	0.37	31.8	0.25	0	52
2021-01-06	100	1.51	1.36	3.35	2.27	2.2	1.9	3.7	0.8	0.6	3.1	327.8	2.51	51.3	0.24	0	66
2021-01-07	97.65	1.37	1.37	3.19	0.08	3.1	2.6	3.8	-1	-0.4	2.6	658.2	0.25	98.6	0.17	24.8	100.6
2021-01-08	98.65	0.8	0.76	2.77	-0.11	1.8	1.3	3.2	0.4	0.3	2.6	498.7	0.09	78.7	0.2	12.2	88.2
2021-01-09	91.92	0.3	0.43	2.33	-0.15	3.3	2.4	2.8	-3.2	-1.6	1.9	1063.6	0	132.8	0.15	37.5	120.5
2021-01-10	86.93	-1.13	-0.92	1.29	-0.06	2.6	1.6	1.8	-4.2	-4.2	1	1737.5	0	191.1	0.06	49	148.2
2021-01-11	90.25	-1.86	-1.95	0.73	-0.12	2.9	2	0.9	-5.9	-5.9	0.6	2154.1	0	216.4	0.12	49.6	144.8
2021-01-12	97.9	1.43	1.58	0.72	9.59	2.8	2.9	0.9	-0.7	-0.5	0.6	313.2	9.9	45	0.31	10.2	69.1
2021-01-13	97.75	0.98	1.26	0.97	0.66	4.7	3.9	1.6	-4	-2.6	0.8	1268.5	0.76	158.3	0.1	44.2	138.1
2021-01-14	98.84	1.22	1.17	1.93	1.49	3.4	3.6	2.3	-0.1	-0.6	1.7	308.7	1.76	47.9	0.27	0	66.3
2021-01-15	82.6	0.36	0.34	1.42	-0.37	3	2.3	1.8	-1.6	-1.3	1.3	2002.5	0	211.3	0.37	58.5	162.5
2021-01-16	92.5	-1.01	-1.28	1.24	1.33	2.1	0.5	1.4	-2.6	-2.9	1.1	721.8	1.56	101.4	0.23	23.3	105.8
2021-01-17	99.82	0.13	0.01	1.43	1.49	2.5	2.5	1.6	-2.8	-3	1.3	642.4	1.67	116.4	0.18	24.3	130.6
2021-01-18	93.38	2.86	2.88	2.27	-0.24	6.8	5.3	3.4	1.4	1.7	1.6	1321.3	0	168.4	0.24	45.9	141.1
2021-01-19	90.56	2.34	2.48	2.63	1.26	4.6	4.2	3.2	0.2	0.5	2.3	606	1.73	92.4	0.47	24.5	100
2021-01-20	79.95	3.75	4.46	2.56	-0.51	10.8	10.4	4	-0.2	1	1.7	1104.7	0	155.3	0.51	45.4	142.2
2021-01-21	78.65	7.9	8.68	4.14	3.69	11.2	11.2	5.2	5.5	6.3	2.8	589.1	4.86	83.9	1.17	16.6	95
2021-01-22	91.5	6.06	6.3	5.23	9.26	9.5	10.5	5.7	2.6	2.5	4.6	292.4	9.91	42.5	0.65	0	60.5
2021-01-23	96.95	3.5	3.44	4.41	0.84	6.4	5.5	5.1	2.2	2.3	3.9	810.1	1.14	116.1	0.3	32.5	112.9
2021-01-24	88.67	1.11	1.3	3.54	0.95	4.4	3.8	4.2	-1.8	-1.3	2.6	954.8	1.45	136.7	0.5	33.3	123.6
2021-01-25	99.42	0.49	0.41	2.89	2.62	4.3	3.4	4	-2.1	-1	2.5	863.4	2.84	123.6	0.22	27.8	115.4
2021-01-26	91.19	1.16	1.31	2.39	-0.36	4.3	3.3	3.3	-1.1	-0.4	2	1170.5	0	154.5	0.36	44.8	139.5
2021-01-27	98.42	0.71	0.75	1.8	2.52	2.1	2.1	2	-1.4	-0.9	1.7	353.8	2.83	65.2	0.31	5.2	92.2
2021-01-28	98.35	6.68	6.8	3.8	10.2	11	11.5	5.8	2.1	2.1	2	493.2	10.6	74.4	0.4	18	92.2
2021-01-29	91.02	8.89	9.2	6.58	12.52	12.6	11.7	7.4	6.6	7.3	5.9	1194.3	13.31	153.2	0.79	34.9	130.1
2021-01-30	95.98	5.31	5.24	6.03	10.65	7.7	7.7	6.7	1.2	0.8	4.8	526.5	11.05	83.5	0.4	17	97.3
2021-01-31	99.53	1.7	1.31	4.3	0.82	2.6	2.5	4.7	0.7	0.3	3.9	555.4	1.06	87.7	0.24	23.1	95.3
2021-02-01	99.98	5.25	5.01	5.09	6.24	9.2	9	6.5	2.6	2.4	4.1	735.2	6.54	119.3	0.3	28.3	115.9
2021-02-02	99.06	8.13	8.28	6.5	11.78	11.1	11.4	7.7	5.2	5.3	5.4	607.9	12.13	100.5	0.35	23.3	110.3
2021-02-03	91.82	10.07	10.6	7.89	14.98	11.4	12	8.6	8	8.4	7.4	431.9	15.78	70	0.8	0	85.8
2021-02-04	88.32	7.33	7.59	7.12	0.79	11.8	10.7	8.2	3.7	4.6	6.2	1933.9	1.32	248.2	0.53	72.8	202.9
2021-02-05	100	6.71	6.48	6.71	9.06	8.7	8.1	7.5	4.6	4.7	6.1	415.3	9.42	65.6	0.36	6.3	82.7
2021-02-06	97.89	5.68	5.9	6.23	2.49	7.1	7.3	6.7	3.7	3.9	5.4	90.2	2.9	5.9	0.41	0	25.8
2021-02-07	97.7	4.52	4.48	5.98	2.5	8.4	7.5	7.4	2	1.5	4.6	599.8	2.89	93	0.39	22	104.9
2021-02-08	100	-1.83	-2.45	4.42	2.22	1.9	1.4	5.9	-3.8	-4.3	3.6	643.9	2.45	101.5	0.23	28.4	108.3
2021-02-09	93.76	-5.24	-5.86	3.02	-0.26	-3.8	-4.3	3.6	-6.7	-7.1	2.3	712.4	0.05	117.1	0.31	33.8	133.6
2021-02-10	87.9	-6.86	-7.12	1.86	1.74	-5.3	-5.8	2.2	-12	-10	1.8	1259.9	2.06	207.6	0.32	67.2	201.7
2021-02-11	87.04	-7.12	-6.96	1.63	-0.48	-2	-3	1.7	-12.1	-11.3	1.5	3440.3	0	384	0.48	114.8	299
2021-02-12	79.7	-5.8	-5.77	1.27	-0.66	-1.8	-3.1	1.4	-8.5	-7.9	1.1	3310.8	0	375.9	0.66	112.9	286.4
2021-02-13	73.92	-5.67	-5.67	0.92	-0.86	-1.3	-2.6	1.1	-9.2	-8.7	0.8	3491.6	0	390.1	0.86	116	286.1
2021-02-14	67.39	-2.9	-2.7	0.77	-1.07	1.9	1.5	0.8	-7.3	-6.7	0.7	3439.9	0	386.2	1.07	115	296.9
2021-02-15	77.64	-1.22	-1.03	0.71	-0.55	3.7	4.3	0.8	-7.3	-6	0.6	943.6	0	154.8	0.55	42	163.7
2021-02-16	84.58	5.94	6.24	2.04	0.91	12	11.1	4	2.2	2.8	0.8	1983.2	1.71	269.7	0.8	80.6	253.8
2021-02-17	84.35	8.15	8.43	4.7	-0.92	14	12.4	6.4	1.6	2	3.2	2215.5	0.1	287.5	1.02	81.6	240.4
2021-02-18	91.87	4.42	4.42	4.2	0.3	10.1	10.8	5.7	-1.1	-1.2	2.7	1751.2	1.04	238.5	0.74	72.9	215.3
2021-02-19	90.28	7.1	7.2	5.39	-0.48	15.3	13.2	7.2	0.9	1.4	3.7	2579	0.4	330.4	0.88	96.5	271.5
2021-02-20	89.55	7.16	7.21	5.49	-0.71	16.6	14.7	7.3	1.5	1.7	4.1	2943	0.38	364.6	1.09	105.7	321.2
2021-02-21	82.04	7.75	7.8	5.27	-1.44	17.5	16.3	6.8	0.8	1	3.9	3705.1	0.11	425.5	1.55	119	347.6
2021-02-22	87.66	6.67	6.73	5.53	-0.91	14.1	12.7	7.3	0.3	0.5	3.7	2741.9	0	325.8	0.91	87.1	279.5
2021-02-23	82.14	10.7	10.86	6.85	-1.61	21.3	20.1	9	3.4	4.6	5.2	3196.3	0	385.7	1.61	105.9	305.7
2021-02-24	82.2	10.86	11.03	7.66	-1.72	20.4	19.2	9.7	4.7	5	6	3221.1	0	387.1	1.72	106.3	324.3
2021-02-25	71.74	10.72	11.01	7.65	-2.33	21	19.8	9.4	3.6	3.9	6.1	3668.3	0	427.6	2.33	122.9	357.2
2021-02-26	83.93	6.91	6.96	7.13	0.8	14	12.3	8.3	1.1	2.5	6	1425.3	1.73	173.6	0.93	43.8	176.8
2021-02-27	80.1	5.66	5.43	6.03	-1.36	11.6	9.2	7.4	0.8	1	5	3934.3	0	461.5	1.36	137.4	401.1
2021-02-28	74.74	5.45	5.22	5.29	-1.58	12.1	9.7	6.8	0.4	0.9	4	4146.3	0	478.4	1.58	141.1	398.1
2021-03-01	62.43	7.44	7.55	5.18	-2	14	12	7	1.4	2.7	3.6	4203.1	0	489	2	141.7	385.8
2021-03-02	75.24	6.5	6.39	5.59	-1.6	15.4	13.5	7.7	-1.1	-0.7	3.7	4216.4	0	487.9	1.6	141.1	381.4
2021-03-03	78.22	7.29	7.4	6.12	-1.32	15.7	14.5	8.1	1.2	1.4	4.4	1968	0	255.6	1.32	73.1	240.2
2021-03-04	72.09	9.55	9.43	7.59	2.61	17.5	15.4	9.5	5.9	6.1	6.1	2721.2	4.21	351.6	1.6	110.1	326.4
2021-03-05	78.34	4.33	4.15	6.91	-0.95	7.8	6	8	0.5	1.3	5.7	1411.3	0	211	0.95	70.4	240.9
2021-03-06	57.98	2.99	2.76	4.88	-2.19	9.6	7.1	6.7	-1.2	-0.4	3.5	4745.8	0	544.2	2.19	158	438.2
2021-03-07	62.64	2.51	2.34	4.31	-1.45	10.5	7.9	6.7	-4.7	-4	2.6	4421.6	0	517.3	1.45	150.6	415.6
2021-03-08	70.7	2.54	2.38	4.3	-1.34	10.3	7.8	6.7	-4.6	-3.6	2.5	4348.9	0	517.6	1.34	151.5	418.6
2021-03-09	80.23	3.47	3.05	4.83	-1.04	12.8	9.2	7.2	-2.6	-2.3	2.8	2624.6	0.07	359.4	1.11	112.2	340.7
2021-03-10	78.1	6.24	6.31	5.93	-1.09	12.9	10.7	7.7	-0.1	1.2	4.5	1874.9	0	275.5	1.09	91.7	292.3
2021-03-11	78.54	9.33	9.61	7.13	3.22	14.5	13.5	8.6	6.8	7.3	6.2	1341	5.07	203.5	1.85	59.7	236.1
2021-03-12	75.5	7.39	7.24	7.37	3.02	13	10.9	9.4	3.9	4.2	5.8	3491	4.94	466.1	1.92	142	404.8
2021-03-13	84.62	6.3	6.53	6.73	11.21	9.1	9.5	7.5	3.3	3.6	6	1163.4	12.43	180.7	1.22	53.5	196.7
2021-03-14	92.17	4.01	3.99	5.8	6.02	8.5	7.5	7	2	2	5.1	1432.2	6.78	215.5	0.76	57.7	206.3
2021-03-15	86.84	5.23	5.25	6.14	3.21	11.6	10.2	8.7	0.5	2.3	4.8	2760.4	4.55	381.1	1.34	114	348
2021-03-16	81.73	5.38	5.23	6.16	-1.12	10.1	8.6	8.1	1.4	2	4.9	1840	0	288.6	1.12	93.5	306.8
2021-03-17	86.8	4.68	4.32	6.83	-0.29	10.4	7.8	9	1.7	2.5	5.5	2369.8	0.74	338.1	1.03	104.4	329.9
2021-03-18	77.03	3.43	2.98	6.21	-0.11	10.3	7.3	8.9	-1.7	-1.4	3.7	3376.3	1.1	442.9	1.21	126.4	373.9
2021-03-19	84.18	2.98	2.65	6.23	1.28	7.6	5.1	7.9	0.4	0.9	4.9	2658.9	2.37	371.5	1.09	120.6	348.4
2021-03-20	68.8	2.8	2	5.99	-1.58	8.5	5.1	9.2	-1.7	-1.5	3.5	4704.4	0	600.7	1.58	181	535.5
2021-03-21	67.46	5.05	4.91	6	-1.36	11.7	10	7.9	1.9	1.9	4.8	1879.8	0	287.5	1.36	97.6	326.3
2021-03-22	74.91	5.32	5.15	5.93	-0.99	8.2	7.2	7	2.9	3.2	5	1171.6	0	194.4	0.99	62.3	233.9
2021-03-23	79.44	5.69	5.47	6.81	-1.11	10.3	9.1	8.9	0.8	1.2	5.4	2115.2	0	326.3	1.11	110.4	343.9
2021-03-24	78.3	7.08	6.45	7.9	-2.39	17.5	15	12.7	-1.3	-1.2	4	5564.7	0	688.1	2.39	210.2	612.6
2021-03-25	72.02	9.27	9.02	8.84	-2.65	20.5	17.4	12.6	1.6	1.9	5.7	4605.6	0	594.3	2.65	183.8	527
2021-03-26	75.24	10	9.61	9.92	-2.36	19.2	16	13.8	2.7	3.1	6.7	4857.3	0	614.7	2.36	184.3	550.7
2021-03-27	69.52	8.19	8.17	9.4	-1.29	14.2	12.1	11.4	4.2	5.3	8.1	3582.9	0.87	478.2	2.16	153.4	450.9
2021-03-28	64.78	10.12	9.66	10.22	-2.64	19.1	16.2	14.5	1.7	2.8	6.8	5483.9	0	695.2	2.64	215.5	629.5
2021-03-29	57.28	12.55	12.47	11.65	-3.44	23.4	21	16.3	3.5	4.2	7.9	5843.6	0	739.8	3.44	224.7	657.4
2021-03-30	52.69	13.09	12.8	12.25	-4.08	24.2	22.3	17.1	2.5	2.8	8.2	6072.2	0	758.6	4.08	228.4	663.2
2021-03-31	53.74	15.05	14.83	13.28	-3.92	26.7	25	18.2	4.3	4.7	9	5858.8	0	751.4	3.92	225.4	653.1
2021-04-01	51.42	16.83	16.9	14.28	-3.86	25.4	23.3	18.5	7.6	8.4	10.7	5368.3	0	683.9	3.86	199.9	585.5
2021-04-02	63.21	9.72	9	13.15	-3.12	15.4	12.9	16.7	2	4.7	10.2	6407.1	0	793.6	3.12	240.6	689.6
2021-04-03	56.81	7.97	7.34	11.96	-2.74	15.3	11.8	16.1	1.9	2.4	9.3	5786.5	0	731.4	2.74	226.9	652.2
2021-04-04	66.49	7.5	6.66	11.72	-2.58	16.5	12.9	16.5	-0.7	-0.4	7.8	6194.9	0	777.1	2.58	233.2	669.4
2021-04-05	80.83	3.89	4.09	9.01	1.08	9.1	8.2	10.6	-2.5	-1.3	6.7	1280.7	2.14	201.5	1.06	56.6	234.2
2021-04-06	77.95	1.99	1.51	7.5	-1.72	10.7	6.8	10.9	-4.2	-2.4	4.9	4690.6	0	632.2	1.72	200.2	564.6
2021-04-07	79.43	2.13	1.85	6.82	-1.19	7.2	4.4	8	-2	-1.1	5.3	2837	0	419.9	1.19	140.2	418.8
2021-04-08	64.33	4.38	4.12	7.85	-2.13	13.7	10.1	11.6	-3.4	-1.9	4.8	5228.5	0	684.5	2.13	214.9	643
2021-04-09	61.4	9.1	8.66	9.05	-3.02	20.3	17.6	13	-1.7	-1.6	5.3	4793.9	0	648.5	3.02	202.8	613.1
2021-04-10	62.79	11.83	11.78	10.5	-2.22	17.1	15.4	12.6	9.1	9.2	9.4	2168.9	0	330.4	2.22	107.3	369
2021-04-11	82.34	9.58	9.39	10.5	7.06	18.8	16	11.7	3.9	3.7	9.3	1575.9	8.52	235.7	1.46	74.1	266.6
2021-04-12	76.98	5.15	4.77	9.6	-0.35	12.1	8.8	12.4	-0.2	0.6	7.7	3974.4	1.4	559.7	1.75	181.3	539.5
2021-04-13	69.24	4.93	4.19	9.23	-2.17	12.4	8.4	12.8	-0.8	-0.5	6.3	5383.9	0	697	2.17	213.7	596.9
2021-04-14	68.02	4.06	3.6	8.36	-1.9	12.3	8.6	11.1	-2	-1.8	5.9	3879.4	0	534	1.9	168.4	472.8
2021-04-15	67.03	5.28	4.42	9	-2.45	13.6	9.9	13.1	-2.7	-2.3	5.3	6190	0	790.9	2.45	239.9	656.8
2021-04-16	70.29	5	4.92	7.84	-1.4	8.1	7	8.8	2.1	2.9	6.7	1644.1	0	266.3	1.4	82.2	295.1
2021-04-17	65.01	8.11	7.21	9.8	-2.68	15.4	11.9	13.8	0.9	1.2	6.3	5436.3	0	720.5	2.68	220.2	659.4
2021-04-18	75.31	8.43	8.01	10.37	-1.63	16	12.4	12.2	4.3	4.8	8.5	2794.6	0	408.4	1.63	129.9	406.8
2021-04-19	91.03	8.46	8.13	9.95	6.44	13.8	12.3	11.4	4.7	5.1	8.8	1684.6	7.58	257.7	1.14	87.2	290
2021-04-20	79.09	9.97	9.18	11.9	-3.03	19.1	16.3	17.3	2.4	2.4	7.5	6586.5	0.07	866.3	3.1	262.5	783.7
2021-04-21	67.48	11.95	11.5	12.88	-3.04	22.1	18.8	17	3.1	3.3	8.9	5360.6	0	709.7	3.04	214.7	676.6
2021-04-22	57	10.48	10.01	13.31	-3.36	17.4	14.8	17.5	3.5	5.6	10.1	6981.7	0.34	902.1	3.7	275.9	846.9
2021-04-23	52.25	10.43	9.71	13.31	-4.1	19	15.9	18.6	1.1	1.5	9	7670.6	0	963.7	4.1	296.1	902.1
2021-04-24	52.3	11.74	10.89	13.66	-4.12	21.3	17.9	18.7	0.5	1	9.3	7312.7	0	935.2	4.12	288.5	924.7
2021-04-25	49.66	10.95	10.24	14.03	-4.3	19	15.3	19	0.9	3	10	7783.8	0	982.8	4.3	302.6	965.5
2021-04-26	43.35	11.08	10.2	14.03	-4.78	19.6	16.3	19.3	4.2	5.3	9.9	7773.2	0	974.6	4.78	298.1	880.6
2021-04-27	40.98	11.51	10.6	14.31	-4.74	20.6	17.1	19.6	4.6	5.6	10.1	7571.7	0	965.1	4.74	296.6	872
2021-04-28	61.88	12.29	11.52	14.95	-0.13	25.8	21.4	20.8	2	2.7	10.4	6181.1	3.69	810.1	3.82	244.9	754.6
2021-04-29	74.6	11.85	11.73	14.53	-1.64	19.3	16.6	17.4	4.7	5.5	12.5	4427.6	1.13	635.4	2.77	203.6	654
2021-04-30	82.2	6.18	5.98	11.33	-1.05	10.3	8.8	12.6	0.9	1.2	9.7	1938.1	0.17	312.8	1.22	101.8	368.2
2021-05-01	74.24	9.02	8.51	11.3	-1.98	15.5	12.9	14.1	1.7	2	8.5	3290.6	0	507.1	1.98	165.8	540.3
2021-05-02	54.48	10.26	10.02	12.69	-2.96	19	14.4	16	3.5	4.2	10	5127	0	681.2	2.96	215.7	666
2021-05-03	60.65	9.02	8.79	12.7	-3.14	18.7	15.1	16.7	1.3	1.6	9	5608.9	0	760.4	3.14	238.6	727.4
2021-05-04	72.08	9.71	9.83	12.26	0.98	15.3	14.2	15	4.1	4.7	10	4141.6	4.14	628.9	3.16	207.5	691.2
2021-05-05	74.03	9.13	8.61	12.7	0.1	14.7	12.6	16.1	4.9	4.7	10.3	6382.3	3.19	851.5	3.09	267.1	798.5
2021-05-06	92.76	7.3	7.06	11.07	5.03	10.6	9.4	12.2	2.9	3.9	9.9	1558.9	6.03	253.9	1	77	311.1
2021-05-07	70.1	9.18	8.84	12.35	-2.81	16.7	14.1	16.4	2.3	2.8	9.5	6491.9	0.38	861	3.19	276.6	814.1
2021-05-08	68.82	10.24	10	12.63	-3.05	20.5	18.5	16.4	0.4	0.6	8.4	5217.4	0	736.6	3.05	235.2	751.5
2021-05-09	63.5	17.88	17.82	16.22	-4.98	30.3	28.3	22.3	6.9	7.1	10.8	6815.9	0	954.1	4.98	302.3	970.1
2021-05-10	81.85	15	15.19	15.54	6.67	19.8	18.7	16.5	12.1	12.1	14.4	1724.5	8.44	290.5	1.77	97.4	365.4
2021-05-11	99.52	12.69	12.6	14.03	8.98	14.5	14	14.7	11	11.3	13.4	1142.4	9.86	204.4	0.88	61.5	263.3
2021-05-12	81.64	12.72	12.45	14.4	-2.44	20.4	16.8	17.3	7.7	8.3	12.4	3628.2	0	529.2	2.44	170	578.9
2021-05-13	79.09	11.59	11.23	14.61	0.35	20.1	17.1	18.1	5.7	5.9	11.3	5196.4	3.15	739.1	2.8	235.7	734.5
2021-05-14	79.77	11.62	11.05	14.91	2.2	21.1	16.6	18.7	4.7	5.7	11.4	5636.3	5.18	785.2	2.98	246.4	760.7
2021-05-15	83.92	10.82	10.61	14.12	4.29	16.7	14.1	16.1	5.8	7.5	12.4	2700.9	6.05	432.5	1.76	136.5	486.1
2021-05-16	78.71	12.85	12.34	15	0.51	20.9	17.8	18.6	7.6	7.9	12	4819.6	3.47	695.1	2.96	229.6	745.2
2021-05-17	84.92	11.65	11.11	15.14	5.31	18	15.4	18.2	8.7	9.2	13	4262.4	7.76	642.5	2.45	209.4	686.3
2021-05-18	83.01	11.66	11.13	15.22	0.81	19.5	16	19	7.7	8.2	12.7	5204.7	3.62	748.7	2.81	243.2	784
2021-05-19	76.1	11.55	11.03	15.25	-3.44	21.1	17	18.7	6.6	7.2	12.1	6074.7	0	870	3.44	279.5	860.4
2021-05-20	72.83	12.54	12.25	15.57	-2.59	22	16.6	18.7	6.8	7.1	12.4	5207.9	0.42	749.4	3.01	237.5	804.5
2021-05-21	63.79	13.08	13.48	15.33	-3.33	19.7	17.4	18	6.8	8.5	13.1	4334.4	0	648.7	3.33	212.1	693.1
2021-05-22	63.11	13.07	12.67	15.54	2.91	21	18.4	19.6	7.5	8.1	12	6736.6	7.45	929.4	4.54	296.9	923.8
2021-05-23	69.47	12.12	11.88	15.55	-2.88	20.8	17.3	19.7	6.4	6.8	12.8	5412.8	0.55	776.7	3.43	248	815.9
2021-05-24	75.5	11.63	11.1	15.45	-1.77	24.7	20.3	20.4	4.5	4.6	11.7	5338.9	2.03	770.6	3.8	245	823.2
2021-05-25	68.16	10.84	10.8	14.67	-1.25	18.2	15.5	18.3	6.8	7.8	12.3	4737.2	2.28	687.2	3.53	227.2	727.3
2021-05-26	83.67	10.78	10.64	14.38	3.27	17	14.5	16.7	6.9	7.9	12.7	3056.1	5.29	496.5	2.02	156.3	569.9
2021-05-27	76.21	12.78	12.31	15.17	-2.87	21.4	16.8	18.4	8.1	8.4	12.5	5493	0.38	792.9	3.25	253.2	789.1
2021-05-28	69.45	14.09	13.1	16.68	-3.81	21.9	17.5	20.8	6.8	8.1	13.2	6926.8	0	957.7	3.81	302.3	987.9
2021-05-29	54.99	15.48	14.89	18	-5.09	23.9	19.6	23.6	6.6	7.9	13.6	8833.4	0	1194.1	5.09	367	1134.2
2021-05-30	50.98	15.74	15.45	18.39	-5.04	25.2	21.2	23.3	5.1	7.2	14.1	7962.5	0	1092.6	5.04	340.3	1112.4
2021-05-31	41.99	17.03	16.63	19.23	-6.21	25.1	21.4	25.2	8.5	11.2	14.4	8927.4	0	1195.2	6.21	369.4	1194.7
2021-06-01	44.18	18.02	18.1	20.07	-6.16	27.1	24.4	26.2	5.8	8.6	15.2	8913.4	0	1195.1	6.16	368.8	1171.4
2021-06-02	52.7	19.35	19.05	20.9	-5.32	29.9	26.9	26.8	7.3	8.6	15.9	8166.5	0	1125.7	5.32	349.3	1089.2
2021-06-03	76.5	20.12	19.68	21.46	-1.92	31.5	26.2	25.3	13.2	14.8	18.5	5416.1	2.02	814.2	3.94	256.1	867.3
2021-06-04	80.96	20.48	20.05	21.43	-0.07	29.1	26	24.8	14.6	14.7	18.2	5454.4	3.68	813.3	3.75	258.9	873.3
2021-06-05	87.98	18.35	18.14	20.38	13.82	23.4	22.3	22.4	14.7	15.1	18.8	3270.1	16.16	535.8	2.34	166.3	605.5
2021-06-06	84.6	17.73	17.39	19.67	-2.51	25.2	21.3	21.9	15.5	15.5	18.1	3944.3	0.15	615.7	2.66	200	697.7
2021-06-07	85.83	17.2	17.05	18.63	-1.38	19.3	18.5	19.3	15.6	15.8	18	1614.2	0	272.7	1.38	85.7	352.2
2021-06-08	84.05	19.07	18.85	19.77	-0.21	26.4	23.1	23.1	15.1	15.4	17.4	4475.1	2.78	682.9	2.99	224.7	757
2021-06-09	81.49	20.13	19.9	21.1	16.12	28.5	25.5	25	15.1	15.4	18.1	6577.3	20.3	937.3	4.18	287.3	906
2021-06-10	74.7	19.75	19.74	21.33	8.33	27.8	26.4	24.5	14.4	15	18.5	6289.6	12.45	900	4.12	276.4	899.2
2021-06-11	73.99	20.28	19.96	21.81	-3.03	29.6	27.3	25.9	13	13.7	18	7075.4	1.47	1004.3	4.5	306.9	1002
2021-06-12	67.75	20.54	21.06	22.15	-4.63	28.7	26.7	26	13.1	15.1	19.1	6889.6	0	1001.9	4.63	315.5	1069.2
2021-06-13	61.11	17.59	17.51	21.32	-5.22	26.1	22.7	25.9	10.1	11.2	18	8918.2	0	1228	5.22	378.9	1241.6
2021-06-14	58.8	18.76	18.69	21.25	-5.37	28.1	26.1	26.2	8.4	10	17.3	8947.3	0	1231.8	5.37	379.3	1227
2021-06-15	60.38	21.34	21.35	22.28	-5.05	30.6	29	27	11.9	12.4	18.2	8129.2	0	1146.5	5.05	352.8	1127.3
2021-06-16	61.57	22.95	23.19	23.48	-5.3	32.9	31.1	28.2	13.9	15	19.7	8179.5	0	1161.1	5.3	355.3	1132.3
2021-06-17	63.27	24.38	24.89	24.29	-5.36	33.6	32.2	28.7	15.1	16.1	20.5	7818.3	0	1108.9	5.36	335	1045.7
2021-06-18	64.43	24.8	25.1	24.49	8.11	33.6	32.7	28.6	18.5	19	21.7	6288.7	12.87	904.4	4.76	270.8	849.4
2021-06-19	69.75	24.65	24.72	24.53	-5.47	31.6	30.8	28.1	18	18.4	21.3	7404.5	0	1067.9	5.47	322	963.8
2021-06-20	75.28	22.46	22.52	24.15	7.85	29.8	26.8	27.4	16.3	16.9	22.3	5042.7	11.68	765.7	3.83	239.1	759.6
2021-06-21	73.95	20.86	20.95	23.08	21.61	28.6	27.5	26.9	14	15.3	20.3	7310.6	26.66	1065.2	5.05	333.8	1043.1
2021-06-22	92.2	16.63	16.32	20.63	2	22.8	19.3	22.1	13.4	14.1	19.7	2837.8	3.94	465.8	1.94	157.2	524.8
2021-06-23	82.05	19.58	19.12	21.28	4.09	27.8	23.5	24.8	14.3	14.7	18.6	5531.4	7.66	841.4	3.57	264.4	898.2
2021-06-24	90.73	17.99	17.53	20.43	45.3	23.6	20.8	22.1	15	15.1	18.4	3187.1	47.5	525.7	2.2	166.3	569.9
2021-06-25	85.76	17.72	17.44	20.57	2.08	23.1	21.5	22.6	13.2	13.5	19	4169.9	4.88	662	2.8	212.7	726.6
2021-06-26	74.88	19.22	18.52	20.94	-4.59	27.7	24.4	24.7	11.5	11.8	17.7	7356.7	0	1082.2	4.59	336.7	1070.4
2021-06-27	78.03	20.8	20.52	21.92	-0.56	30.4	26.1	25.1	13.8	15.2	19.1	5853.9	3.61	880	4.17	274.7	910.1
2021-06-28	74.58	21.86	21.77	22.78	-4.28	30.7	28.8	26.5	16.1	16.3	20	6378.8	0.28	955.4	4.56	299.8	968.4
2021-06-29	87.59	18.71	18.13	21.88	11.79	30.6	25.1	24.9	13	14	20	4711.2	15.08	711.3	3.29	222.9	715.6
2021-06-30	87.91	16.22	15.72	20.23	1.26	24.9	19.9	22.1	13.7	13.6	19.1	3622.2	3.67	569.4	2.41	178.5	627.3
2021-07-01	87.97	15.25	14.88	19.18	-0.86	21.1	18.6	20.5	12.7	13	18.4	2404.4	1	337.7	1.86	118.6	491.9
2021-07-02	72.15	18.51	18.02	20.24	-4.52	27	23.9	23.6	12.3	12.9	17.4	7225.4	0	930.4	4.52	300	996.1
2021-07-03	69.89	20.18	19.71	21.38	-4.7	29.3	27	25.4	12.3	12.4	18.1	7210.6	0	991.4	4.7	303.7	1080.1
2021-07-04	87.3	18.05	18.05	20.87	0.42	25.7	23.3	22.5	12.6	14.4	19.4	3340.1	2.82	508	2.4	163.5	587.1
2021-07-05	87.26	17.86	18	19.85	-2.48	25	23.8	21.8	12.8	14.1	18.4	3511.4	0.14	536.3	2.62	179.1	662.6
2021-07-06	92.43	16.92	17.06	19.37	2.83	21.7	19.8	20.4	13	13.7	18.2	2017.3	4.36	332.4	1.53	101.8	419.2
2021-07-07	73.85	19.03	18.66	20.68	-4.59	28.1	25.1	24.3	13.3	13.4	17.9	7306.6	0	1024.9	4.59	319.4	1057.9
2021-07-08	91.7	16.76	16.67	19.48	3.27	21.9	21.4	20.5	12.9	13.7	18.5	2056.5	4.92	333.4	1.65	108.3	395.8
2021-07-09	85.91	17.41	17.47	19.58	1.14	25.9	22.9	21.5	14.4	15.2	18.2	3618.4	3.68	540.5	2.54	160.7	596.7
2021-07-10	77.21	19.7	18.8	20.79	-0.82	28.1	24.9	24.3	11.6	12.3	17.7	7470	3.76	1025.9	4.58	235.3	1023.8
2021-07-11	77.98	19.39	18.67	21.59	-4.63	27.2	23.9	24.4	13.9	14.3	19.4	7479.9	0	1043.9	4.63	278.5	1036.8
2021-07-12	82.18	19.64	19.08	20.98	1.52	28.5	24.8	23.2	11.8	12.5	18.7	4467.7	4.75	659.1	3.23	178.8	712.2
2021-07-13	94.26	16.65	16.71	19.94	17.42	18.5	18.6	21	12	13.5	18.7	1553.8	18.71	269.9	1.29	75.7	334.4
2021-07-14	91.92	15.7	15.72	18.45	2.15	19.3	18.1	19.1	11.5	12.7	17.8	1546	3.47	253.8	1.32	77.6	310.1
2021-07-15	88.01	18.22	17.65	19.38	-2.09	24.6	22.3	21.2	15	14.6	17.9	3812.6	0.49	584.5	2.58	173.9	640.9
2021-07-16	81.98	20.21	19.44	20.75	-3.91	29.5	24.8	23.3	14.6	14.8	18.3	6061.4	0	882.5	3.91	265.4	876.8
2021-07-17	81.5	19.92	20.03	20.59	-2.76	27	25.1	22.5	14.2	14.8	18.9	3728.7	0	575.5	2.76	180.4	642.8
2021-07-18	60.99	22	22.33	21.8	-5.8	29.5	26.8	25.3	13.6	17.9	18.9	8036.2	0	1091.5	5.8	328.3	1101.2
2021-07-19	68.37	21.72	21.4	22.48	-5.2	30.8	25.7	25.8	13.9	15.8	19.8	7900	0	1087.2	5.2	326.5	1091.9
2021-07-20	68.7	18.92	18.43	21.67	-4.82	27.4	23.4	25	11.3	13.1	19.1	7915.6	0	1053.3	4.82	315.4	1036.2
2021-07-21	65.93	18.91	18.29	21.3	-5	28.4	24.3	25	10.6	11.4	18.4	8012	0	1087	5	327.4	1079.2
2021-07-22	65.84	19.76	19.51	21.44	-4.88	28.7	25.6	25.1	11.3	12	18.5	7654.5	0	1020.9	4.88	300.7	948.8
2021-07-23	64.04	20.62	20.4	21.79	-5.07	29.4	26.8	25.4	12.4	12.9	18.9	7796.3	0	1046.5	5.07	311.3	1008.4
2021-07-24	72.24	20.68	21.33	21.7	-3.25	30	26.7	24.1	15	16.4	19.9	4843.6	0.33	719.9	3.58	217.7	758.5
2021-07-25	75.37	21.54	20.96	22.17	-4.43	30.8	27	25.3	14.9	16.2	19.9	6612.9	0	942.1	4.43	284.1	915.6
2021-07-26	74.69	20.52	20.59	21.75	-3.96	29.3	27	24.1	13.5	15	19.6	5628.1	0	800.7	3.96	243.2	754.2
2021-07-27	80.75	19.55	19.6	21	11.29	26.6	23.8	22.4	12.9	15.1	19.4	3611	13.87	552.8	2.58	173.9	585
2021-07-28	88.14	18.15	18.11	20.6	-0.75	27	23.4	22.5	12.9	14	18.9	4999.3	2.41	738.8	3.16	226.8	749.9
2021-07-29	73.28	17.78	18.04	20.34	-4.06	26.2	23.8	22.5	11.7	13.2	18.7	6040.4	0	867.5	4.06	272.9	894.2
2021-07-30	65.95	19.87	20.22	20.63	-4.95	29.7	27	23.7	12.1	12.4	17.9	7417.6	0	1032.9	4.95	310.8	989.8
2021-07-31	66.36	18.23	18.65	20.47	-4.23	27.3	23.9	22.8	11.1	13.6	18.3	6512.1	0	911.4	4.23	274.1	891.5
2021-08-01	76.8	17.64	17.83	20	-1.67	27	22.5	21.8	12.8	13.9	18.7	5244.1	1.74	762.9	3.41	234.8	741.9
2021-08-02	82.96	16.84	16.63	19.55	0.13	26.5	22.7	21.6	12.3	13.3	18.1	4633.4	3.15	682.5	3.02	208.5	688
2021-08-03	91.16	15.44	15.26	18.61	6.6	22.8	20.4	20.1	11.9	12.2	17.7	3117.4	8.68	482.2	2.08	145.5	527.3
2021-08-04	82	17.33	17.05	19.11	-2.57	25.4	20.9	20.4	14	14.3	17.7	4031.1	0	602.9	2.57	186.5	610.1
2021-08-05	81.88	18.38	17.99	19.65	-1.64	27.7	23.4	22	11.8	13.3	17.7	5651.2	1.9	819.8	3.54	255.9	817.1
2021-08-06	84.73	17.36	17.63	19.44	-1.56	25.7	22.7	20.9	12.7	14.2	18.4	3854.5	1.14	587.2	2.7	184.8	631
2021-08-07	86.88	16.53	16.67	18.75	-1.87	24.7	22.2	19.8	12.8	13.6	17.9	2473	0.19	392.9	2.06	123.4	437.6
2021-08-08	80.11	16.04	16.24	18.58	-1.41	25.2	21.3	20.4	11.2	12	17.2	5213	1.98	746.9	3.39	230.5	736.8
2021-08-09	77.2	17.05	17.17	18.75	-3.39	28	23.6	20.9	10.5	10.6	16.5	5328.8	0	767.5	3.39	240.4	765.5
2021-08-10	74.68	18.67	18.96	19.33	-3.52	27.5	25.1	21.2	12.9	13.3	17.6	5086.3	0	733.9	3.52	222.2	744.1
2021-08-11	72.41	20.85	20.78	20.5	-4.08	31.2	27.5	23.2	14.1	14.8	18.2	6296.5	0	895.4	4.08	262.4	869.8
2021-08-12	69.6	21.39	21.54	20.95	-4.42	31.8	30.1	23.7	13.6	14.3	18.6	6566.2	0	913.7	4.42	268	863.7
2021-08-13	74.32	22.58	23.11	21.74	-3.61	32.6	30.2	24.4	15.8	17.1	19.7	6180.3	0.99	871.5	4.6	256	847.8
2021-08-14	69.11	22.76	22.84	21.85	-4.81	34.1	30.8	24.8	14.5	15	19.3	7009.4	0	968	4.81	285.3	909.7
2021-08-15	72.75	22.41	21.87	21.91	6.81	32.6	29.3	24.8	15.5	16.1	19.8	6402.6	11.29	889.3	4.48	260.8	834.6
2021-08-16	79.56	18.59	18.25	21.18	-0.02	26.7	22.9	22.9	11.1	11.8	19.7	5393.9	3.49	755.7	3.51	221.5	723.3
2021-08-17	83.03	14.31	14.08	18.78	-2.18	24.5	19.6	20.3	8.2	8.7	17.2	4103.4	0.32	579.2	2.5	180.1	592.4
2021-08-18	89.3	16.9	16.45	19.05	0.56	25.4	20.5	20.4	13.7	13.7	17.8	3720.8	2.84	574.4	2.28	184.2	628.5
2021-08-19	85.95	18.31	18.09	19.41	-2.22	24.5	22.4	20.8	15.3	15.4	18.2	3149.1	0	506.4	2.22	160.4	571.5
2021-08-20	75.26	19.49	19.47	20.22	-3.57	28.2	24.6	22.3	13.4	14.5	18.5	5840.8	0	827.8	3.57	247.3	797
2021-08-21	76.48	20.11	19.66	20.29	-3.1	29.8	27	22.7	12.6	12.9	18	6339.7	0.82	857.7	3.92	247.8	775.7
2021-08-22	92.7	17.13	17.41	19.56	14.72	21.8	20.7	20.3	12.6	14.2	18.5	1663.4	16.06	268.9	1.34	81.5	303.1
2021-08-23	85.82	17.56	17.43	19.12	-1.01	25.2	22.5	20.7	13.2	14.2	17.9	3771.3	1.44	565.3	2.45	175.7	594.2
2021-08-24	78.85	15.87	15.98	18.77	-2.78	25	19.5	20.5	10	11.1	17.2	4831.2	0	671.6	2.78	200.2	650.4
2021-08-25	68.88	17.02	16.98	18.69	-3.85	26.4	21.7	20.8	10.1	12	16.8	6470.6	0	867.6	3.85	254.2	812.1
2021-08-26	76.85	15.27	15.27	18.05	-2.3	24	20.2	19.4	10.5	11.5	17	3498	0.1	512.6	2.4	159.4	540.6
2021-08-27	77.78	15.3	15.29	17.71	-1.84	24.9	20.5	19	10.8	11.7	16.6	3634.1	0.51	524.1	2.35	157	513.2
2021-08-28	89.02	14.35	14.35	17.27	0.38	19	18	18.1	11.9	12.1	16.7	2009.4	1.78	310.9	1.4	99.9	330.9
2021-08-29	91.88	14.37	14.53	16.75	0.82	16.9	16.9	17.1	12.6	12.7	16.4	1134.1	1.89	196.3	1.07	48.7	229.3
2021-08-30	89.82	16.09	16.04	17.3	7.83	22.6	20	18.5	13.7	14	16.4	2504.6	9.6	398.8	1.77	132.1	431
2021-08-31	81.75	15.76	16	17.59	-2.39	25.1	20.4	18.9	10.6	12.2	16.3	4011.5	0	581.4	2.39	179.8	559.3
2021-09-01	77.78	16.27	16.2	17.64	-3.19	25.5	21.3	19.7	9.5	9.9	15.8	6010.4	0	803.2	3.19	237.1	730.2
2021-09-02	72.18	16.63	17.08	17.77	-3.7	26.3	23.1	19.9	7.9	9.5	15.8	6311.7	0	829.3	3.7	243.3	754.5
2021-09-03	72.04	17.05	17.34	18.01	-3.64	27.3	24.1	20.2	8.3	10.3	16	6341.5	0	835.3	3.64	245.1	765.8
2021-09-04	72.83	17.68	17.54	18.18	-3.62	27.7	24.7	20.3	10.1	10.5	16.3	6139.6	0	815.7	3.62	238.9	737.3
2021-09-05	74.29	18.45	18.42	18.5	-3.56	28.5	25.6	20.6	11	12.1	16.7	5833.9	0	783.4	3.56	230.3	708.2
2021-09-06	70.85	18.86	18.85	18.76	-3.58	29.1	26.2	20.8	11.5	12.3	17	5904.6	0	786.7	3.58	229.5	703.9
2021-09-07	75	18.06	18.09	18.62	-2.89	27.9	25.1	20.5	11.7	12	17	4475	0	625.9	2.89	191	608.2
2021-09-08	71.14	18.3	18.65	18.53	-3.57	28.5	26	20.5	9.8	11.5	16.7	5818.4	0	761.9	3.57	225.3	689.4
2021-09-09	81.73	19.15	19.23	18.89	-2.46	29.1	25.5	20.6	12.7	13.1	17.2	3811.3	0	551.7	2.46	168.3	539.6
2021-09-10	82.9	19.31	19.6	19.23	-2.19	26.4	24.4	20.5	14.9	16	18.1	3179.7	0	478.3	2.19	147.6	480.1
2021-09-11	83.08	18.75	19.04	19.29	-1.88	27	23.7	20.5	12.8	13.6	18.3	2571.5	0	394.9	1.88	126.1	413.5
2021-09-12	76.48	17.19	17.1	18.41	-2.88	29.5	24.6	20.3	10.8	11	16.8	4932.9	0	665.6	2.88	198.3	602
2021-09-13	75.34	17.54	17.37	18.23	-2.93	27.8	23.7	20.1	9.9	10.6	16.5	5318.6	0	708.9	2.93	204.5	648.5
2021-09-14	84.66	18.88	18.55	18.55	-2.32	30.6	25.4	20.4	11.4	12	16.7	4058.9	0	572.7	2.32	166.1	552.6
2021-09-15	92.68	18.62	18.97	19	25.19	23.3	22	19.8	15.1	17.2	18.4	1521.1	26.41	254.5	1.22	77.7	306.4
2021-09-16	86.79	17.08	17.03	18.73	-0.62	24	19.8	19.5	13	13.9	18.1	2076.2	0.76	326.8	1.38	102	375.2
2021-09-17	84.47	15.01	14.78	17.77	-1.84	26.3	20.5	19	10.4	10.8	16.8	3109.9	0	457.8	1.84	138.8	469.4
2021-09-18	79.89	15.31	15.23	17.25	-2.58	25.6	21.6	18.9	8.5	8.7	15.8	5216.1	0	680.2	2.58	196.8	607.5
2021-09-19	78.77	15.1	15.43	17.09	-2.24	23.8	19.7	18.4	8.5	11.8	15.9	4428	0	588	2.24	175.1	541.5
2021-09-20	86.5	14.09	13.87	16.68	-0.94	18.9	16.6	17.3	11.4	11.7	16.3	1300.2	0.1	207.6	1.04	71.7	251.2
2021-09-21	72.28	13.18	13	16.3	-1.98	22.2	17.3	17.5	6.9	8.2	15.4	4150.7	0	555.4	1.98	163	521.5
2021-09-22	80.11	12.16	11.68	15.41	-2.09	22.4	18.6	16.9	5.6	5.9	14.1	4542.3	0	597.1	2.09	177.4	556.7
2021-09-23	76.98	14.11	14.47	15.52	-2.66	25.8	22.8	17.3	5.7	6	13.9	5184.7	0	658.4	2.66	191.4	576.8
2021-09-24	77.96	15.3	15.73	16.02	-2.49	25.5	22.6	17.7	8	9.9	14.7	4774.3	0	622.7	2.49	182.6	555.3
2021-09-25	80.62	16.49	16.1	16.32	-0.73	26.2	24.1	17.8	8.3	8.6	14.7	4793.4	1.64	618.5	2.37	179.6	531.1
2021-09-26	94.18	16.18	16.53	16.83	-0.75	21.5	20.4	17.6	13	13.4	16.1	1415.7	0.29	219	1.04	61	240.1
2021-09-27	88.32	16.56	16.78	16.99	0.86	26.4	23	18.1	11.3	12.1	15.9	2603.2	2.44	380.9	1.58	113.1	369.5
2021-09-28	84.03	13.3	13.2	16.29	-1.51	21.5	17.4	17.3	8.4	9.8	15.4	4076.6	0.25	541.5	1.76	156.9	499.9
2021-09-29	84.85	11.93	12.43	15.48	0.54	21.9	17.3	16.4	6.3	8.5	14.6	2541.8	1.95	360.6	1.41	108.6	343.9
2021-09-30	80.98	9.39	9.82	13.98	-1.48	19.7	16.7	15.1	2.6	3.9	12.8	3597.7	0	471.5	1.48	142.7	424.5
2021-10-01	81.78	11.4	10.95	13.74	-1.83	21.4	19	15.1	3.4	3.7	12.4	4361.9	0	554.8	1.83	162.4	477
2021-10-02	73.58	15.05	15.73	14.84	-1.87	23.2	21	16.1	7.8	9.9	13.7	3867.3	0	511.4	1.87	148.6	451.5
2021-10-03	81.67	15.4	16.77	15.62	3.91	19.5	20.6	16.1	12	12.6	15.2	669	5.18	108.9	1.27	20.7	149.7
2021-10-04	94.56	12.59	12.4	15.14	4.5	15.5	14.5	15.6	11.1	11.3	14.8	1238.4	5.3	199.4	0.8	65.4	232.4
2021-10-05	91.43	12.79	12.78	14.9	5.95	19.2	17	15.7	8.9	10.8	14.3	2117.1	7.07	304.6	1.12	90.6	299.5
2021-10-06	87.05	11.15	11.42	14.44	0.61	18.5	14.7	15	8.2	9.9	14	2060.3	1.78	295.9	1.17	86.8	283
2021-10-07	90.64	10.79	11.15	14.09	0.83	18.8	14.5	14.9	6.1	7.9	13.5	1931.9	1.74	274.3	0.91	80.5	274.9
2021-10-08	83.46	11.5	11.8	13.55	-1.48	21.4	16.8	14.6	4.3	5.8	12.5	3483.1	0	444.6	1.48	130	406.3
2021-10-09	73.32	11.16	12.13	13.39	-2	20	16.3	14.4	4.4	7.7	12.6	4128.5	0	487	2	137.8	425.3
2021-10-10	80.31	8.37	8.21	12.39	-1.43	18.7	14.7	13.4	1.5	2.8	11.4	4062	0	482.6	1.43	135.8	410.9
2021-10-11	91.02	8.03	8.11	11.91	-0.81	16	13.7	12.9	2.3	2.6	11	1616.4	0	234.2	0.81	70.8	234.3
2021-10-12	91.93	9.31	9.49	12.2	0.44	13.7	12.6	12.9	4.3	7.2	11.7	1134.7	1.2	179.2	0.76	54.4	199.2
2021-10-13	91.44	7.8	7.64	11.8	-0.43	17.3	13.2	12.7	3	3.9	11	2634.1	0.56	345.9	0.99	97.8	305.3
2021-10-14	88.49	8.97	9	11.88	-1.22	19.8	16.2	13.2	3.5	3.8	10.9	2940.4	0	378.7	1.22	99	311.1
2021-10-15	87.89	9.26	9.43	11.76	-0.92	17.2	15.7	12.7	2.4	3.6	10.8	2642.1	0.12	353.9	1.04	101.8	312.6
2021-10-16	91.7	9.11	8.86	11.91	-0.74	18.2	13	12.8	3.7	6.1	11.4	3149.6	0.15	400.1	0.89	116.2	351.8
2021-10-17	95.2	7.35	7.55	11.25	-0.59	13.3	12	12	2.5	4.2	10.6	1156.2	0	178.9	0.59	52.2	192.5
2021-10-18	95.53	7.5	7.07	11.04	-0.64	14.9	11.4	11.9	3.5	4.4	10.5	1806	0	253.1	0.64	75.9	248.2
2021-10-19	92.6	10.95	11.22	11.52	1.33	19	19.4	12.7	5.2	4.7	10.6	1768.1	2.3	251.5	0.97	76.4	253.5
2021-10-20	81.49	14.24	15.77	12.64	8.13	22.2	19.7	13.6	6.7	10.2	11.5	1587.9	9.57	223.6	1.44	59.4	224.6
2021-10-21	75.84	11.44	12.26	13.04	10.24	16.3	15.5	13.6	4.6	5.9	12.1	2497.4	12.28	322.3	2.04	89.7	267.1
2021-10-22	84.74	6.45	7.38	11.19	-0.97	11.8	11.5	11.9	0.4	3	10.7	3347.4	0	396.9	0.97	109.8	320.7
2021-10-23	87.92	6.55	7.79	10.58	-0.73	19.5	13.4	11.5	0.9	3.8	9.9	2603.9	0	316.8	0.73	85.3	255.2
2021-10-24	81.62	6.33	6.65	9.78	-1.09	14.8	12.7	10.5	1.2	2.8	9.2	3463	0	398.1	1.09	107.8	318
2021-10-25	88.11	7.43	7.39	9.59	-0.92	18.8	16.1	10.6	0.4	0.7	8.6	2892	0	360.6	0.92	100.4	297.7
2021-10-26	90.25	10.02	10.85	10.87	-0.65	19.3	15.8	11.9	4	6.2	10.2	1831.1	0.05	259	0.7	77	255.5
2021-10-27	90.09	9.03	9.4	10.63	-0.73	19.1	16.5	11.5	3.4	5.6	10	2760.4	0	349.8	0.73	100.1	297.5
2021-10-28	97.52	5.75	6.17	10.06	-0.44	11.7	10.3	10.9	0.7	2.9	9.5	923	0	141.1	0.44	40.1	152
2021-10-29	98.68	5.8	5.44	9.7	-0.39	10.4	8.1	10.5	2.1	2.8	9.2	1153.3	0	174.3	0.39	50	184
2021-10-30	98.27	5.61	5.72	9.18	2.01	8.4	8.6	9.6	0.3	1.9	8.7	505.3	2.41	75.9	0.4	5.2	93.4
2021-10-31	95.55	12.06	12.2	10.68	-0.33	18.4	17.1	11.8	6.9	7.9	9.6	1529.1	0.23	211.9	0.56	65	197.3
2021-11-01	92.77	9.33	9.91	11.25	7.19	14.1	14.3	11.9	3.8	4.7	10.4	1187.6	7.8	176.9	0.61	47.8	171.5
2021-11-02	96.85	6.32	6.74	10.07	2.79	11	10.5	10.6	2	4.1	9.6	979	3.21	147.8	0.42	36.1	145.3
2021-11-03	98.2	6.86	6.91	9.62	7.43	9.9	8.9	10.1	3.6	4.1	9.3	561.1	7.82	85.5	0.39	13.5	107.1
2021-11-04	92.67	6.32	6.7	9.49	0.16	8.6	8.1	9.8	4.3	4.9	9.2	633.4	0.62	94	0.46	20.7	104.7
2021-11-05	92.86	7.02	7.2	9.61	-0.35	13.2	11	10.2	3.3	5.1	9.3	1193.5	0.09	170.4	0.44	49.2	160.8
2021-11-06	98.7	5.09	4.56	9.09	-0.27	8.8	6.6	9.6	1.9	2.5	8.6	1255	0	175.3	0.27	49.5	163.9
2021-11-07	96.23	5.84	6.12	8.88	0.87	8.9	7.5	9.3	2.3	4	8.6	570.4	1.25	83.8	0.38	11.9	96.3
2021-11-08	93.37	5.3	5.74	8.5	-0.37	13.7	11	9.1	0.3	2.8	7.9	1821.8	0	217.7	0.37	55.7	179.4
2021-11-09	85.25	4.37	5.05	7.83	-0.57	11.7	10.2	8.3	-0.4	-0.2	7.3	2506.3	0	280.6	0.57	76.5	214.7
2021-11-10	93.2	2.38	2.78	7.18	-0.23	9.7	7.2	8	-1.8	-0.8	6.5	1608.8	0	205.7	0.23	55	174.3
2021-11-11	98.73	2.05	1.42	6.8	-0.26	5.3	3.2	7.2	-0.6	-0.6	6.2	712.3	0	110.4	0.26	24.9	115.7
2021-11-12	98.69	2.36	1.6	6.89	-0.3	3.8	2.7	7.1	1.3	0.7	6.7	412.3	0	58.2	0.3	0	83.7
2021-11-13	99.17	5.18	4.87	7.18	2.51	9	8.2	7.9	0.3	0.3	6.6	435.4	2.83	69.4	0.32	12.9	81.8
2021-11-14	95.91	8.37	8.48	8.47	2.11	10.3	9.7	8.9	7.4	7.3	7.9	658.5	2.51	100.9	0.4	33.6	121.7
2021-11-15	90.12	7.15	7.3	8.56	-0.58	8	8.4	8.7	6.5	6.8	8.4	239.9	0	27.9	0.58	0	59
2021-11-16	94.85	6.47	6.36	8.41	-0.41	7.7	7.4	8.6	5.5	5.6	8.3	251.6	0	35.4	0.41	0	60.4
2021-11-17	92.68	5.97	5.93	8.29	-0.15	9	7.3	8.6	4.5	4.9	8	542.8	0.24	83.4	0.39	19.5	96.4
2021-11-18	92.51	5.45	6.12	8.19	-0.34	10.5	8.9	8.8	1	3.4	7.7	974.8	0	146.8	0.34	44	142.5
2021-11-19	95.06	7.22	7.12	8.21	-0.37	9.2	8.5	8.7	5.1	5.5	7.7	405.2	0	61.2	0.37	0	84.5
2021-11-20	95.37	7.04	6.67	8.64	-0.24	11.8	8.4	9.1	2.5	4.9	8.2	1018.9	0	141.6	0.24	40.3	135.2
2021-11-21	95.03	5.06	4.68	8.2	-0.25	7.1	5.7	8.5	3.4	3.3	7.9	513.9	0.06	83.3	0.31	12.9	89.3
2021-11-22	85.32	5.1	5.59	7.82	1.04	6.8	7.5	8	2	2.8	7.1	999.8	1.62	138.1	0.58	41.3	130.7
2021-11-23	77.28	2.18	2.86	6.08	-0.53	7.6	6.3	6.9	-2.5	0	5.4	2158.6	0	229.8	0.53	59	156.7
2021-11-24	89.33	2.08	2.37	5.75	-0.25	5.3	4.5	6.6	-2.2	0.5	5.2	957.6	0.05	137.5	0.3	37	126.1
2021-11-25	88.03	1.09	0.95	5.68	-0.34	2.3	1.8	5.9	-2.2	-1.2	5.4	263	0	36.1	0.34	0	56.9
2021-11-26	89.7	2.12	2.04	5.64	0.35	4.4	3.3	6.1	-0.2	0.3	5.2	685.1	0.68	89.8	0.33	17.2	89.4
2021-11-27	93.62	1.81	2.25	5.75	1.43	4.5	4.3	6.3	-2	-0.8	5.3	473.7	1.74	68.7	0.31	11.6	77.1
2021-11-28	96	1.47	1.7	5.42	0.3	3.5	3.4	5.8	-0.5	-0.2	5	430.1	0.57	63.5	0.27	0	75.4
2021-11-29	91.81	1.27	1.48	5.08	1.18	3.6	3.1	5.4	-2.6	-1	4.6	990.2	1.39	127.8	0.21	29.7	106.6
2021-11-30	93.11	2.95	3.02	5.03	4.01	4.7	4.8	5.2	1.9	2	4.9	243.3	4.46	33.4	0.45	0	57.3
2021-12-01	91.54	6.11	6.4	6.05	5.36	7.6	8.1	6.6	4.4	4.5	5.3	331.3	5.91	49	0.55	0	71.1
2021-12-02	90.88	3.35	3.64	6.01	3.48	5.2	5.6	6.5	-0.5	0.4	5.1	645.7	3.8	97.7	0.32	25.7	94.4
2021-12-03	87.49	0.71	0.93	4.45	-0.19	3.1	2.9	5	-3.2	-2.1	3.9	668.5	0.12	96.1	0.31	26.8	95.8
2021-12-04	93.72	3.35	3.65	5.04	12.95	7.7	9	5.7	0.5	0.6	4.5	307.6	13.4	42.9	0.45	0	57.6
2021-12-05	93.09	3.07	3.46	5.48	1.75	6.1	5.4	6.1	0.5	1.6	4.9	830.5	1.93	115.4	0.18	32.2	100.5
2021-12-06	95.39	1.7	1.85	5	0.32	4.9	4.3	5.5	-0.1	-0.1	4.7	1058.5	0.41	126	0.09	33.7	101.7
2021-12-07	88.75	2.91	3.39	4.9	4.02	8.1	6.8	5.6	0	1.3	4.5	1216.4	4.18	146.2	0.16	38.8	113.2
2021-12-08	96.85	2.75	2.92	4.9	0.78	5.7	5.5	5.4	0.5	1.2	4.6	359.1	1.06	49.7	0.28	0	64.3
2021-12-09	94.92	2.42	2.6	4.66	0.7	4.4	4	5.2	-1.1	-0.1	4.1	666.8	0.91	91	0.21	17.9	78.4
2021-12-10	95.03	0.82	1.16	4.11	3.73	3.6	4	4.9	-2.7	-1.6	3.8	370.8	4.01	52.6	0.28	0	60.2
2021-12-11	91.35	2.99	3.03	4.59	-0.06	5.7	4.7	5.2	1	1.9	4.2	988.9	0.1	124.9	0.16	30.5	100.5
2021-12-12	91.56	3.31	3.57	4.53	-0.36	6.7	6.1	5.2	-1	-0.2	3.8	489.2	0	73.6	0.36	16.8	82.6
2021-12-13	95.08	6.64	6.49	5.99	-0.17	9.5	8.4	6.8	4.6	4.6	5.3	756.3	0	111.6	0.17	32.8	104.5
2021-12-14	97.11	6.12	5.88	6.78	-0.19	9	7.8	7.3	4.3	4	6.4	599.8	0	87.8	0.19	20.8	80.4
2021-12-15	93.33	6	6.01	6.85	-0.23	8.8	7.8	7.4	2.4	3.9	6.4	519.6	0	85	0.23	17.8	88
2021-12-16	93.58	5.96	6.05	6.95	-0.12	9.8	8.8	7.6	1.2	2.8	6.2	856.6	0	115.2	0.12	28.3	100.5
2021-12-17	90.92	6.09	6.05	6.53	0.07	10.2	8.6	6.9	3.4	3.8	6.2	1257.2	0.22	147	0.15	38.9	114.7
2021-12-18	95.93	3.49	3.37	5.99	-0.32	4.3	4.2	6.3	0.9	1.7	5.8	241.2	0	33.3	0.32	0	49.6
2021-12-19	96.79	3.5	3.21	5.98	-0.28	5	5.1	6.3	2.7	2.4	5.8	306.6	0	41.9	0.28	0	60.7
2021-12-20	89.93	2.84	3.3	5.77	-0.11	7.7	6.1	6.4	-4	-1.1	4.5	940.8	0	121	0.11	30.9	109.6
2021-12-21	80.81	-0.58	0.11	3.34	-0.19	3.9	2.8	4.3	-4.6	-2	2.6	1739.9	0	175	0.19	43.2	119.7
2021-12-22	88.72	-3.03	-2.76	2.06	0	0.6	-0.5	2.5	-6	-5.8	1.6	1564.7	0	160.6	0	41	117
2021-12-23	87.52	1.04	1.27	1.9	-0.43	7.5	8	3.2	-6.6	-6.1	1.3	478.5	0	62.7	0.43	16.6	77.9
2021-12-24	92.1	7.94	8.18	4.68	0.98	8.9	9.1	5.7	5.8	6.9	3.2	228.2	1.51	31.3	0.53	0	46.5
2021-12-25	98.55	5.7	5.6	6.04	8.79	9.5	9.4	6.6	2.1	1.8	5.5	281.1	9.09	35.1	0.3	0	53.5
2021-12-26	99.13	2.83	2.51	5.22	6.23	3.9	3.8	5.4	1.8	1.4	5	325.1	6.46	45.6	0.23	0	60.5
2021-12-27	99.39	5.86	5.75	5.78	1.4	8.7	9.4	6.3	3.7	3.7	5.2	452.8	1.63	64.6	0.23	5.1	71.9
2021-12-28	93.19	8.34	8.82	6.8	9.31	11.3	11.3	7.7	6.1	7.1	6.2	400.2	9.88	56	0.57	5.6	66.7
2021-12-29	94.43	9.09	9.3	7.4	4.37	13	13.6	8.1	7.9	8.2	7.1	339.8	4.82	49.8	0.45	0	62.7
2021-12-30	93.45	13.08	13.44	9.32	0.13	14.6	14.5	10.2	12	12.4	8.3	724.7	0.52	99.9	0.39	25.9	91
2021-12-31	92.79	10.31	10.76	8.99	-0.01	14.4	14	9.7	5.6	6.9	8.2	1303.7	0.16	158.4	0.17	39.5	119.4
2022-01-01	93.78	9.53	9.68	8.97	-0.07	14.4	13.4	9.8	5.8	5.9	8	1255	0	159	0.07	41.8	123.2
2022-01-02	84.72	8.75	9.2	7.75	-0.9	13.1	13.3	8.2	4.4	4.8	7.2	562.6	0.12	84.8	1.02	17.3	84.2
2022-01-03	79.89	10.37	10.93	8.41	3.4	12.1	12.7	8.8	8.4	8.6	8.1	535.5	4.41	81.3	1.01	18.6	86.7
2022-01-04	91.61	8.05	8.74	8.76	19.74	10.7	11.8	9.4	5.2	5.4	8	233.3	20.29	29.4	0.55	0	47.8
2022-01-05	82.38	2.77	3.38	6.69	3.18	5.5	6.1	7.9	0	1.4	5.5	1385.2	3.64	152.3	0.46	37	100.7
2022-01-06	86.2	2.28	2.61	5.24	-0.1	7.7	6.6	5.8	-2.5	-1.6	4.2	1673.7	0	182.1	0.1	45.9	123.4
2022-01-07	93.41	1	1.15	4.1	0.51	3.7	2.9	4.6	-2.6	-1.8	3.6	346.5	0.85	50	0.34	0	61.1
2022-01-08	88.93	2.68	2.78	4.62	5.26	5.6	4.3	5.1	0.8	1.2	4.1	729.2	5.62	103.6	0.36	28.6	88.5
2022-01-09	91.11	3.53	3.78	4.9	10.86	6.5	5.9	5.6	0.3	0.4	4.4	1149.8	11.14	141.9	0.28	37.9	103.2
2022-01-10	91.75	2.24	2.24	4.22	-0.05	7.1	5.9	4.9	-1.3	-1.3	3.8	1808.8	0	192.6	0.05	47.3	124
2022-01-11	92.3	1.38	1.28	3.75	-0.14	5.3	4.3	4.7	-2.5	-2.5	2.9	860.8	0.11	122.2	0.25	31.1	111.1
2022-01-12	85.09	-0.45	0.08	3	0	4.8	3.3	4.2	-4.4	-2.7	2.4	1820.8	0	195.9	0	48.4	140.3
2022-01-13	92.74	-0.98	-0.64	2.08	-0.04	4.6	4.4	2.4	-4.4	-3.4	1.8	1579.5	0	176.4	0.04	50.4	144.4
2022-01-14	97.95	-1.56	-1.85	2.02	-0.07	1.6	-0.2	2.6	-5.1	-4.6	1.5	1081.3	0	117.5	0.07	32.7	104.1
2022-01-15	98.87	-0.5	-0.84	2.48	-0.15	0.8	0.5	2.8	-3.4	-3.1	2.1	337.7	0.06	43.1	0.21	0	68.3
2022-01-16	96.6	0.85	0.78	2.9	-0.02	2	1.9	3.1	-0.6	-0.8	2.7	276.6	0.26	34.9	0.28	0	56.6
2022-01-17	95.34	2.43	2.32	3.31	-0.31	4	3.8	3.7	1	1	3	438	0	61.2	0.31	0	74.9
2022-01-18	88.54	4.96	4.82	4.37	-0.45	8.9	7.4	5.2	3.4	3.5	3.7	888.2	0	126.6	0.45	34.3	122.1
2022-01-19	89.45	2.08	2.3	3.74	-0.24	5.5	4.4	4.6	-2.4	-1.5	3.1	775.2	0.15	79.3	0.39	14.6	73.5
2022-01-20	86.34	2.29	2.6	3.73	0.19	4.7	5	4.2	-0.4	0.7	3.2	741.4	0.68	101.2	0.49	25.5	100.7
2022-01-21	82.23	1.98	2.1	2.94	-0.45	6.1	5.4	3.5	-0.8	-0.5	2.3	1202.1	0	158.2	0.45	48.7	149.3
2022-01-22	86.66	4.15	4.13	3.92	-0.41	6.8	5.7	4.6	2.5	2.8	3.3	599.9	0	95.9	0.41	21.3	98.2
2022-01-23	89	4.31	4.23	4.53	-0.43	6.5	5.6	5.3	1.5	2.7	4.2	636.1	0	96.6	0.43	25	106.3
2022-01-24	84.05	2.34	2.65	3.74	-0.41	7	5.8	4.5	-2.3	-1.5	2.9	1892.4	0	213.5	0.41	61.9	163.5
2022-01-25	97.92	-0.53	-0.8	2.74	-0.15	2.3	1.2	3.4	-3.3	-3.1	2	597.8	0.09	84.4	0.24	18.2	91.1
2022-01-26	95.82	0.04	-0.17	3.06	-0.31	0.8	0.5	3.2	-0.8	-1	2.9	270	0	36	0.31	0	59.2
2022-01-27	94.47	0.53	0.38	2.89	-0.34	3.3	2.4	3.3	-1.3	-1.5	2.5	532.8	0	80.6	0.34	20	92.4
2022-01-28	89.65	3.9	4.06	3.94	-0.44	8.3	6.7	5	2.1	2.4	3.2	1399.6	0	174.2	0.44	48.8	137.3
2022-01-29	94.23	3.82	3.92	4.3	0.8	5.6	6.1	4.6	2.4	2.3	3.9	458.8	1.25	73.4	0.45	5	84.4
2022-01-30	82.76	4.41	5.21	4.67	2.13	8.9	8.2	5.2	-0.8	-0.4	3.9	2163.8	2.6	249	0.47	72.1	193.4
2022-01-31	84.76	3.48	4	4.2	2.12	5.7	6.8	5	-0.8	-0.3	3.6	1024.7	2.86	144.6	0.74	38	128.4
2022-02-01	87.51	3.68	3.84	4.1	3.63	6.5	7.1	4.6	2.2	2.5	3.6	589.1	4.29	94.4	0.66	23.5	110.2
2022-02-02	89	6.3	7.42	5.01	1.09	8.9	10.1	5.9	4.4	6.1	4.3	927.6	1.64	141.4	0.55	44.5	151.9
2022-02-03	90.42	7.43	7.6	6.01	-0.46	9.8	9.2	6.8	5.8	6.4	5.4	685.9	0.06	104.7	0.52	23.8	120.1
2022-02-04	88.12	6.1	6.32	6.05	0.67	8.4	7.7	6.5	1.6	2.7	5.7	592.7	1.3	90.8	0.63	13	106.1
2022-02-05	84.67	3.6	3.78	4.88	-0.68	9.1	7.7	5.7	-0.9	0.8	4.3	2395.8	0	279.8	0.68	77.2	204.7
2022-02-06	83.37	5.32	5.83	4.8	25.63	6.9	7	5.4	3.5	4.1	4.2	438.4	26.56	72.4	0.93	11.5	88.9
2022-02-07	77.68	3.34	4.14	4.38	1.34	8.2	7.5	5.2	0.7	2	3.6	2406.8	2.17	294.1	0.83	84.9	233.2
2022-02-08	88.73	5.19	5.38	4.65	-0.09	7	7.3	5.8	1.5	2	3.5	783	0.47	121.7	0.56	33.5	131.8
2022-02-09	87.58	7.23	7.4	5.83	-0.73	14.3	13.3	7	2.2	2.6	5.1	2935.9	0	339.9	0.73	92.1	248.7
2022-02-10	87.87	4.52	4.88	4.64	-0.57	7.3	7.5	5.3	0.1	0.7	3.8	356.1	0	47.8	0.57	0	75.4
2022-02-11	78.33	3.35	3.9	4.6	-0.31	9.1	7.5	5.7	-1.9	-1.5	3.7	2492.6	0.44	292.6	0.75	76.3	222.5
2022-02-12	84.65	0.4	0.4	3.03	-0.66	8.2	6.1	4	-5.6	-4.3	2.2	2952.6	0	332	0.66	91.7	253.1
2022-02-13	76.07	2.92	3.68	2.68	-1.04	12.8	11.6	4	-3.8	-3.6	1.8	3100	0	352.5	1.04	94.9	256.5
2022-02-14	85.4	5.48	5.87	4.07	-0.06	14.4	12.6	5.9	-0.5	0.9	2.4	1449.5	0.74	211.9	0.8	61.1	199.5
2022-02-15	78.99	5.9	6.67	5.24	-0.89	10.7	9.7	6.2	1.1	3.9	4.7	1688.4	0.17	228.7	1.06	73.3	195
2022-02-16	90.33	7.69	8.3	5.96	3.6	10.9	12.3	7.4	4.7	5.2	5	744.1	4.5	118.1	0.9	33	130.3
2022-02-17	77.26	9.07	10.4	7.85	1.78	13.4	12.5	8.7	5.5	8.1	6.9	2802.8	3.56	347.2	1.78	93.8	279.1
2022-02-18	73.32	9.81	10.27	7.45	-1.1	14.4	14.1	8.6	6.7	7.4	6.5	960.6	0.53	153.8	1.63	41.2	169.6
2022-02-19	59.19	6.67	6.61	6.44	-1.93	11	8.9	7.2	4.2	4.6	5.8	2858.6	0.09	343.5	2.02	96.1	262.7
2022-02-20	79.15	7.98	8.08	6.73	-1.01	11.2	10.6	7.9	5.2	5.6	5.8	1456	0.65	222.8	1.66	64.2	214.3
2022-02-21	80.3	5.04	6.09	6.72	6.49	9.1	9.6	7.4	2.2	3.7	5.7	2355.4	7.82	298.7	1.33	81.6	239.6
2022-02-22	84.58	6.23	6.58	6.08	0.43	10	9.1	7.3	2.1	3.7	4.8	1435	1.37	204.2	0.94	59.6	200.4
2022-02-23	81.28	6.61	7.06	6.51	0.7	14.6	12.3	7.7	1.5	2.2	5.4	3816.1	1.99	449.3	1.29	130.8	352.5
2022-02-24	82.83	6.49	6.52	6.46	-0.06	12.7	11.6	7.9	2.6	2.8	5.4	1602	1.19	231.4	1.25	62.8	219.8
2022-02-25	81.93	2.79	3.3	5.33	-0.59	9.2	7.3	6.5	-0.9	0.3	4.2	2896.6	0.42	355.8	1.01	108.5	272.1
2022-02-26	74.78	3.27	2.87	4.48	-1.19	10	7.4	6	-1.4	-1.1	3.3	3654.5	0	437	1.19	129.9	340.5
2022-02-27	62.7	4.37	4.17	4.05	-1.99	11	8.9	5.4	0.1	0.8	2.9	4186.6	0	477.9	1.99	139.2	363.5
2022-02-28	53.06	4.69	4.55	3.77	-2.06	11.9	9.2	5.3	-0.7	0.5	2.5	4190.5	0	479.1	2.06	139.8	368.6
2022-03-01	50.35	3.28	3.09	3.66	-1.78	10.2	7.1	5.1	-1.8	-0.7	2.4	4004.5	0	462.7	1.78	135.3	367.5
2022-03-02	68.4	1.09	1.08	3.64	-0.99	8.4	5.7	5.4	-4.3	-2.7	2.3	1749.4	0	258.8	0.99	85.8	256.3
2022-03-03	66.77	2.59	2.32	3.44	-1.61	12.5	10	5.4	-4.2	-3.9	2	4249.9	0	488.4	1.61	140.5	372.9
2022-03-04	51.57	3.93	3.96	3.47	-1.78	11.7	8.1	5.5	-3	-0.8	2	4331.8	0	495.6	1.78	143.3	394
2022-03-05	56.21	2.67	2.57	3.33	-1.76	10.9	6.9	5.4	-3.9	-2.1	1.9	4454.9	0	515.3	1.76	148.9	394.7
2022-03-06	49.9	3.25	2.76	3.48	-1.69	10.3	6.5	5.3	-3.3	-2.5	1.9	3529.4	0	428.5	1.69	124.6	347
2022-03-07	51.75	1.87	1.3	3.7	-1.89	7	4	5.4	-1.6	-1.1	2.6	4125.8	0	492.3	1.89	146.3	407.6
2022-03-08	43.65	3.73	3.75	3.33	-2.7	11.8	9.6	5.7	-1.6	-0.5	1.7	4731.4	0	551.6	2.7	159.8	448.4
2022-03-09	53.57	3.77	3.39	3.75	-1.87	14	11.2	6.6	-4.8	-4.3	1.6	4715.6	0	546.1	1.87	156.7	420.5
2022-03-10	50.98	6.76	6.33	4.53	-2.88	17.7	15.1	7.5	-3.5	-2.9	2.1	4814	0	563	2.88	161.8	422.4
2022-03-11	42.17	7.7	7.23	5.32	-2.91	15	12.2	7.8	1.5	2.2	3.3	4527.1	0	537.6	2.91	156.2	422
2022-03-12	43.34	8.38	8.18	6.39	-2.04	15.6	13.2	8.7	2.8	4.3	4.7	3414.1	0	448.3	2.04	134.1	370.5
2022-03-13	47.65	8.3	8	6.49	-2.11	17.5	14.7	9	-1.7	-0.8	4.1	3832.3	0	498	2.11	146.8	405.7
2022-03-14	73.3	8.65	8.9	7.9	0.81	17	13.8	10	3.8	4.1	6.7	2715.2	2.66	378.5	1.85	116.9	322
2022-03-15	87.44	6.55	6.61	7.08	6.79	9.5	8	8.2	3.9	4.2	6.3	868.9	7.51	106.3	0.72	8.6	94.6
2022-03-16	87.5	8.23	8.28	7.85	-1.09	11.7	11.3	9.3	5.4	5.6	6.8	1670.9	0	200.8	1.09	44.3	163.6
2022-03-17	79.58	8.9	8.91	8.07	-0.98	12.5	11	9	7.2	7.2	7.3	937	0	125.9	0.98	19.1	111.8
2022-03-18	67.95	8.76	8.43	8.31	-2.62	14.5	12.1	10.5	6.1	6.2	7	3474.6	0	444.4	2.62	128	375.7
2022-03-19	56.21	8.54	8.05	8.19	-3.34	16.1	12.6	11.2	3.6	4.6	6.1	4938.6	0	582.9	3.34	166.4	458.8
2022-03-20	49.96	9.02	8.74	8.16	-2.62	17.1	15.2	11.5	3.1	4	6	3643.1	0	458.7	2.62	133.7	377.2
2022-03-21	53.15	10	9.68	9.13	-2.38	19.6	16.4	12.7	2.5	2.9	6.5	4645.8	0	556.9	2.38	156.4	438.3
2022-03-22	51.17	8.75	8.35	9.25	-2.68	18.8	15.8	13.1	0.1	0.6	6.2	5433.2	0	634.7	2.68	178.4	499.1
2022-03-23	53.13	9.63	9.08	9.52	-3.07	20.9	18.2	13.6	0.1	0.6	6.4	5344.7	0	623.1	3.07	174.7	490.1
2022-03-24	52.19	10.66	10.15	9.91	-3.24	21.8	18.6	13.9	1.7	2.2	6.8	5374.1	0	632.9	3.24	178	511.7
2022-03-25	49.37	11.55	11.03	10.2	-3.25	21	18	14	1.3	1.7	7.1	5491.2	0	640.7	3.25	186.2	526.6
2022-03-26	43.05	12.4	12.1	10.51	-3.54	21.2	18.5	14.3	2.2	2.7	7.5	5594.3	0	655.4	3.54	196.2	563.4
2022-03-27	52.53	12.95	12.58	11.19	-3.38	22.8	19.9	15.3	2.9	3.7	7.9	5736.1	0	692.5	3.38	206.7	570.5
2022-03-28	58.9	12.47	12.28	11.7	-3.48	24.3	21.8	15.7	3.4	3.7	8.6	5384.5	0	655.7	3.48	194.9	527
2022-03-29	58.75	11.84	11.69	11.33	-2.38	21.9	17.8	13.6	4.9	5.2	9.2	3325.9	0	424.3	2.38	120	367.9
2022-03-30	85.26	8.24	8.45	10.63	2.17	10.9	11.1	11.5	2.9	4.3	9.4	995.3	3.2	170	1.03	56.5	109.9
2022-03-31	88.05	6.14	5.83	9.2	-0.11	9.2	7.7	10.3	3.7	4	8.3	1436.4	0.89	235.5	1	79	168
2022-04-01	83.63	2.98	2.81	7.76	-0.75	5.3	5.4	8.8	0.4	0.2	6.3	698.3	0.05	122.8	0.8	41.4	63.1
2022-04-02	77.45	1.7	1.35	6.58	-0.37	4.9	3.1	8.4	-0.2	-0.4	5.3	2804.7	0.89	420.7	1.26	135.1	309.1
2022-04-03	56.46	3.08	2.64	6.74	-2.09	9.4	6.7	9.4	-2.2	-1.7	5.1	3703.3	0	486.4	2.09	152.3	321.6
2022-04-04	57.95	5.09	4.44	7.12	-2.86	13.8	10.9	10.8	-3.1	-2.7	3.7	5360.3	0	696.4	2.86	211.7	511.2
2022-04-05	85.35	7.11	7.1	7.68	-1.1	9.2	9.7	8.4	4.4	4.5	6.9	903.4	0.36	154.9	1.46	53	107.2
2022-04-06	74.22	11.43	11.21	9.9	-1.39	17.4	14.7	12.9	8.7	9	8.2	3580.2	1.18	504.3	2.57	163	390.9
2022-04-07	77.35	9.93	10.42	9.85	8.97	13.8	13.7	11.1	7.8	8.6	8.6	1430.3	11.38	245.5	2.41	82.9	183
2022-04-08	82.27	4.96	5.05	7.41	42.26	8.3	8.9	8.5	0.5	0.6	4.8	895	43.63	165.9	1.37	55.8	108.1
2022-04-09	75.48	5.8	5.19	8.2	-2.47	13.1	10.9	13.1	0.3	0.9	4.3	6161.5	0.12	797.2	2.59	244.1	570.8
2022-04-10	75.68	5.36	5.27	8.01	-1.99	14.8	11.6	10.5	0.8	1.2	5.7	3149.8	0	452.9	1.99	148	364.6
2022-04-11	61.15	9.53	9	9.9	-3.47	18.8	16.3	15.3	0	0.3	5.5	6595.6	0	843.8	3.47	258.1	655
2022-04-12	60.94	13.47	13.14	12.2	-3.76	24.3	22.7	17.3	2.9	3.7	7.9	5844.7	0	785	3.76	242.9	625.6
2022-04-13	60.94	16.05	15.9	14.15	-4.02	25.1	22.9	18.7	8.1	9.4	10.6	5246.1	0	689.7	4.02	204.6	506.6
2022-04-14	70.73	15.62	15.57	14.38	-2.92	23	19.8	17	10.6	11.9	12.1	3661.9	0	511.2	2.92	156	378.6
2022-04-15	64.81	14.29	14.06	14.25	-3.52	22.5	20.1	17.7	8.1	8.4	11.5	4739.1	0	647.6	3.52	204.3	497.2
2022-04-16	54.57	11.24	11.07	13.15	-4.02	19.3	16.2	17.2	6.2	7.5	10.7	5082	0	676.8	4.02	212.8	516.9
2022-04-17	41.07	11.1	10.58	12.85	-4.96	19.4	16.9	18.1	3.7	4.7	8.8	7282.8	0	923.9	4.96	280.8	673.5
2022-04-18	42.98	11.48	11.08	13.62	-4.37	20.7	17.9	19.4	2.3	4.5	9.2	7297.2	0	935.6	4.37	284.5	683
2022-04-19	49.99	12.3	11.75	14.21	-4.54	22.3	19.5	20	2.1	2.6	9.7	7074.3	0	921.8	4.54	280	676.3
2022-04-20	40.21	11.63	11.25	14.16	-5.05	19.1	16.8	19.5	4.7	6.6	10.3	7418.8	0	937.6	5.05	284	680.4
2022-04-21	55.79	12.03	11.6	13.88	-3.69	20.4	16.7	18.1	5	6.3	10.4	5615	0	755.3	3.69	232.8	555.3
2022-04-22	58.84	13.6	12.99	14.83	-4.53	22.2	19.9	20.3	6	7.1	10.8	6812.5	0	887.4	4.53	270.9	652.4
2022-04-23	65.1	12.53	12.4	13.63	-2.97	16.7	15.1	15.4	8.3	9.1	11.8	3294.3	0	481.5	2.97	156.8	371.8
2022-04-24	83.85	10.16	10.31	12.16	0.62	12.4	12.7	12.9	6.8	7.3	11.2	803.9	1.9	150	1.28	51.3	98.4
2022-04-25	86.51	9.75	9.2	12.65	9.38	19.9	15.5	16.3	4.6	5.1	9.9	4113.8	11.56	568.9	2.18	179.3	426.9
2022-04-26	87.65	9.67	9.29	12.78	7.53	17.6	14.1	15.4	6.3	6.9	11	3715.8	9.46	530.5	1.93	168.7	376.9
2022-04-27	76.7	11.45	10.9	13.76	-3.31	20	17.4	18.2	5.3	5.8	10.2	6103.4	0	807.7	3.31	251.2	605.8
2022-04-28	63.42	12.89	12.45	14.79	-4.48	22.1	20.1	20.1	3.7	4.1	10.5	7687.1	0	988	4.48	301	750.8
2022-04-29	59.87	13.34	13.2	14.64	-3.59	22	19.6	17.8	5	5.4	11.5	5185.1	0	708.5	3.59	221	551.5
2022-04-30	82.47	10.81	10.62	13.84	0.37	15.4	13	15.3	8.4	9	13	2232	1.95	341.9	1.58	113.4	253.6
2022-05-01	77.65	11.46	10.99	13.95	-2.42	19.2	16.1	16.7	7	7.3	12	4037.4	0	585.1	2.42	190.2	463.9
2022-05-02	71.16	13.6	12.93	15.15	-4.2	23.1	20.6	20.4	4.9	5.2	11.1	7151.2	0	939.7	4.2	286	689.2
2022-05-03	66.82	15.77	15.18	16.7	-4.48	24.9	22.3	21.6	7.4	7.8	12.9	6963.6	0	929.4	4.48	284.4	695.5
2022-05-04	79.95	14.1	13.65	16.69	0.63	24.1	20.9	20.5	8.8	9.4	14	5004.7	3.95	703.5	3.32	219.2	552.3
2022-05-05	91.28	11.84	11.9	14.42	2.24	14.1	14	15.3	10.4	10.5	13.7	1020.1	3.27	181.1	1.03	61.2	117.5
2022-05-06	64.5	15.32	14.83	16.26	-4.66	22.8	20.7	21.6	8.9	9.4	12.6	7545.7	0.05	1021.8	4.71	315.4	768.5
2022-05-07	60.65	15.85	15.51	17.15	-4.86	25	22.8	22.2	6.8	7.3	13	7599.9	0	1022.6	4.86	313.4	764
2022-05-08	62.25	16.78	16.83	17.73	-4.59	25.4	23.2	22.3	8.2	10.4	14.4	6688	0	913.4	4.59	281.6	698.9
2022-05-09	65.33	17.58	17.18	18.5	-5.27	26.5	24.8	23.9	8.4	9.2	14.6	7848.4	0	1045.8	5.27	320.6	800.9
2022-05-10	63.9	18.63	18.77	18.83	-4.68	28	26.5	22.5	9.7	10.3	15.4	5877.1	0	818.2	4.68	254.3	648.5
2022-05-11	57	21.35	21.5	20.38	-6.33	31.4	29	25.9	11.3	11.9	16.2	7738.4	0.08	1048.3	6.41	322	813.5
2022-05-12	62.46	19.26	19.28	20.27	-4.79	28.4	23.7	24.1	11.9	14.4	17.2	6814.5	0	959.8	4.79	299.7	767.5
2022-05-13	55.95	17.86	17.82	20.44	-5.4	27.2	23.3	25.9	8.9	10.9	17.3	8189.8	0	1108.2	5.4	343.1	856.4
2022-05-14	58.28	17.48	16.92	19.82	-5.27	27.6	24.6	25.5	7	7.6	15.7	8136.3	0	1103.9	5.27	339.8	841.3
2022-05-15	51.18	20.2	19.78	20.43	-6.3	30.8	27.7	26.3	8.2	9.3	16.2	8136.9	0	1104.8	6.3	339.7	831.1
2022-05-16	67.6	19.04	19.06	20.05	-4.21	29.9	25.7	22.9	10.9	13.8	17.9	5621.5	0.4	806.4	4.61	254.3	620
2022-05-17	65.08	20.03	19.52	20.53	-5.18	30.8	26.7	25.5	10.8	11.7	16.9	7427.4	0	1034.4	5.18	319.3	811.2
2022-05-18	54.61	22.23	21.85	21.69	-6.17	33.1	29.2	27.7	10.6	12.2	17.4	8119.7	0	1121.6	6.17	344.9	878.6
2022-05-19	56.49	23.3	23.19	22.6	-1.52	35.7	31.5	27.8	11.8	14.3	18.6	7141.2	4.37	1004.9	5.89	308.4	780.5
2022-05-20	74.9	21.31	21.34	22.3	0.09	32.5	30.2	26.4	14.8	15.8	19.5	5826.4	5.11	833.5	5.02	258.7	655.7
2022-05-21	66.64	16.73	16.54	21.05	-5.02	26.3	22.6	25.6	9.1	10.9	17.9	7959	0	1093.9	5.02	337.5	868.2
2022-05-22	61.18	17.76	17.58	20.14	-4.56	27	24	24.7	8.8	9.2	16.7	6699.7	0	948	4.56	294.7	765.7
2022-05-23	70.65	19.38	19.39	20.5	-2.14	28.5	26.5	23.8	13.9	14.1	18.1	5424.2	2.6	784.8	4.74	245.5	609.7
2022-05-24	69.45	15.82	15.81	19.94	-3.86	25.5	21.1	24.1	7.7	10.2	17.9	6559.2	0.65	929	4.51	295.2	744.4
2022-05-25	58.41	16.96	16.15	19.33	-5.24	28.4	22.7	23.6	7.2	8.9	15.9	8238.5	0	1131.7	5.24	352.2	876.7
2022-05-26	61.25	17.45	16.86	18.85	-4.26	26.9	22.4	21.8	10.5	11.1	16.4	5208.1	0	759.9	4.26	244.5	613.2
2022-05-27	71.03	16.46	16.23	18.41	-3.48	22.8	20	20.8	11.2	12.2	16.4	4395.8	0	662.8	3.48	217.4	573
2022-05-28	53.04	14.08	13.8	17.75	-3.57	24.3	19.7	21.3	4	5.2	14.7	5445.8	0	768.7	3.57	244.9	601.8
2022-05-29	53.63	12.93	12.61	17.38	-3.32	22	18.5	21	6.1	7.2	15.1	5510.7	0.58	760.8	3.9	238.3	531
2022-05-30	57.09	13.69	12.88	17.71	-4.07	23.3	19	21.9	4.3	4.8	13.6	7103.7	0.09	994.3	4.16	309.3	719.5
2022-05-31	48.83	16.74	16.26	18.79	-4.78	27.7	23.5	23.4	5.4	7.3	14.7	6739.2	0	943.3	4.78	296.7	708.1
2022-06-01	46.77	18.28	17.38	20.39	-5.88	27.7	23.7	26.1	9	9.5	15.6	8608.6	0	1174.6	5.88	365	892.2
2022-06-02	51.44	17.44	16.7	20.38	-5.15	26	22.9	24.9	6.8	7.5	16	7791.7	0	1068.6	5.15	333.2	835.7
2022-06-03	60.19	19.67	19.31	20.73	-4.15	29.5	25.4	24.8	10.7	12.2	17.2	5127.1	0	749.6	4.15	236	595.9
2022-06-04	77.69	20.27	19.86	20.59	-3.8	29	26.2	24.7	13	13.4	17.9	4816.5	0.08	703.4	3.88	225.9	568.6
2022-06-05	84.97	19.22	19.2	20.84	13.89	27.1	25	23.5	14.6	15.3	19	3840.1	16.89	599	3	197	504.4
2022-06-06	76.33	18.51	18.33	20.25	-1.96	26.1	23.8	23.1	13.7	14.8	17.8	4752.9	1.8	703.8	3.76	228.5	591.4
2022-06-07	78.03	18.09	17.32	20.87	-1.38	28.4	24	25.2	12.4	12.6	17.5	6658.4	3.09	956.9	4.47	303	756.8
2022-06-08	83.23	16.5	16.01	19.93	-0.33	27.5	23.6	24	11	11.2	17.1	4528.3	3.29	681.3	3.62	218.6	555.5
2022-06-09	80.11	15.98	15.55	19.55	-3.79	25.6	22	23.1	11.7	12.3	17	5611.2	0	813.4	3.79	261.4	643.9
2022-06-10	63.95	18.98	18.17	20.91	-5.82	28.9	26	26.9	9.6	10	15.9	8917.6	0.07	1232.8	5.89	384.4	986.1
2022-06-11	60.58	21.17	20.63	21.92	-5.72	30.6	29.1	26.6	11.9	12.2	17.6	7486.8	0	1060	5.72	336	860.3
2022-06-12	57.42	23.17	22.46	23.33	-6.28	33.4	30.2	28.9	12.8	13.1	18.6	8496.9	0	1180	6.28	367.4	939.4
2022-06-13	48.08	19.61	19.27	22.7	-5	29	25.1	26.7	10.6	12.3	19.3	7140.2	0.1	1011.7	5.1	322.9	827.5
2022-06-14	50.16	19.52	18.85	22.51	-5.9	28.3	26	28.3	8.6	9	17.7	8806.2	0	1209.3	5.9	376.8	956.4
2022-06-15	50.54	22.68	22.08	23.84	-6.4	33.7	31.2	30	10.5	11.4	18.6	8782.9	0	1202.7	6.4	372.6	920.8
2022-06-16	46.7	23.27	23.03	24.63	-6.47	32.7	30.1	30.4	14	14.9	20.3	8421	0	1161.8	6.47	362	909.8
2022-06-17	43.12	22.56	22.07	24.04	-6.4	32.7	30.6	29.1	12	13	19.8	8282	0	1157.1	6.4	361.9	935.6
2022-06-18	47.05	25.86	25.3	24.98	-7.01	37	35.1	30.1	14.5	14.9	20.4	8030.4	0	1078.8	7.01	322.1	784.7
2022-06-19	46.43	28.32	27.9	26.45	-7.88	38.4	35.8	31.6	17.5	18.1	22	8314.2	0	1136.2	7.88	345.2	859.1
2022-06-20	65.39	19.84	19.7	24.26	-3.5	29.9	26.2	26.3	9.4	11.3	21.4	4160.2	0.12	652.1	3.62	212.4	530.1
2022-06-21	56.8	20.39	19.66	23.06	-5.82	30.2	28.5	27.6	7.6	9.1	19	7710.1	0	1079.6	5.82	333.6	842.8
2022-06-22	81.05	18.53	18.65	21.78	3.41	21.5	21.2	22.8	14.1	15.9	20.8	1858.2	5.24	325.6	1.83	108.5	247
2022-06-23	71.95	23.59	22.72	23.77	6.03	32.6	30.5	28.6	15.7	16	19.7	7750.4	11.84	1119.5	5.81	351.2	888.5
2022-06-24	83.4	19.92	19.34	23.04	15.8	28.8	26.2	26.8	14.7	15.1	20.8	5083.1	19.7	769.2	3.9	245	631.7
2022-06-25	72.53	21.23	20.61	23.15	-5.43	29.8	27.6	27.9	13	13.6	19.1	8014.3	0	1145.3	5.43	359.5	914.3
2022-06-26	72.35	22.01	21.4	23.48	8.63	28.8	26.2	26.1	15.8	16.3	20.7	6170.3	13.09	911.5	4.46	289.6	717.2
2022-06-27	84.94	19.35	19.06	22.08	5.78	25.6	23.2	23.8	15.6	16	20.7	3957.9	8.83	615.8	3.05	201.9	509.6
2022-06-28	64.67	20.43	19.53	22.67	-5.61	28	25.5	26.8	10.9	11.8	18.8	8529.8	0	1187.6	5.61	366.4	912.8
2022-06-29	61.96	22.6	22.3	23.41	-4.96	31.5	29.1	27	16.3	16.8	20.6	6472.1	0	949.2	4.96	303.6	760.1
2022-06-30	69.35	22.59	21.9	24.36	-4.68	33.1	31.5	29.3	13.8	13.8	20.5	7834.9	1.6	1103.8	6.28	341.1	854.8
2022-07-01	74.48	16.79	16.53	21.81	-3.08	26.4	22.8	24	12	12.5	20.2	4338.5	0.31	653.9	3.39	216.4	521.7
2022-07-02	60.26	19.94	19.15	22.22	-6.08	29.5	26.9	27.2	9.3	9.7	17.9	8852.9	0	1212.2	6.08	380.9	958.8
2022-07-03	54.73	22.77	22.41	23.53	-6.41	32.5	30.2	28	11.5	12.6	19.4	8447	0	1166.1	6.41	367.6	913.8
2022-07-04	52.3	21.97	21.54	23.92	-6.19	30.3	28.4	28	14.9	16.1	20.5	8538.1	0	1164.9	6.19	365.5	882.6
2022-07-05	48.19	21.6	21.5	23.76	-6.04	31.1	28.5	28.4	12	12.6	20	8490.8	0	1157.1	6.04	361.9	872.1
2022-07-06	53.25	18.93	18.54	22.96	-5.04	28	23.9	26.8	12	12.8	20.2	7118.5	0	997.8	5.04	317.1	780.8
2022-07-07	66.04	17.58	17.32	20.95	-3.58	26.6	23.5	22.7	11.8	12.1	19.3	3679.2	0	569.4	3.58	191	461.7
2022-07-08	55.74	18.42	17.9	21.56	-5.12	27.2	24.8	26	9.5	10.3	18	7878.9	0	1098	5.12	348.5	887.4
2022-07-09	59.9	20.63	20.36	22.03	-4.58	30.8	27.5	25.1	12.1	12.4	18.9	5982.2	0	852.4	4.58	273.4	676.9
2022-07-10	55.27	19.13	18.33	22.35	-5	28.2	23.1	26	12.6	13.5	19.3	7403.8	0	1048.9	5	330.2	826.7
2022-07-11	60.65	20.49	20.09	22.48	-4.4	29.6	25.2	25.7	13.7	15	20	5860.7	0	858.9	4.4	277.4	673.3
2022-07-12	60.07	21.32	20.49	23.3	-5.88	30.3	28	28.2	12	12.4	19.3	8459.6	0	1171.4	5.88	366.9	915.8
2022-07-13	52.7	23.13	23.2	23.48	-5.12	35.2	31.3	26.7	13.8	14.1	20.3	5671.2	0	836.7	5.12	272	685.6
2022-07-14	48.86	23.7	23.64	24.07	-6.35	36.6	33.8	28.1	13.7	15.5	20.6	6502	0	919.9	6.35	290.5	709.4
2022-07-15	50.5	19.77	19.24	23.15	-5.32	28.9	25	27.1	11	13.1	20.1	7239.6	0	1006.5	5.32	315.6	756.4
2022-07-16	47.28	20.5	19.89	23.17	-5.84	31.9	27.7	28.1	10	10.7	19	8357	0	1143.1	5.84	353.9	844.5
2022-07-17	42.37	21.45	20.8	23.66	-6.4	31.5	28.6	28.8	9.2	11.1	19.5	8559.1	0	1159.3	6.4	359.7	869.7
2022-07-18	38.14	24.05	23.32	24.39	-6.82	35.9	33	29.7	11.7	12.5	19.9	8304.5	0	1126.3	6.82	348.7	836.7
2022-07-19	38.66	26.83	26.51	25.65	-7.9	38.5	36.2	31.2	13.7	14.4	20.9	8561.4	0	1145.7	7.9	353.6	832.7
2022-07-20	51.89	25.93	25.5	25.93	-0.99	39.2	35	30.3	16.6	17.1	22.2	6239.8	4.95	862.2	5.94	264.9	624.4
2022-07-21	69.88	22.62	22.27	24.63	-4.51	32.2	28.1	27.3	16.6	17.2	22.4	5515.7	0	790.7	4.51	250.2	596.9
2022-07-22	65.88	23.22	22.39	24.5	-5.82	32.5	30.5	29.2	13.4	14.5	20.5	7926.9	0	1097.9	5.82	340.4	835.8
2022-07-23	64.09	23.89	23.5	24.95	-4.35	34.3	30.1	28.6	17.6	18.1	22.3	6124.9	0.6	873.9	4.95	275.8	667.4
2022-07-24	52.53	24.89	24.25	25.44	-6.1	35.1	32.1	30.3	15.6	16.1	21.5	7918.4	0	1095.3	6.1	339.4	814.6
2022-07-25	50.7	26.54	25.81	25.77	-6.8	39.6	35.3	29.8	16.1	16.5	22	6673.3	0	933.2	6.8	289.8	687.1
2022-07-26	53.31	23.15	22.29	25.72	-5.65	33.8	27.9	29.9	15.7	16.8	22.4	7561.7	0.1	1054.9	5.75	329.4	796
2022-07-27	51.16	20.82	20.47	23.81	-4.41	28.7	24.7	26.6	16.8	17.8	22.3	4657.3	0	696.2	4.41	229.1	553.8
2022-07-28	43.21	22.72	22.2	23.65	-5.8	32.2	28.4	27.4	13.6	15	20.5	6145.1	0	876.2	5.8	274.9	655.1
2022-07-29	46.47	23.85	23.5	24.11	-5.3	35.6	30.3	27.2	14.3	15.2	21	5864.6	0	823.9	5.3	255.7	577.4
2022-07-30	45	24.08	23.48	24.84	-5.85	35.6	30.8	29.3	13.3	14.6	21.1	7080.9	0	975.8	5.85	302.8	714.2
2022-07-31	42.41	25.16	24.53	25.58	-6.58	37.9	32.7	30.6	15.9	16.4	21.8	7145	0	1002.3	6.58	313.9	758.9
2022-08-01	56.34	23.83	23.17	25.47	-4.83	34.9	28.8	29.4	15	17	22.3	5960.4	0	865.2	4.83	271.9	659.8
2022-08-02	56.32	24.4	23.43	26.17	-5.61	35.6	31	31.3	16	16.5	22.3	7473.9	0	1041.2	5.61	321.1	775.6
2022-08-03	48.57	26.72	25.75	26.86	-6.56	38.9	35	32.4	15.5	15.9	22.4	7796.5	0	1086.1	6.56	334.6	794.7
2022-08-04	45	29.31	28.37	27.95	-6.83	42	37.8	33.4	18.1	18.4	23.5	7502	0	1035.5	6.83	317.2	733.2
2022-08-05	52.95	25.17	24.59	27.18	-4.67	33.4	29.2	30.1	17.4	19.2	25.2	5211.9	0.36	758.6	5.03	236.8	572
2022-08-06	43.18	21.19	20.35	25.47	-6.11	29	25.3	30.2	11.4	14	22	8028.3	0	1078	6.11	330.6	792.8
2022-08-07	37.5	22.37	21.62	24.98	-6.12	31	27.7	30.2	9.2	11.5	20.8	7890.3	0	1066	6.12	325.6	757.6
2022-08-08	35.58	23.85	23.08	25.25	-6	33.2	29.5	30.6	12.2	12.8	21	7643.6	0	1041.1	6	318.6	739.4
2022-08-09	39.02	24.23	23.79	25.4	-6.33	34.1	31.1	30.3	12.6	14.1	21.4	7624.9	0	1029.5	6.33	313.1	721.4
2022-08-10	33.75	25.23	24.96	25.49	-7.17	34.2	30.8	30.6	14.6	16.8	21.6	7548.3	0	1012.8	7.17	308.3	713.3
2022-08-11	37.59	24.08	23.51	25.5	-6.66	34.3	30.8	30.6	12.1	14.1	21.4	7471.9	0	1000.8	6.66	305.1	711
2022-08-12	37.46	24.05	23.51	25.64	-6.55	33.5	30.4	31	11.9	13.7	21.4	7593.7	0	1017.6	6.55	309.5	706.5
2022-08-13	41.33	23.6	22.82	25.75	-6.14	34	30.8	31.2	11.4	13.4	21.4	7511.9	0	1010.7	6.14	307.3	687.4
2022-08-14	43.91	25.17	24.38	26.11	-5.95	35.9	32.8	31.2	12.6	14.3	21.7	6927.5	0	939.6	5.95	285.9	652.5
2022-08-15	70.94	21.71	20.99	25.45	-3.32	34	27.7	28.5	15.1	16.1	23.4	4478.8	0.73	664	4.05	212.1	472.8
2022-08-16	66.73	22.75	21.83	24.78	-4.36	36.1	29.8	28.7	14.1	14.8	21.6	5442.6	0	772.5	4.36	243.2	556.5
2022-08-17	68.95	21.87	21.51	23.87	-3	32.3	28.1	26.8	16.4	16.4	22.2	3289.6	0.25	489.6	3.25	155.9	338.7
2022-08-18	75.67	21.54	21.25	23.53	-2.16	30.1	26.4	25.7	17.5	17.5	22.1	2873.1	0.49	448.9	2.65	146.2	324.3
2022-08-19	54.84	24.56	23.88	24.54	-4.84	34.9	30.2	28.8	18.2	18.5	21.7	4754.2	0	676.2	4.84	212.2	484
2022-08-20	57.18	23.06	22.43	25.13	-4.88	34.1	28.6	30	14.9	15.5	22.5	5666.5	0	800	4.88	253.4	596.6
2022-08-21	52.1	21.44	20.45	24.55	-4.64	34.4	28.8	29.9	12.4	12.6	20.6	6122.1	0	852.6	4.64	266.7	625
2022-08-22	47.48	22.57	21.51	24.87	-5.04	35.4	30.5	30.2	11.9	13	20.8	6512.3	0	890.3	5.04	274.6	628.6
2022-08-23	47.73	23.36	22.23	25.31	-5.1	36.3	31.7	31	12.9	13.2	20.9	6770	0	913	5.1	278.2	641.9
2022-08-24	44.73	24.22	23.5	25.69	-5.37	35.4	31.9	31	13	14.3	21.5	6500	0	881.5	5.37	268.6	615.5
2022-08-25	52.98	24.43	23.4	26	-5.2	34.8	31.3	31.1	13.1	14.8	21.8	6607.4	0	901.1	5.2	274.8	623.5
2022-08-26	65.19	23.05	22.28	25.16	2.82	35.7	31.5	29.4	16	16.3	22.6	5075.1	7.39	712.7	4.57	218.5	495
2022-08-27	83.29	20.43	20.28	23	2.04	28.1	25.4	25	18.5	18.5	22	1989.7	4.03	323.2	1.99	107.4	220.7
2022-08-28	66.23	21.5	20.77	23.35	-4.04	29.4	26.2	27.6	14.5	16	20.9	5515.6	0	768.1	4.04	239.8	549.9
2022-08-29	52.47	21.58	20.86	22.71	-4.68	30.9	28	27.8	11.4	11.9	18.8	6339.9	0	856	4.68	261.2	594
2022-08-30	47.13	23.31	22.72	23.19	-4.67	32.7	29.5	28	12.6	13.6	19.4	5644.5	0	782.1	4.67	241.6	548.2
2022-08-31	68.41	19.8	19.85	21.89	-2.06	26.1	23.5	23.2	16	17.3	20.3	2431.8	0.49	371.3	2.55	121.5	247.1
2022-09-01	60.61	20.32	19.72	21.55	-4.18	28.4	25.1	25.6	14.9	15.7	18.8	5054.8	0	692.9	4.18	216.4	491.2
2022-09-02	48.01	20.84	20.16	22.02	-5.3	29.1	26	27.2	13.7	14.5	18.2	6386.8	0	849	5.3	257	578.4
2022-09-03	80.05	17.44	17.35	20.75	20.17	25	22.2	23.5	13.8	13.9	19.4	2542.1	22.26	395.6	2.09	127.1	277.9
2022-09-04	78.91	19.6	19.09	21.02	-3.18	29.4	26.2	24.4	13.8	14	18.3	4388.3	0	623.6	3.18	199.4	443.3
2022-09-05	67.87	21.07	20.31	21.77	-4.28	33.4	29.9	27.2	12.4	12.5	17.6	6048.5	0	816.7	4.28	248	556.3
2022-09-06	67.98	22.66	22.14	22.81	-3.67	34.4	30.2	27.7	14.4	15.7	19.2	5276.6	0.41	733.1	4.08	224.6	507
2022-09-07	71.37	21.67	21	22.83	-2.63	31.9	27.9	26.8	16.4	16.6	20.1	4722.5	1.06	663.8	3.69	204.5	462
2022-09-08	80.75	17.76	17.28	21.3	2	26.9	23	24	12.9	13.1	19.5	3395.9	4.71	506.2	2.71	163	358
2022-09-09	84.23	16.51	15.93	19.93	0.42	27.4	22.8	23.3	11.7	12.5	17.7	3599.3	3.05	527.1	2.63	167	350.1
2022-09-10	87.08	16.09	15.85	19.13	-0.91	24.1	19.6	21.3	12.8	13.2	17.7	2755.5	0.98	425.6	1.89	139.6	291.4
2022-09-11	79.7	17.7	17.26	19.53	-2.49	27.8	22.9	22.2	12.3	12.6	17.6	3464.6	0	495.3	2.49	156.4	331.6
2022-09-12	74.75	17.54	16.88	19.57	-3.55	28.1	25.7	24.5	9	9.6	15.9	5733.9	0	761.4	3.55	230.1	512.6
2022-09-13	74.14	18.72	18.4	19.62	-2.81	29.6	26.5	23.3	11.7	11.9	16.6	3572	0	526.1	2.81	164.7	371
2022-09-14	90.48	18.85	18.92	19.76	29.24	26.3	24.2	21.5	16.2	16.3	18.5	1585.1	30.76	262.8	1.52	88.2	168.7
2022-09-15	84.71	16.9	16.72	19.59	1.24	24.4	21.3	22	12.5	12.6	18	2631.5	3.18	384.3	1.94	120.6	259.4
2022-09-16	77.28	13.78	13.49	17.86	-0.17	23	18.9	20.5	8.7	9.3	16.1	3194.1	2.02	459.4	2.19	146.8	330.6
2022-09-17	82.88	10.91	10.64	15.83	6.07	20.4	16	18.4	6.8	7.8	14.1	3468.4	7.98	480.7	1.91	149.5	301.5
2022-09-18	72.66	12.16	12.07	14.95	-1.2	17.6	15.6	16.5	8.5	8.7	13.8	2223.2	0.84	334.6	2.04	107.4	217.8
2022-09-19	77.7	10.98	10.96	14.35	-2.23	20.7	18.1	17.6	5.6	6.8	12.1	3408.7	0	488.5	2.23	157.2	324.9
2022-09-20	78.3	11.64	11.2	14.57	-1.83	19.6	16.8	17.2	7.1	7.2	12.6	2841.4	0	421.2	1.83	137.7	293
2022-09-21	76.58	11.08	10.54	14.69	-2.45	20.1	17.5	18.7	4.2	4.6	11.7	5132.6	0	656.6	2.45	195.8	413.1
2022-09-22	72.52	10.95	10.52	14.28	-2.75	20.8	18.5	18.8	2.8	3.5	10.9	5373.7	0	678.3	2.75	200.2	421.3
2022-09-23	77.37	11.81	11.29	14.43	-2.16	22.9	19.7	18.4	4.4	4.6	11.2	4092.9	0	551.1	2.16	166.6	354.4
2022-09-24	83.97	13.14	12.87	14.7	1.84	20.9	19.2	16.9	7.6	7.7	12.6	1950	3.33	304.1	1.49	98.8	186.8
2022-09-25	93.79	12.54	12.38	15.2	4.12	17.3	15.9	16.7	9.3	9.7	14.2	1311.8	5.02	215.7	0.9	71.2	125.1
2022-09-26	86.2	11.24	11	14.13	6.14	19.2	16	16.2	5.4	6.3	12	2979.9	7.76	408.9	1.62	125.2	241.2
2022-09-27	87.83	9.89	9.78	13.78	6.91	17.5	13.8	16	6.7	7.5	12.7	2625.4	8.27	371.1	1.36	115.4	224.3
2022-09-28	81.58	11.04	10.45	14.08	4.13	19.4	15.9	17.4	5.1	5.7	12.1	4297.8	6.08	552.8	1.95	164.8	328.3
2022-09-29	90.77	8.79	8.33	12.84	2.06	16.9	13.5	15.4	4.1	4.2	10.8	2263.3	3.21	335.8	1.15	106.4	212.4
2022-09-30	85.85	10.14	9.7	13.27	-1.74	20.8	17	17.1	5.1	5.2	10.7	3801.9	0	510.8	1.74	155.1	298.6
2022-10-01	90.91	11.04	11.35	12.38	9.33	16.3	15.1	13.7	5.6	5.9	11.4	737.9	10.19	127.2	0.86	39.9	57.3
2022-10-02	95.3	12.75	12.89	13.77	21.57	16.2	15.1	15.1	8.5	9.7	12.8	867.6	22.27	156.5	0.7	51.3	94
2022-10-03	87.68	11.15	10.84	13.44	-1.55	18.8	16.4	16.2	6.1	6.4	11.2	3394.5	0	448.5	1.55	133.5	269.5
2022-10-04	88.46	10.59	10.25	12.87	-1.61	20.3	18.5	16	3.5	4.2	10.5	3894	0	512.6	1.61	154.4	327.4
2022-10-05	80.41	15.49	15.25	13.95	-2.32	25.5	23.2	17.6	6.8	7	10.9	4350.6	0	555.4	2.32	163.7	344.8
2022-10-06	71.83	14.93	14.73	14.77	-2.12	22.7	19.5	17.7	8	8.2	13	3840.9	0	504.2	2.12	152.6	315.4
2022-10-07	83.22	12.3	11.92	13.48	-1.6	20.3	19.4	16	5.4	5.6	11	3484.7	0	461.2	1.6	139	282.4
2022-10-08	81.5	13.14	12.96	14.08	-1.62	21.5	18.2	16.3	6.7	7.2	12.5	3237	0	423.5	1.62	125	243.3
2022-10-09	75.79	11.05	10.95	12.35	-2.2	19.5	17.7	14.7	2.6	3.4	10.3	4296	0	521.5	2.2	151.4	298.3
2022-10-10	82.75	14.11	13.9	13.19	-1.85	24.5	22.4	15.9	5.7	5.9	10.6	3278.6	0	439.3	1.85	132.7	265.2
2022-10-11	74.56	13.49	13.38	14.3	-1.66	19.3	16.8	15.9	7.9	8.7	13.2	3154.9	0	411	1.66	123.3	240.9
2022-10-12	86.91	11.53	11.29	13.28	-1.22	19.9	17.9	15.3	6.2	6.9	11.8	2901.7	0	379.1	1.22	119.3	234.8
2022-10-13	93.3	11.73	11.72	13.02	-0.52	17.5	16	14.6	7.4	7.5	11.6	1053.9	0.25	164.6	0.77	55	89.7
2022-10-14	95.13	13.96	13.94	14.25	8.13	16.6	15.6	15.4	9.9	11.2	13.1	862.6	8.81	143.2	0.68	47	71.3
2022-10-15	93.05	16.21	16.31	15.72	7.65	20.6	19.1	17.1	14.3	14.4	14.6	1431.5	8.6	223.4	0.95	72	140.5
2022-10-16	91.21	16.77	16.83	16.35	-0.13	24.3	21.6	18.1	12.9	13.1	15.3	2057.8	1.02	298.3	1.15	93.3	181
2022-10-17	87.21	16.7	16.64	15.39	-1.71	25.5	24.2	17.2	9.6	10.5	13.6	3228.2	0	419.3	1.71	124.6	246.6
2022-10-18	90.42	16.71	16.78	16.31	-0.67	24.7	22	18	11.3	12.8	15	2103.7	0.51	297.1	1.18	90.4	177.7
2022-10-19	94.62	13.73	13.92	15.22	-0.75	16.2	15.5	16	10.8	12.2	14.2	754.8	0	124	0.75	41.7	60.9
2022-10-20	91.96	12.81	12.74	14.12	8.89	15.3	14.7	15	9.7	10.4	12.9	1103.1	9.61	165.3	0.72	51.1	86.5
2022-10-21	95.56	14.8	15.04	15.06	6.41	20	19.3	16.4	11.3	12.8	14.3	1198.6	7.22	179.6	0.81	57.2	104.1
2022-10-22	87.44	14.84	14.94	14.57	-0.2	22.7	21.3	15.9	10.7	11.1	13.6	3158.8	1.22	403.9	1.42	118.6	219.5
2022-10-23	89.9	14.21	14.22	14.36	0.95	21.1	19.3	16.1	7.9	9	12.7	2160	1.95	300	1	91	163.3
2022-10-24	85.54	15.04	15.65	14.88	-1.21	23	21.4	16.6	8.2	9.8	13.8	1948.4	0	277.2	1.21	86.3	159.1
2022-10-25	86.88	12.81	13.23	13.54	-1.03	20.2	18.8	15.1	7	8.6	12.4	2052.4	0	281.6	1.03	88	156.8
2022-10-26	87.89	14.48	14.69	13.98	-1.32	22.7	22	15.8	9.1	10.3	12.9	2381.7	0	318.9	1.32	96	180.6
2022-10-27	90.93	13.53	13.51	13.35	-1.01	21	20.4	14.9	6.9	7.6	11.9	2921.3	0	365.7	1.01	105.3	204.3
2022-10-28	85.95	15.7	16.07	14.43	-1.54	25.4	24.9	16.2	11.3	11.6	13.1	2010.8	0	272.2	1.54	82.1	153
2022-10-29	82.77	15.68	15.88	14.68	-1.5	26.2	23.8	16.6	10.9	11.1	13.1	2310.5	0	296.8	1.5	87.1	160.8
2022-10-30	84.89	14.73	15.05	14.44	-1.18	22.2	22.2	16.1	10.5	10.9	13.2	2282.6	0	295.2	1.18	88.7	163.8
2022-10-31	89.72	12.91	13.04	13.84	-0.88	19.8	18.8	15.5	8.3	9.2	12.6	1659.9	0	222	0.88	68.7	118
2022-11-01	85.79	11.9	12.68	13.32	2.53	17.6	16.4	14.4	4.4	6.5	11.3	2229.9	3.62	281.3	1.09	84.4	144.2
2022-11-02	80.1	10.19	10.65	11.43	-1.14	16.9	16.1	12.7	5.2	6	10.5	2649.4	0	319	1.14	92.7	157.5
2022-11-03	94.54	8.27	8.19	10.74	6.82	11.8	11.6	12	3.7	4.3	9.4	1183.9	7.25	174.6	0.43	56.7	93.3
2022-11-04	90.66	9.73	9.75	11.69	-0.43	15.7	13.6	13.1	6.5	7.6	10.6	1343.2	0.2	183.6	0.63	55.1	77.2
2022-11-05	89.8	7.85	7.91	11.13	-0.05	14	11.6	12.1	3	4.1	9.8	2228.2	0.49	280.4	0.54	82.7	142.3
2022-11-06	91.68	5.7	5.59	9.34	-0.27	11.2	9.2	10.5	0.3	0.9	7.9	1688.9	0.13	225.3	0.4	68.4	116.8
2022-11-07	85.07	11.57	11.9	11.33	-0.68	17.2	16	13	5.9	7.8	9.9	1669.6	0.14	224.5	0.82	67.1	109.8
2022-11-08	86.32	9.73	10	10.6	-0.51	18.2	17.7	11.9	3.3	4	9.2	1973.7	0.44	252.2	0.95	74.5	126.5
2022-11-09	91.42	12.4	12.71	12	11.91	15.4	15.1	13	10.2	11.1	11.2	1137	12.53	171.2	0.62	55.6	89.7
2022-11-10	86.93	9.41	10.13	10.87	-0.66	15.6	15.4	11.9	5.1	5.7	9.7	2172.7	0	267.2	0.66	77.2	125.2
2022-11-11	97.16	5.9	5.54	9.65	-0.27	9.7	8.2	10.8	3.1	3.2	8.4	1014.2	0	145.5	0.27	45.1	67.4
2022-11-12	97.41	6.14	5.75	9.74	-0.27	8.6	7.5	10.4	4	3.7	9.3	547.2	0.05	86.6	0.32	28.4	34.1
2022-11-13	93.55	5.07	5.57	8.83	-0.29	11.6	12.1	9.9	0.9	2.1	8	2043.6	0	248.1	0.29	71.4	118.4
2022-11-14	97.36	6.54	6.42	8.86	-0.35	9	8.9	9.6	4.4	4.3	8.2	525.8	0	82.8	0.35	26	20.9
2022-11-15	95.76	10.2	10.32	10.33	0.98	14.4	13.4	11.7	6.2	7.8	9.2	908.6	1.4	140.1	0.42	44.7	67.5
2022-11-16	92.3	10.04	10.48	10.72	5.58	15.1	14.5	11.4	7	8.1	10.3	1586.4	6.04	209.2	0.46	63.2	98.1
2022-11-17	89.63	9.5	10.06	10.5	10.31	13.7	13.5	11.2	5.8	6.6	10	1043	10.94	148.7	0.63	46.2	70.4
2022-11-18	93.56	8.01	8.35	9.91	5.63	11	10.6	10.6	5.8	6.7	9.4	1039.1	6.01	143.2	0.38	43.8	56.5
2022-11-19	95.56	5.5	5.5	9.02	2.71	8.1	8.1	9.4	2.7	2.4	8.1	274.6	3.1	50.7	0.39	16.9	0.7
2022-11-20	88.76	6.45	6.55	8.58	6.16	11.6	10.5	9.6	2.9	2.6	8	1311.3	6.74	165.4	0.58	46.6	61
2022-11-21	88.8	6.33	6.59	8.31	7.87	10.3	9.2	9	3.5	4.8	7.9	1190.4	8.24	164.9	0.37	51.1	73.6
2022-11-22	91.32	5.85	6.32	8.11	5.26	8.4	7.8	8.7	1.5	3.7	7.4	658.1	5.78	103.6	0.52	33.2	35.4
2022-11-23	86.22	6.7	7.18	7.53	1.24	10.8	10.7	8	1	2.1	6.8	1965	1.62	226.8	0.38	63.1	87.3
2022-11-24	86.66	7.07	7.72	8.3	-0.08	12.9	11.6	9.7	1.7	2.2	7	1161.4	0.52	157.2	0.6	45.8	55.9
2022-11-25	93.33	5.3	5.81	7.31	-0.24	12.3	11.5	8.7	0.2	1.7	6.4	797.9	0.16	116.3	0.4	36.2	39
2022-11-26	93.68	3.72	4.55	6.75	-0.14	8.6	7.7	8.1	-0.1	1.2	5.7	1132.4	0.1	153.8	0.24	46.2	59.8
2022-11-27	97.3	3.83	3.61	6.75	-0.26	5.7	5.8	7.6	0.5	0.9	5.8	531.6	0	85.6	0.26	27.8	31.6
2022-11-28	95	5.18	5.33	7.15	1.84	8.3	7.3	7.9	1.9	2.7	6.3	521.1	2.13	85.1	0.29	26.4	30.2
2022-11-29	97.9	7.42	7.54	8.22	1.24	9.2	8.8	8.8	3.8	5.3	7.7	361.4	1.55	63.9	0.31	19.6	13.2
2022-11-30	96.89	6.5	6.53	8.14	1.95	7.7	7.3	8.4	4.5	4.6	7.9	213.8	2.32	41.9	0.37	12.6	4.9
2022-12-01	86.82	3.86	3.95	7.12	-0.47	4.8	4.7	7.9	3	3.2	6.7	293.5	0	53	0.47	16.7	2.7
2022-12-02	93.53	2.9	2.79	6.44	0.75	4.3	4.4	6.7	1.6	1.6	5.8	208.8	1.17	40.4	0.42	11.5	0.8
2022-12-03	92.02	2.44	2.33	5.73	-0.35	3.9	3.2	6.2	1.7	1.6	5.4	534.4	0	90.6	0.35	30.6	35.3
2022-12-04	93.39	2.06	1.96	5.3	2.21	2.9	2.7	5.5	1.3	1.2	5.1	146	2.58	30.3	0.37	7.9	0
2022-12-05	94.27	3.49	3.58	5.7	-0.31	5.7	5.4	6.2	1.8	2.1	5.3	281.5	0.07	49.3	0.38	14.4	5
2022-12-06	90.9	4.04	4.11	6	-0.34	5.7	5.1	6.5	3	3.3	5.6	465.3	0	78.1	0.34	25.7	20.3
2022-12-07	88.98	2.35	2.87	5.43	-0.42	6	5.6	6.2	-1.8	-0.5	4.3	458.3	0	77.6	0.42	26.4	23.7
2022-12-08	91.35	2.15	2.38	4.77	-0.13	4.8	4.3	5.6	0.4	1.3	4.1	463.1	0.23	72.7	0.36	22.6	18.8
2022-12-09	88.89	0.52	0.95	4	-0.2	4.5	3.4	4.8	-3.6	-2	3.3	1106	0	141.4	0.2	42.8	56.7
2022-12-10	85.85	-0.23	0.05	3.91	-0.28	5.4	3.6	4.8	-5.1	-3.9	2.9	853.9	0	119.5	0.28	37.3	44.7
2022-12-11	89.9	-1.45	-1.35	2.5	-0.18	1.1	0.6	2.9	-4.6	-3.9	2.2	618.8	0.07	87.5	0.25	28.8	15.8
2022-12-12	88.74	-2.44	-2.07	2.4	-0.07	3	0.7	2.8	-6.6	-4.1	1.8	1404.2	0	154.9	0.07	43.6	48
2022-12-13	81.28	-3.79	-3.56	1.34	-0.37	-1.9	-2.6	1.8	-5.6	-4.8	1.1	1170.2	0	138.3	0.37	40.1	45.9
2022-12-14	86.84	-2.27	-2.45	1.15	1.13	-0.6	-1.7	1.3	-4.1	-3.4	1.1	410.7	1.51	71	0.38	22.8	20.6
2022-12-15	86.2	-2.46	-2.27	1.5	-0.35	-0.5	0.2	1.7	-5	-4.6	1.3	984.5	0	134.7	0.35	43.1	59.4
2022-12-16	78.27	-4.72	-3.7	1.55	-0.12	1.3	0.3	1.7	-9.7	-7.5	1.4	1732.8	0	187.6	0.12	51.9	69.3
2022-12-17	92.71	-8.06	-7.83	1.15	-0.15	-4.2	-5.4	1.4	-11.6	-10.3	1	529.8	0	74.7	0.15	25	13.3
2022-12-18	88.17	-5.51	-5.32	0.83	-0.24	-2.7	-2.6	0.9	-8.1	-7.9	0.8	672.6	0	86.6	0.24	27.7	18.6
2022-12-19	90.55	-0.59	-0.52	0.92	-0.14	2.2	2.4	1.1	-3.1	-3.3	0.8	512.7	0.12	80.2	0.26	24.9	18.1
2022-12-20	91.75	4.93	5.13	2.2	1.92	8.7	9.2	3.9	0.4	0.9	1.1	378	2.37	64.3	0.45	20.9	8.5
2022-12-21	94.05	9.77	10.29	5.84	4.93	13.8	13.1	7.2	7.3	7.4	4	531.5	5.3	80.4	0.37	23.7	20.8
2022-12-22	90	10.03	10.59	7.43	11.22	11.8	11.8	8.1	8.7	9.1	6.6	482.8	11.9	79.5	0.68	25.3	26.5
2022-12-23	91.6	11.32	11.88	8.39	6.22	13.1	13.9	9.2	8.8	9	7.7	291	6.98	50	0.76	15.5	0
2022-12-24	88.85	9.86	10.39	8.59	1.48	14.1	12.7	9.2	7.2	7.7	8.2	809.1	1.95	113.6	0.47	33.2	34.7
2022-12-25	93.16	8.73	9.37	7.93	-0.18	13.6	13.6	8.7	3.7	6.4	7.4	971.6	0.07	131.5	0.25	38.9	47.5
2022-12-26	84.2	9.56	10.37	8.08	3.4	12.2	13.3	8.9	3.9	5.1	7.3	353.2	4.35	63.5	0.95	19.8	9.5
2022-12-27	88.96	2.55	3.26	5.45	-0.29	8.1	7.4	7	-1.1	-0.9	4.2	913.8	0.05	123.6	0.34	37.5	37.6
2022-12-28	81.6	6.23	6.98	5.29	-0.4	11.5	12.4	6.7	-0.2	0.2	4	930.3	0.2	128.7	0.6	37.2	40.7
2022-12-29	80.37	9.94	10.51	7.34	3.73	13.7	13.5	8.3	7.3	8	6.1	739	5.1	105.9	1.37	31.1	31.7
2022-12-30	91.56	6.94	7.74	6.61	4.85	12.9	14.1	7.9	0.3	2	5.3	805.3	5.23	110.3	0.38	32.2	34.7
2022-12-31	66.13	15.28	16.31	9.43	-1.95	20	19.6	10.6	11.5	13.2	8.1	1211.4	0	156.7	1.95	44.4	52.5
2023-01-01	67.87	11.75	13.29	8.76	-1.15	18.1	17.3	9.9	6.7	8.3	7.9	972.8	0	126.8	1.15	35.3	37.5
2023-01-02	76.33	10.28	10.92	8.59	-1.79	16.5	16.1	9.4	5.6	7.1	8	627.7	0	89.5	1.79	25.7	23.6
2023-01-03	84.53	7.36	7.75	7.95	-0.5	13	11.5	9	2.2	2.9	6.8	968.8	0	127.8	0.5	36.6	36.1
2023-01-04	89.5	7.25	7.65	7.04	1.59	10.3	10.9	8.2	1.4	2.3	6.1	311	2.27	53.6	0.68	16.6	7
2023-01-05	83.57	10.39	10.84	8.69	-0.14	13.5	12.7	9.2	8.1	9.1	8.3	469.8	0.73	77.8	0.87	24.5	16
2023-01-06	88.66	9.63	9.93	9.02	-0.26	11.8	11.3	9.6	8	8.5	8.8	625	0.27	95.8	0.53	29.4	27.7
2023-01-07	86.9	7.67	8.16	8.54	-0.54	13.3	11.8	9.6	3.5	3.9	7.3	922.8	0	123.7	0.54	36.1	39.9
2023-01-08	90.85	7.7	8.24	7.99	7.79	12.3	11	9.1	3.7	6.2	7.4	812.2	8.17	123.3	0.38	37.9	46
2023-01-09	86.78	6.47	6.85	7.53	4.93	9.8	8.7	7.9	5.3	5.5	7.1	815.5	5.5	121.5	0.57	37.5	42.5
2023-01-10	81.21	5.4	5.72	6.75	-0.58	8.2	7.1	7.3	3.9	4.6	6.2	681.2	0.08	101.9	0.66	31.7	33.6
2023-01-11	89.8	7.9	8.34	7.5	5.89	11.3	11.2	8.7	5	5	6.7	421.8	6.53	71.5	0.64	20.7	18.7
2023-01-12	80.31	8.98	9.32	7.8	-1.22	10.6	10.8	8.5	7.5	8.1	7.2	557.6	0	91	1.22	27.6	28.9
2023-01-13	77.97	8.57	8.95	8.05	1.74	12	11.1	8.8	5.7	6.6	6.9	1610.8	2.91	192.7	1.17	52.9	67
2023-01-14	86.22	7.45	7.85	7.28	7.67	9.7	10.3	8.1	4.3	4.6	6.5	488.8	8.35	82.9	0.68	25.8	24
2023-01-15	83.43	6.05	6.51	7.41	9.71	10.5	11.2	8.5	3.1	3.8	5.9	588.1	10.77	90.6	1.06	27.9	23.9
2023-01-16	81.69	3.42	4.14	5.34	5.59	7.1	7	6	-0.6	1	4.5	393.3	6.39	71.9	0.8	21.8	16.8
2023-01-17	80.71	2.27	2.49	4.81	-0.18	6	4.4	5.7	0.4	0.4	4.3	1104.7	0.33	153.7	0.51	47.1	55.5
2023-01-18	78.87	-0.06	0.46	3.82	-0.3	4.9	4	4.6	-5.1	-3.1	2.8	1464.4	0.12	184.5	0.42	53.5	61.1
2023-01-19	83.54	0.36	0.61	2.92	-0.51	6.3	4.5	4	-5.4	-3.5	2.4	1101.1	0	139.4	0.51	39.3	41.1
2023-01-20	85.48	0.34	0.44	2.83	2.79	6.3	4.5	3.4	-3.5	-2.5	2.3	1575.5	3.15	192	0.36	54	64.9
2023-01-21	86.73	-1.19	-0.87	3.02	6.41	0.2	0.5	3.1	-8.8	-4.6	3	314.6	6.84	150.9	0.43	38.8	74.6
2023-01-22	84.6	0.88	1.05	2.93	0.65	2.2	1.9	3	-1.2	-1.2	2.8	919.4	1.07	156.7	0.42	50.9	70.3
2023-01-23	85.13	1.13	1.42	2.8	-0.42	2.3	3.1	2.8	-0.8	-0.1	2.7	664.6	0.15	121.1	0.57	41.2	47.4
2023-01-24	86.94	1.63	1.8	2.87	-0.58	2.3	2.3	3.2	1.3	1.5	2.7	431.1	0	78.7	0.58	26.1	20.8
2023-01-25	92.85	0.79	0.66	3	-0.38	1.5	1.6	3.2	0	0	2.9	232.6	0	43.2	0.38	13	0.3
2023-01-26	88.88	-0.5	-0.73	2.81	-0.18	0.6	0.1	3.1	-1.4	-1.6	2.6	378	0.19	63	0.37	19.4	6
2023-01-27	90.85	0.84	0.8	2.87	-0.27	2.6	2.8	3.4	-1.3	-1.5	2.5	518.2	0.13	92.1	0.4	30.7	40.2
2023-01-28	81.22	1.57	1.6	3.16	-0.69	3.1	2.6	3.7	-0.7	-0.4	2.8	523.9	0	91.1	0.69	30.2	36
2023-01-29	73.1	-0.23	-0.1	2.54	-0.5	4.7	3.7	3.5	-3.1	-1.7	2	1981.1	0	241	0.5	69.7	115.5
2023-01-30	90.91	1.3	1.44	2.2	0.11	3.4	3.8	3	-1.9	-1.3	1.7	361.8	0.62	62	0.51	18.7	9.8
2023-01-31	89.49	3.25	3.49	3.23	-0.16	5.2	5	3.9	-0.4	0.7	2.4	521.3	0.42	84.8	0.58	26.4	35.2
2023-02-01	82.69	5.56	5.89	4.47	-0.05	7.2	6.8	5.1	4.4	4.6	3.9	660.3	0.84	103.7	0.89	33	34.6
2023-02-02	83.08	6.66	6.86	5.18	-1.02	8.8	8.4	5.8	5.9	6.2	4.6	453.5	0	78.1	1.02	24.6	21.5
2023-02-03	90.43	7.01	7.18	5.96	0.58	8.6	8.5	6.6	6	6.2	5.4	588	1.24	93.2	0.66	27.9	30.3
2023-02-04	85.3	5.64	5.99	6.39	-0.13	10.5	9.1	7.6	-0.1	0.6	4.9	1216.8	0.56	184.5	0.69	59.2	91.9
2023-02-05	92.53	3.83	3.93	4.97	2.49	6.8	6.4	5.7	0.1	0.5	4.3	460.8	3.01	82.6	0.52	27	18.3
2023-02-06	83.3	2.42	2.73	4.77	-0.68	6.6	5	5.7	-0.8	0.5	3.6	1070	0	159.3	0.68	52	86.5
2023-02-07	70.03	0.18	0.31	2.68	-1.03	4.9	3.5	3.4	-3.8	-2.3	2.1	2910.5	0	322.2	1.03	91.2	169.4
2023-02-08	57.78	-0.01	0.3	1.62	-1.26	5.5	3.6	2	-4.6	-3.4	1.5	3013.2	0	329.6	1.26	92.9	169.2
2023-02-09	73.28	-1.69	-1.38	1.09	-0.76	5.7	4.6	1.4	-8.2	-6.7	1	3164	0	329.3	0.76	91.2	154.8
2023-02-10	75.25	0.51	0.75	0.88	-0.9	8	7.3	1	-4.4	-4	0.8	2194.3	0	271.9	0.9	80	142.6
2023-02-11	80.89	4.5	4.37	2	-0.93	11.4	9.7	3.6	-1.4	-0.9	1	2293.7	0	291.7	0.93	87.3	171.6
2023-02-12	87.85	5.77	6.05	4.35	-0.74	10.5	9	5.7	0.9	4	3.6	1102.6	0	168.6	0.74	56.4	109.4
2023-02-13	83.85	4.31	4.98	3.64	-0.89	11	9.5	4.8	-2.5	0.5	2.7	3144.5	0	371	0.89	107.9	231.4
2023-02-14	95.6	0.17	0.06	3.07	-0.38	2.4	2.5	3.9	-2.5	-1.5	2.4	712.6	0	112.6	0.38	37.1	64.7
2023-02-15	97.22	1	0.53	3.85	-0.35	4.8	3.4	5.2	-1.4	-1.4	3.1	1135.6	0	168.1	0.35	53.7	98.1
2023-02-16	77.95	5.64	5.79	4.07	-1.26	15.5	14	5.7	-3.6	-2.5	2.5	2398.5	0	298.1	1.26	85.6	159.7
2023-02-17	85.72	10.42	10.61	6.53	-1.5	14.1	12.3	7.6	8.6	8.9	5.3	870.5	0	135.8	1.5	42.6	63.8
2023-02-18	80.28	11.33	11.45	8.21	-1.34	16.4	14.5	9.3	9	9.3	7.5	1726.6	0.19	240	1.53	73.5	135.2
2023-02-19	88.1	8.67	8.91	8.17	1.99	12.6	11.1	9	6.5	7.7	7.7	968.4	2.84	152.1	0.85	49.5	75.5
2023-02-20	77.76	8.13	8.55	6.82	-1.53	15	14	7.9	1.7	3.9	5.7	3447.8	0.05	409.2	1.58	119.1	236.9
2023-02-21	74.54	8.33	8.66	6.36	-1.87	17.8	16.8	7.9	0.7	2.3	5	3527.8	0	423.4	1.87	122.5	227.8
2023-02-22	81.16	8.19	8.12	6.66	-1.33	16	13.7	8.4	1.5	1.7	4.9	2587	0	336.8	1.33	101.5	190.3
2023-02-23	85.81	10.28	10.26	8.57	-0.94	15.9	13.4	10.1	6.1	8.2	7.4	1902.5	0	267.4	0.94	82.6	142.2
2023-02-24	79.51	8.66	8.54	8.65	-1.18	15.6	13.3	10	4.9	6.2	7.9	2355.2	0	309.7	1.18	94.7	167.8
2023-02-25	62.97	3.68	4.23	6.41	-0.43	10.6	8.4	7.9	-0.7	0.9	4.8	1663.8	0.91	239.7	1.34	78.4	133.5
2023-02-26	62.13	0.29	0.51	3.9	-1.38	4.6	2.8	4.6	-1.9	-1.1	3.3	1633.1	0	233.3	1.38	75	120
2023-02-27	55.28	1.03	0.7	2.9	-1.96	7	4.5	3.7	-2.7	-1.8	2.3	3957.1	0	462.7	1.96	135.9	256.8
2023-02-28	60.83	1.28	1.13	2.93	-1.74	8.7	5.6	4.2	-2.4	-1.9	2.1	2976.8	0	377.9	1.74	115.6	229
2023-03-01	59.05	3.08	2.88	3.04	-1.96	9.2	7.7	4.4	-2	-1.1	2	3941.9	0	457.9	1.96	133.6	260.6
2023-03-02	62.84	4.97	4.87	3.85	-1.9	12.5	10.6	5.6	-0.2	0.8	2.4	3950.7	0	468.2	1.9	135.9	249.1
2023-03-03	72.94	2.69	2.79	4.02	-1.56	11.5	9	5.8	-3.7	-2.8	2.5	3984.5	0	465.3	1.56	135.2	253.5
2023-03-04	77.86	1.6	1.77	3.49	-0.78	5.7	4.7	4.6	-5.2	-3.7	2.2	1183.3	0	181.4	0.78	59.3	96
2023-03-05	71.93	3.9	3.95	4.5	-0.94	6.3	5.5	5.2	2.2	2.6	3.9	825.1	0	137.3	0.94	45.8	62.6
2023-03-06	76.91	3.1	3.14	4.49	-0.93	5.9	4.7	5.3	1.7	1.9	3.9	944.5	0	155.2	0.93	51.5	78.6
2023-03-07	68.19	5.03	4.77	5.2	-1.36	12.2	8.8	6.9	1.8	1.8	4	2967.6	0.32	394	1.68	120.8	226.6
2023-03-08	80.37	5.92	6.27	5.35	13.22	10.5	11.1	6.7	0.4	0.4	4.2	738.4	14.63	130.6	1.41	40.8	61.5
2023-03-09	79.83	10.26	10.81	7.98	6.84	14	13.2	9.8	8.2	8.9	6.7	1918	8.7	287.8	1.86	92.5	175.6
2023-03-10	79.05	7.93	8.22	8.12	2.76	11.9	11.4	9.5	2.7	3.1	6.7	1733.6	4.43	274.1	1.67	89.4	160.5
2023-03-11	65.3	2.27	2	6.4	-1.62	10.8	7.1	9.6	-3.4	-2.3	4	4551.5	0	566.1	1.62	169.6	329.9
2023-03-12	82.85	5.08	5.08	5.66	-0.16	14.4	12.2	8.1	-2.9	-2.4	3.7	1864.6	1.09	277.2	1.25	88.9	167.2
2023-03-13	75.94	13.39	13.56	9.2	9.92	21.4	20.7	11.8	9	9.2	6.9	2714.5	13.06	382	3.14	122.3	264.3
2023-03-14	75.7	8.21	8.54	8.87	0.57	12.1	11	9.8	1.7	2.1	7.2	1930.2	2.63	283.6	2.06	92	168.2
2023-03-15	83.48	2.79	2.92	6.43	-0.66	10.9	8.5	8.8	-1.2	-0.1	4.6	3093.8	0.71	418.1	1.37	132.7	266.3
2023-03-16	77.4	4.95	4.65	6.73	-1.58	13.5	11.4	10.5	-2.8	-2	3.7	4388.9	0.08	560.4	1.66	170.6	362.8
2023-03-17	73.72	8.19	8.22	7.82	-1.64	16.2	15.1	10.6	0.2	0.8	5	2774.1	0	391.3	1.64	124	264.8
2023-03-18	60.02	12.35	12.45	10.03	-2.6	21.2	18.3	13.2	5.8	6.6	7.4	4131.6	0	542.2	2.6	166.2	343.5
2023-03-19	77.83	10.52	10.57	10.15	-1.38	20	16.2	12.5	5.8	7.4	8.3	2682.7	0.5	378.9	1.88	119.3	224.4
2023-03-20	74.42	10.4	10.18	10.36	-1.95	17.9	13.7	12.5	7.9	8.7	9.1	2875.3	0	410	1.95	131.9	291.9
2023-03-21	75.96	9.47	9.64	10.09	-1.58	17.7	14.8	12.4	3.4	4.6	8.1	2291.9	0	343.9	1.58	110.4	237.7
2023-03-22	63.91	12.63	12.84	10.7	-2.79	20.7	18.5	13.6	4.4	5.5	8.1	3898.6	0	522.2	2.79	163.7	370.5
2023-03-23	73.04	13.16	13.28	11.53	-2.06	17.6	15.3	13.1	10.7	10.9	10.4	2052.6	0.05	325.1	2.11	109.2	249.5
2023-03-24	79.26	12.07	12.38	11.66	4.03	17.8	16.8	13.8	6.7	8.1	10.7	2754.6	6.66	392.2	2.63	127.6	271.9
2023-03-25	72.8	9.86	9.75	10.83	1.91	16.6	14.4	13.4	5.9	6.2	9	4961.6	5.04	644.1	3.13	198.7	420
2023-03-26	86.12	7.74	7.55	10.25	8.53	16	14	13.2	4.1	5	8.6	3389.3	10.56	462	2.03	144	305.6
2023-03-27	71.4	4.93	4.59	9.37	-1.82	12.9	9	11.7	-1	-0.2	7.3	4415.7	0.07	567.2	1.89	174.9	357.6
2023-03-28	68.31	5.2	4.6	8.53	-1.86	13.3	9.9	12.3	-2.2	-1.6	5.2	5080.1	0.19	644.2	2.05	199.4	432.8
2023-03-29	75.76	9.71	9.52	10.05	-2.26	21.1	16.7	13.2	1.1	1.7	7	3616.1	0	512.2	2.26	164.1	371.5
2023-03-30	74.88	12.8	13.06	11.59	4.06	19.1	17.9	14	6.9	9	10.1	3421.9	6.8	467.2	2.74	148	323.1
2023-03-31	80.76	10.75	10.92	11.48	2.88	16.2	14.5	13.3	8.5	9.1	10.3	3009.3	4.78	435.5	1.9	139.8	301.5
2023-04-01	83.88	9.67	9.66	10.94	1.92	12.9	11.4	12.8	8.1	8.3	9.7	2550.8	3.61	396.3	1.69	130.5	280.3
2023-04-02	87.91	8	7.72	10.72	1.51	15	11.5	12	3.7	4	9.3	1675.2	2.68	271.7	1.17	92.4	190.6
2023-04-03	61.74	4.63	4.5	8.58	-2.33	10.8	8.5	10.5	0.8	1.6	6.8	3802.5	0	505.2	2.33	161.3	326.1
2023-04-04	52.07	4.31	3.81	8.28	-2.94	11.7	8.7	12.6	-1.8	-0.4	4.9	6591.4	0	805.9	2.94	244.4	532.4
2023-04-05	60.16	4.2	3.58	8.83	-2.65	13.2	10.2	13.5	-3.4	-2.8	5.1	6507.3	0	800.5	2.65	243.1	519.8
2023-04-06	64.71	6.86	6.15	9.03	-2.41	17.5	13.2	12.7	-2.2	-1.8	5.4	4840.5	0.24	626.3	2.65	193.3	430.8
2023-04-07	85.06	8.77	8.31	10.54	-0.54	17.2	13.8	12.8	3.1	3.5	8.1	3853.3	1.34	542.9	1.88	173.2	366.3
2023-04-08	77.85	9.87	9.49	11.07	-1.91	17	12.7	12.9	5.1	6.7	9.4	3202.4	0	453.1	1.91	144.7	304.4
2023-04-09	61.47	10.34	10.12	11.59	-3.09	18.4	15.1	14.6	3.7	6.7	9.3	5103.9	0	657.9	3.09	204.3	435.3
2023-04-10	54.05	11.63	11.77	11.68	-3.42	20.5	18.5	15.5	1	2.6	8.1	5294.1	0	696.2	3.42	217.9	507.3
2023-04-11	72.93	10.06	10.12	12.23	1.75	15.6	14.1	14.6	6.6	7.2	10.7	4116.9	4.34	565	2.59	183.1	424
2023-04-12	86.1	9.14	9.23	11.28	11.73	15.8	14.1	12.9	5.5	6.6	10.3	2197.8	13.37	334.3	1.64	110.5	244.2
2023-04-13	71.01	8.4	8.39	10.83	-2.12	16.8	14.1	14	2.3	3.5	8.8	4536.3	0.78	624.5	2.9	200.4	421.5
2023-04-14	67.88	8.26	8.08	10.93	-2.78	19.1	14.8	14.3	0.4	0.9	7.7	5295	0	706.7	2.78	224	480.4
2023-04-15	73.8	8.47	8.2	10.37	-2.33	17.7	15.5	12.8	0.2	0.6	7.8	3596.9	0.25	496.8	2.58	158.4	335.3
2023-04-16	82.98	9.45	9.48	10.25	-1.28	11.8	11.6	10.7	7.7	8	9.7	1308	0	217.8	1.28	74.4	132.5
2023-04-17	76.82	10.51	10.4	10.98	-2	15.8	13.3	12.6	7	8	9.8	2778.8	0	422	2	142.8	315.4
2023-04-18	72.52	10.14	10.07	10.75	-2.3	16.9	13.9	12.4	5.7	7	9.3	2737	0	413.9	2.3	139.9	305.4
2023-04-19	66.42	10.33	10.46	11.29	-2.93	16.4	14.6	13.2	4	5.8	10.1	3029.5	0	449	2.93	150.7	317.9
2023-04-20	72.22	7.07	6.75	10.21	-1.5	15.7	11.2	12.2	0.3	2.1	8.2	4118.3	0.71	554.6	2.21	173.3	367.2
2023-04-21	82.53	10.39	9.87	11.78	4.36	20.3	18	16.5	1	2.3	8.1	6645.9	7.61	875.8	3.25	273.1	617
2023-04-22	70.73	14.08	13.99	13.16	-3.53	24.3	21.3	15.9	6.5	7.1	10.6	4525.4	0	632.4	3.53	199	463.1
2023-04-23	80.09	13.2	13.2	14.05	1.24	22.1	19	17	6	9	12.1	3857.6	3.94	559.8	2.7	182.8	416.8
2023-04-24	82.06	9.78	9.69	12.58	1.72	15.9	13.4	13.7	6.9	7.4	11.6	3185.3	3.76	462	2.04	151.5	340.4
2023-04-25	88.9	7.6	7.54	11.32	9.09	15	12.8	12.5	2	2.9	10.6	2035.2	10.48	316.3	1.39	107	221.7
2023-04-26	70.91	8.28	7.59	11.68	-3.12	18.2	15	16.1	0.3	0.6	8.3	6533.4	0	850.3	3.12	266.6	622.4
2023-04-27	64.63	11.41	10.95	12.9	-3.29	20.2	18.7	16.5	2.8	3.3	9.8	5871.6	0	802.9	3.29	255.1	619.9
2023-04-28	90.89	13.55	13.77	13.78	11.5	20.8	19.4	15.8	9.6	9.7	12.3	2482.9	13.31	386.2	1.81	129.5	303.6
2023-04-29	81.07	12.67	12.62	13.28	-2.03	19.5	16.7	14.1	8.7	9.2	12.1	2926.6	0	422.8	2.03	138.4	303.5
2023-04-30	65.45	13.34	13.33	13.9	-3.65	20.4	17.7	16.5	8.6	9.1	12	5261.7	0	728.6	3.65	238.6	587.9
2023-05-01	77.64	12.4	12.23	13.87	1.58	21.7	17.9	16.5	5.2	7	11.8	3878.4	4.06	558.8	2.48	182.2	437.2
2023-05-02	71.94	12.59	12.57	14.08	-3.03	22	19.2	16.8	5.9	8	12.1	4300.6	0	601.2	3.03	195.3	447
2023-05-03	64.97	12.05	12.02	14.44	-3.92	21	18.8	19	2.3	4.3	11.1	7258.9	0	957.7	3.92	300.6	714.5
2023-05-04	52.73	15.98	16	15.74	-5.26	25.5	23.3	20.4	6.7	9.4	12.3	7639.9	0	1006.3	5.26	314.3	744.5
2023-05-05	74.6	16.3	16.54	16	-0.92	25.6	23.4	18.1	8.7	11.1	14.2	3880.7	2.31	566.5	3.23	183.4	414.6
2023-05-06	73.27	16.23	16.2	16.72	-4.15	24.4	22.4	20.7	8	10.1	13.8	6680.6	0	925.4	4.15	292.9	699.3
2023-05-07	77.8	16.48	15.97	16.86	-1.31	27.1	24.3	19.6	9.7	10.2	14.6	5292.2	2.4	755.7	3.71	239.5	581.5
2023-05-08	93.47	15.91	15.36	16.84	-1.29	21.7	18.8	18.4	12.7	13.8	15.8	2963.3	0.59	463.6	1.88	159.3	382.8
2023-05-09	92.99	15.71	15.35	16.6	4.88	22.9	21.4	18.1	12.6	12.8	15.4	2929.8	6.89	456.8	2.01	150.8	373.1
2023-05-10	80.13	13.95	13.88	16.38	-1.24	21	18.1	18.3	7.9	9.2	15.1	4684	1.84	677.1	3.08	223.5	533.7
2023-05-11	86.29	12.16	11.8	15.35	-1.09	17.7	15.7	17.2	7.2	8.5	13.8	2994	0.83	467.7	1.92	157	368.1
2023-05-12	90.19	12.72	12.51	15.03	-0.12	17.4	16.1	16.1	9.4	9.8	14	2297.3	1.44	365.3	1.56	123.1	275
2023-05-13	75.79	14.56	14.03	16.14	-1.28	24	19.8	19.4	8.6	10	13.1	6156.6	2.38	853	3.66	271	652.3
2023-05-14	75.83	14.3	13.9	16.33	-3.32	22.1	19.3	18.8	8.8	9.2	14.1	5071.2	0	717.2	3.32	231.2	532.8
2023-05-15	77.34	14.8	14.25	16.86	-0.03	24.9	20.1	20.5	8.7	9.1	13.7	5574.1	3.35	761.1	3.38	239	552.4
2023-05-16	65.18	12.3	12.27	15.12	-2.76	17.5	15.9	16.3	9.1	9.8	13.5	2783.7	0	414.2	2.76	140.1	299.6
2023-05-17	56.88	11.65	11.5	14.21	-3.6	19.6	16.5	16.8	4.2	6.8	11.8	5366.7	0	719.9	3.6	230.7	521.7
2023-05-18	49.18	13.93	13.33	15.46	-5.04	22.5	18.9	19.7	4.3	8.2	11.6	7867.6	0	1017.3	5.04	315	723.2
2023-05-19	57.74	14.43	13.8	16.28	-3.88	23.3	18.9	19.6	5.1	5.9	12.9	5909.6	0	817.2	3.88	256.9	613.4
2023-05-20	62.25	17.35	16.95	17.29	-4.36	24.8	22.1	20.3	8.9	10.9	14.3	6048.6	0	860.8	4.36	276.2	670.8
2023-05-21	66.69	19.81	19.37	18.93	-4.77	27.3	25.9	22.3	12.7	13.9	15.7	6273	0	874.1	4.77	275.1	665
2023-05-22	78.92	19.08	18.76	19.85	-0.8	31.1	27.9	24.4	12.3	12.6	16.6	5341.6	3.7	759.3	4.5	241.2	595.4
2023-05-23	74.93	16.12	16.25	18.29	-2.8	23.3	20.6	20.1	8.3	11.3	16.6	3858.3	0	571.7	2.8	190.4	451.9
2023-05-24	54.5	14.25	13.17	17.93	-4.57	21.2	17.3	22.3	9.8	10.1	14.8	7390.3	0	999.3	4.57	317.9	741.1
2023-05-25	50.14	16.67	15.97	18.4	-5.55	24.7	21.6	23.1	6.1	8.4	14.2	8453.2	0	1138	5.55	355.8	862
2023-05-26	55.82	17.7	17.18	19.83	-5.61	26.8	23.1	24.8	6.9	9.4	15.4	8525.7	0	1143.3	5.61	357.8	881.6
2023-05-27	47.3	17.98	17.78	20.41	-6.19	27.7	24.7	25.4	7.9	10.9	16.2	8217.3	0	1074.3	6.19	330.9	780.7
2023-05-28	51.51	18.5	18.14	21.15	-5.83	28.9	26	26.7	6.9	8.4	16.3	8499.8	0	1117.9	5.83	346.7	816.6
2023-05-29	46.63	20.5	19.92	21.79	-6.47	29.7	26.8	27.1	9	10.1	17.2	8499.6	0	1129.5	6.47	349	814.4
2023-05-30	45.22	19.15	18.73	21.74	-6.06	26.8	23.5	26.5	8.5	11.5	18	8223.6	0	1125.6	6.06	355	870.1
2023-05-31	35.93	20.45	20.35	22.21	-7.62	30.2	26.5	28	11.1	14.5	17.4	8826	0	1179	7.62	367.4	880.8
2023-06-01	44.63	21.44	20.75	23.01	-6.44	31.2	27.7	28.8	9.5	10.6	17.9	8599	0	1156.9	6.44	360	852.6
2023-06-02	50.43	17.86	16.88	22.63	-6.11	25.9	22.2	27.9	7.3	10.5	18.4	8798.7	0	1172.4	6.11	365.6	880.7
2023-06-03	46.24	19.7	18.88	22.61	-6.38	29.6	25.4	28.3	10.2	12.4	17.9	8463	0	1136.4	6.38	353.1	841
2023-06-04	38.25	19.35	19.05	22.87	-6.43	29.9	25.7	28.7	7.7	10.8	18.2	8598.3	0	1142.8	6.43	352.6	792.1
2023-06-05	39.62	20.76	20	23.13	-6.43	31.1	27.4	29	8.4	9.4	18	8418	0	1114.2	6.43	342.1	778
2023-06-06	45.58	21.37	20.93	23.81	-6.42	30.4	27.1	29.3	11.6	15	19.2	8104.1	0	1069.6	6.42	327.8	741.2
2023-06-07	56.45	19.83	19.04	23.66	-5.51	30	26	28.7	10.2	10.8	19	7854.2	0	1071.6	5.51	333.6	754.8
2023-06-08	60.68	20.08	19.82	23.3	-5.52	32.9	28.6	28.8	11.5	12.1	19.5	6582	0	924.2	5.52	294.2	661.8
2023-06-09	53.5	22.16	21.6	24.06	-6.46	33.4	29.2	29.4	8.6	10.7	19.1	7980.1	0	1092.9	6.46	340.7	777
2023-06-10	41.33	25.04	24.57	25.42	-7.55	34.2	30.4	31.3	14.3	19.3	20.4	8396.2	0	1148.4	7.55	356.5	821
2023-06-11	43.77	24.8	24.17	26.2	-7.84	33.6	29.8	32.2	17.4	18.8	21.5	8634.6	0	1177.2	7.84	364.9	848.9
2023-06-12	41.92	23.02	22.48	26.04	-7.12	32.4	28.9	32.2	10.9	13.4	21	8811.5	0	1185.9	7.12	367.4	851.4
2023-06-13	35.75	21.61	21.21	25.7	-7.74	31.1	27.5	31.9	11.4	14.7	20.8	9021.5	0	1193.7	7.74	368.6	850
2023-06-14	40.45	20.97	20.21	25.25	-6.28	29.7	25.2	31.3	10.9	11.5	20.3	8766.8	0	1179	6.28	363.7	828.6
2023-06-15	42.61	21.33	20.51	25.34	-6.07	31.2	27.1	31.5	11.5	12.4	20.6	8126.3	0	1114.5	6.07	346.5	784.8
2023-06-16	44.9	21.2	20.45	24.87	-5.86	32.4	28.5	29.9	11.5	12	20.3	7370.8	0	993.6	5.86	305.8	665.3
2023-06-17	47.03	21.89	21.13	25.32	-6.28	34	30.2	31.1	11.5	12.1	20.3	7836.6	0	1053.6	6.28	324.2	731
2023-06-18	48.67	23.25	22.27	25.86	-6.38	36.1	32.6	32.6	12.2	12.6	20.6	7387.5	0	1018.2	6.38	316.8	746
2023-06-19	67.1	23.01	22.64	25.22	-3.9	33.3	29.6	28.8	16.3	17.5	22.5	4924.3	0.56	734.3	4.46	238.2	556.4
2023-06-20	71.53	25.04	24.06	26.44	-4.85	36	32.7	31.9	16.9	17.6	22	7627.9	1.36	1067.2	6.21	332.1	786.7
2023-06-21	71.54	23.49	23.26	25.34	-3.06	32.7	29.7	29.1	16.9	17.2	22.6	5697	1.67	846.7	4.73	276.1	663.6
2023-06-22	70.95	24.55	24	25.33	-3.37	35.3	31.2	29.3	16.6	17.7	22.2	6351.9	2.41	897.4	5.78	281.2	654.1
2023-06-23	58.47	22.04	21.48	24.78	-5.86	31.2	28	28.7	14	15.9	21.7	7061.9	0	973.7	5.86	307.9	712.9
2023-06-24	53.87	22.75	21.66	25.8	-6.42	33.2	29.6	32.4	12.4	12.7	20.2	8676.6	0	1195	6.42	373.6	890.2
2023-06-25	50.85	22.67	23.13	24.56	-5.97	31.4	30.6	28.2	12.3	14	20.8	8345	0	1034.3	5.97	359.7	1127.5
2023-06-26	49.07	22.91	22.77	25.52	-6.08	33.1	29.8	31.3	12.9	14.7	21.6	6997.4	0	968.8	6.08	306.8	893.8
2023-06-27	47.82	20.66	20.08	24.88	-4.58	31.3	25.7	28.5	13.6	14.9	22.1	5648.2	0	809.5	4.58	260.8	609.9
2023-06-28	55.01	21.03	20.1	24.71	-4.4	31.1	26.4	28.3	14.8	15	21.6	5615.8	0.05	828.9	4.45	270.1	649.9
2023-06-29	59.61	21.55	20.9	24.15	-4.2	33	28.3	27.6	12.9	13.2	20.9	4929	0	722.5	4.2	232.1	536
2023-06-30	67.53	20.21	20.08	23.02	-1.79	27.8	24.5	25	12.7	14	21.5	3310.3	1.39	500.6	3.18	164.2	354.9
2023-07-01	73.38	17.8	17.28	21.1	-1.62	25	21.7	23.1	10.8	11.1	18.8	3592.2	1.54	560.3	3.16	185.2	429.7
2023-07-02	61.73	19.55	18.98	22.22	-5.66	30.1	25.6	27.1	12.2	13.4	18.7	7908.2	0	1081.1	5.66	343.9	823.6
2023-07-03	67.55	18.53	17.73	21.82	-1.95	30	24.2	25.8	12.5	12.9	19.3	5109.7	2.09	764.2	4.04	251.9	598
2023-07-04	67.47	19.9	19.4	22.12	-5.09	31.3	27.2	26.3	10.6	12.6	18.3	7061.8	0.1	974.5	5.19	306.3	703.8
2023-07-05	62.36	19.12	18.38	22.38	-2.38	27.1	23.4	26.2	12.4	13	19.8	8214.5	3.22	1126.7	5.6	356.1	815
2023-07-06	55.48	19.65	18.62	22.52	-5.48	31.8	27	27.7	10	10.3	17.7	7566.1	0	1039.5	5.48	329.5	737.3
2023-07-07	47.02	23.81	22.52	24.62	-7.12	37.2	32.8	31.7	10.1	10.4	18.5	8644.2	0	1164.2	7.12	363.3	817.7
2023-07-08	45.04	26.74	25.98	26.7	-6.39	38.5	34	33.2	16.7	16.9	21.6	7529.7	0.27	1061.4	6.66	335.6	782.7
2023-07-09	51.36	27.92	26.88	27.68	-6.67	40.6	36.5	33	17	17.4	22.8	7165.8	0	992.5	6.67	308.7	694.6
2023-07-10	52.93	26.53	25.8	27.8	-6.5	35.8	32	32.6	17.6	18.4	24.3	7223	0	954.6	6.5	289.8	654
2023-07-11	58.38	26.4	25.09	27.95	-3.67	41.6	35.8	34.4	15.7	15.8	22.9	7054.1	2.9	983.2	6.57	307.4	721.6
2023-07-12	67.09	23	22.65	25.72	-4.57	32.4	28.2	28.1	14.5	16	23.6	5397.7	0	796.1	4.57	261.1	629.2
2023-07-13	53.5	20.96	20.14	24.3	-5.42	31.6	27.1	28.2	12	12.3	20.3	6981.6	0	976.6	5.42	308.3	686.7
2023-07-14	52.83	22.99	21.58	25.1	-5.73	36.2	29.7	30.5	12.7	12.9	20.5	6984.8	0	985.1	5.73	314.1	711.3
2023-07-15	68.12	22.87	22.33	24.44	0.41	34.1	29.4	27	15.5	15.7	22	4249.9	5	615.7	4.59	197.9	432
2023-07-16	64.87	21.2	20.25	24	-4.07	31.4	26.4	28.3	14.7	14.9	20.7	7446.4	1.52	1039.1	5.59	329.9	781.1
2023-07-17	55.9	21.43	20.53	23.77	-6.05	31.9	27.5	29.1	12.3	12.7	19.3	8049.4	0	1102.4	6.05	346.3	794.7
2023-07-18	54.74	22.55	21.08	24.55	-5.88	33.9	29.7	30.5	11.5	11.9	19.5	7617.2	0	1045.8	5.88	327.2	757.7
2023-07-19	55.86	23.71	22.97	24.53	-2.01	33.2	29.7	28.4	16.8	17.2	21.5	6806.2	3.96	935.9	5.97	291	650.9
2023-07-20	52.28	21.41	20.43	23.75	-5.42	32.3	27.2	29.2	13.1	13.8	19.4	7385	0	1012.6	5.42	318.9	729.4
2023-07-21	59.57	18.2	18.16	21.41	-3.54	26.1	23.6	23.2	10.7	12.6	20	3244.1	0	490.9	3.54	161.9	326.4
2023-07-22	55.53	20.6	19.65	22.35	-5.11	31.3	26.8	26.8	11.9	12.6	18.3	6244.2	0	868.1	5.11	274.2	599.5
2023-07-23	54.95	21.6	20.94	22.9	-5.4	32.2	28.5	26.8	12.1	12.4	19.2	5595.5	0	820.1	5.4	264.5	612
2023-07-24	72.39	20.41	19.84	22.48	2.97	31.9	25.6	25.6	14.1	15	20.5	4156.8	6.63	624.8	3.66	205.9	446.4
2023-07-25	90.26	15.96	15.75	20.16	16.35	22.4	20.4	21.7	13.6	13.7	18.8	2136.6	18.11	354	1.76	118.6	242.9
2023-07-26	77.54	16.3	15.7	19.4	-3.69	25.6	21.6	22.9	11.7	11.9	17	5235.5	0	753.2	3.69	245.1	529.8
2023-07-27	87.07	16.8	16.76	18.83	-0.71	24.4	23.5	20.8	11.6	11.8	17.1	2169.1	1.5	369.5	2.21	125.6	278
2023-07-28	92.89	18.72	18.68	19.9	3.52	22.7	21.4	20.9	15.9	16.9	18.8	1797	5.01	313.7	1.49	108.4	222.3
2023-07-29	87.85	20.84	20.28	21.76	20.57	30.6	27.2	25.8	16.4	16.9	18.8	5659.6	24.78	828.1	4.21	268.7	625.2
2023-07-30	73.96	19.89	19.41	21.58	-4	26.9	23.2	24.2	15	16.3	19.9	5707.1	0.19	814.9	4.19	264.3	591.9
2023-07-31	69.88	19.73	19.13	20.9	-3.58	28.1	24.2	23.6	14.5	15.5	18.6	4597.8	0.17	688.2	3.75	223.7	518
2023-08-01	76.28	18.86	18.65	20.57	15.73	27.1	23.7	23.3	14.1	14.9	18.5	4598.2	19.56	677.5	3.83	224.1	504.9
2023-08-02	87.11	17.53	17.83	19.28	26.91	21.6	21	20.6	14.1	15	18.2	1714.6	29.04	299.1	2.13	101.5	217.7
2023-08-03	76.89	18.2	17.79	19.57	-2.42	26.1	22.7	22.9	14.1	14.6	17.4	4916.2	1.28	725	3.7	237.3	537.6
2023-08-04	87.53	17.05	16.68	19.67	-0.27	25.7	21.2	21.9	13.9	14.5	18.3	3098	1.95	492.5	2.22	166.3	361.5
2023-08-05	79.84	18.01	17.3	20.33	1.13	28.2	24	24	11.8	12.2	17	5597.8	4.89	784.9	3.76	249.2	553.4
2023-08-06	90.41	14.09	14.17	18.31	8.59	18.2	16.9	19.3	11.7	12.1	16.7	2390.2	10.17	388.3	1.58	131.4	265.3
2023-08-07	72.41	15.03	15	17.03	-3.31	23.5	21.3	19.4	11.2	11.6	15.4	3762.7	0	558.8	3.31	193.4	423.5
2023-08-08	68.47	17.55	16.9	18.55	-4.46	25.6	22.5	22.2	9.5	9.7	15	6981	0	939.9	4.46	293.6	667.1
2023-08-09	77.78	18.35	18.31	19.22	-2.35	27.9	24.2	21.8	12.2	13.5	17.6	3644.5	0.6	547.1	2.95	183.6	407
2023-08-10	71.11	19.23	18.42	20.72	-4.76	29.3	26.6	25.5	9.8	11.2	16.5	7431	0	1028.2	4.76	323.1	755.9
2023-08-11	69.45	21.82	21.18	22.25	-5.21	32.2	30.3	27.3	11.9	12.2	17.6	7336.7	0	1012.2	5.21	316	731.6
2023-08-12	85.4	21.85	21.65	22.52	6.23	30.7	27.3	24.4	17.9	18.2	20.7	3688.8	9.18	563.1	2.95	183	404.9
2023-08-13	82.17	21.54	21.28	22.5	-3.73	30.8	27.7	25.7	16.6	16.6	19.9	5104.1	0	749.5	3.73	246	580.1
2023-08-14	80.71	23.33	23	23.23	-3.9	31.1	30.3	25.9	17.1	17.6	20.6	5033.3	0	720.7	3.9	229	508.1
2023-08-15	82.18	22.73	22.14	23.08	-3.37	33.1	27.8	25.4	18	18.1	21.1	4524.7	0	664.2	3.37	216.3	479.7
2023-08-16	84.65	23.1	22.27	23.82	-2.06	32	28.5	27.8	17.6	17.6	20.8	5613.6	1.95	791.7	4.01	250.8	593.6
2023-08-17	85.98	22.68	21.75	24.16	-3.88	31.2	27.2	27.6	15.9	16.2	20.8	6129.8	0	854.5	3.88	268.3	610.6
2023-08-18	75.24	24.65	23.74	25.32	-5.09	34	31.2	30	16.6	17.3	21.4	7019.3	0	957.3	5.09	296.8	683.3
2023-08-19	80.54	24.33	23.94	24.51	-3.11	32.4	29.9	26.7	17.6	17.7	22.1	3662.8	0	536.6	3.11	173.9	395.8
2023-08-20	73.68	26.44	25.51	26.27	-5.15	35.6	32	30.8	20.1	20.2	22.6	6629.1	0	917.4	5.15	284.9	671.1
2023-08-21	70.5	26.35	25.55	26.82	-4.97	36	33.4	30.9	19	19.1	23.2	6300.5	0	875.3	4.97	274.5	635
2023-08-22	67.35	25.45	24.86	26.56	-5.32	34.5	31.7	30.7	18.7	18.9	23.2	6763.4	0	932.7	5.32	288.4	682.9
2023-08-23	69.28	23.76	23.02	26.1	-4.67	32.9	30.4	30	16.4	16.6	22.6	6453.4	0	878.4	4.67	270.3	630.4
2023-08-24	74.7	22.93	22.55	24.99	4.64	33.8	31.4	28.5	16.3	16.8	22.8	4602.1	8.85	652.4	4.21	201.8	491
2023-08-25	86.05	21.87	21.71	23.13	18.06	29.7	28	25.3	17.7	17.8	21.4	3690.7	21.26	533.4	3.2	174.6	414.8
2023-08-26	83	18.95	18.7	22.18	-2.32	25.1	22.7	23.6	14.8	14.9	21.1	3173.8	0	464.9	2.32	156.1	347.7
2023-08-27	85.19	17.24	17.02	20.56	-2.16	24.3	21.8	21.8	12.4	12.8	19.4	2886.6	0	438.2	2.16	148.1	327.2
2023-08-28	85.28	14.48	14.33	18.46	-1.67	18.9	17.9	19.5	11.1	11.3	17.4	2008.6	0	319.2	1.67	109.8	232.9
2023-08-29	86.81	15.41	15.06	18.28	0.39	23.3	22.1	20.2	12.1	12.3	16.9	2872.8	2.48	422.2	2.09	138.2	299.9
2023-08-30	82.76	16.6	16.07	19.03	-2.18	24.8	22.3	21.5	11.5	12	17	5069.5	1.04	647.6	3.22	198.9	435.4
2023-08-31	83.62	15.57	15.17	18.7	2.8	23	20.2	20.3	11	11.5	16.8	4338.2	5.46	591.6	2.66	185.9	410.5
2023-09-01	90.57	18.16	17.96	19.19	6.19	26.6	24	21.1	14.2	14.1	17.8	3073.7	8.43	469.2	2.24	156.6	354.2
2023-09-02	85.32	20.29	19.76	20.75	-3.62	28.1	26.2	23.7	14.1	14.3	18	6188.5	0	838.7	3.62	260.4	579.4
2023-09-03	81.95	19.73	19.61	20.9	-3.19	26.5	25.2	22.8	14.7	15.1	19.1	4972.8	0	689.4	3.19	220.5	518.4
2023-09-04	60.95	21.29	21.44	20.46	-5.21	28	27.7	22.5	13.9	15	18.5	6317.7	0	833.8	5.21	259.5	624.1
2023-09-05	53.81	22.04	22.22	20.54	-5.72	28.9	28.4	22.7	16.6	17.7	18.3	6380.5	0	835.4	5.72	259.2	617.2
2023-09-06	54.93	21.43	21.86	20.59	-4.85	29	28.6	22.6	11.3	12.8	18.4	6293.8	0	812.6	4.85	251.3	592.2
2023-09-07	60.53	21.84	22.2	20.98	-4.76	29.6	29.3	23.1	15.6	16.4	18.9	6194	0	802.7	4.76	247	571.6
2023-09-08	74.55	21.02	20.77	21.23	-4.1	29.7	29	23.5	12.6	13.3	18.9	6034.8	0	782.9	4.1	240.3	550.9
2023-09-09	75.94	21.78	21.5	21.72	-4.01	30.7	29.5	24	14.6	14.8	19.3	5825.8	0	762.1	4.01	232.7	522.9
2023-09-10	73.15	21.85	21.64	21.88	-4.5	30.9	30.1	24	14.9	15.1	19.8	5898.3	0	762.7	4.5	233.3	523.7
2023-09-11	73.21	21.93	21.73	21.79	-4.13	31.6	30.9	24.1	14	14.3	19.4	5633.9	0	742	4.13	226.3	505.1
2023-09-12	71.47	23.12	22.96	22.26	-4.02	32.7	31.3	24.3	15.5	16.1	20.2	5163	0	688.4	4.02	211	470.9
2023-09-13	77.07	19.92	19.92	21.3	-2.6	26	24.3	22.1	15.3	16.5	20.3	3000.5	0	445.4	2.6	145.4	318.1
2023-09-14	73.19	16.2	16.2	19.84	-3.09	23.9	22.1	21.5	10.1	10.9	18.4	5566.2	0	727.1	3.09	223.3	513.6
2023-09-15	72.43	17.97	17.87	19.26	-3.42	26.8	25.8	21.2	9	9.4	17.1	5472.5	0	714.9	3.42	217.7	487.7
2023-09-16	79.22	19.93	19.74	20.26	-2.94	28.7	27.6	22.1	12.1	12.6	18.1	4460.1	0	606.4	2.94	186.5	413.4
2023-09-17	75.42	21.68	21.6	21.1	-3.71	31	29.9	23.1	15.6	15.8	19.2	4639	0	633.1	3.71	196	432.6
2023-09-18	86.15	18.86	18.97	20.29	4.3	27.2	25.2	21.5	14	14.4	19.3	2498.2	6.53	373.5	2.23	123.1	273.2
2023-09-19	78.28	17.36	17.43	19.03	-2.19	24	21.9	20.2	13.5	14.2	18.1	3869.1	0.4	532.6	2.59	168.3	378.2
2023-09-20	74.22	18.28	18.26	19.13	-3.25	26.9	25.5	21.4	11.7	12.4	17.2	5075	0	678.4	3.25	208.2	468
2023-09-21	84.75	17.5	17.5	18.62	5.61	27.3	24.3	20.3	12.4	12.5	17.3	2386.9	7.67	369.8	2.06	122.2	268.1
2023-09-22	83.2	15.15	14.98	18.15	-0.7	23.1	21.1	19.7	10.2	11.3	17.2	4003.8	1.76	539.6	2.46	165.5	353.2
2023-09-23	82.69	12.7	12.69	16.47	-1.99	20.2	18.6	17.6	6.1	6.9	15.1	3742.8	0	500.6	1.99	154.3	310.6
2023-09-24	76.37	12.83	12.86	15.65	-2.78	20.9	20.2	17.5	6.4	6.5	13.8	5226.4	0.05	651.9	2.83	195.9	427.8
2023-09-25	74.61	13.09	13.19	15.29	-2.89	22.2	21.5	17.2	4.7	5.8	13.3	5237.7	0	646.7	2.89	194.6	432.2
2023-09-26	81.73	14.82	14.64	15.86	-2.82	24.5	24.1	18.1	6.9	7.4	13.6	5015.3	0	634.2	2.82	190.6	416.3
2023-09-27	83.25	16.27	16.13	16.65	-2.62	24.8	24.1	18.6	9.2	9.4	14.6	4687.8	0	596.1	2.62	179.9	381.7
2023-09-28	77.25	19.09	19.05	17.6	-3.24	28.8	27.6	19.8	12.9	13.2	15.7	4553.2	0	590.9	3.24	177.5	371.1
2023-09-29	79.96	19.25	19.17	18.3	-2.88	28.6	26.6	20	14.4	15	16.9	3787.7	0	517.6	2.88	158.6	345.4
2023-09-30	81.09	16.13	16.09	17.83	-2.03	23.3	21.5	19.1	11.2	11.4	16.8	3873	0	493.7	2.03	146.5	299.4
2023-10-01	79.95	15.73	15.61	16.84	-2.66	25.3	24.3	18.7	9.1	9.2	15	4526.5	0.05	582.2	2.71	174	365.7
2023-10-02	78.21	17.32	17.28	17.14	-3.02	27.7	26.7	19.2	10	10.2	15.2	4442.9	0	565.8	3.02	170	361.9
2023-10-03	79.85	16.83	17.18	17.24	-1.84	26.8	24.8	19	8.4	9.7	16	2879.9	0.57	402.9	2.41	126.5	265.1
2023-10-04	82.3	12.76	12.65	15.64	-1.94	21.7	19	17.2	7.2	7.8	14.2	4024.7	0.05	509	1.99	151.8	303.2
2023-10-05	86.46	11.79	11.71	14.7	-1.42	20.9	17.7	16	7.6	7.7	13.4	2443.4	0	342.4	1.42	106.9	206.9
2023-10-06	83.35	12	11.88	14.4	-1.94	22.2	20.2	16.2	6	6.2	12.7	3723.7	0	486.6	1.94	147.7	315.1
2023-10-07	75.86	14.63	14.73	14.39	-2.13	22.4	21.4	15.8	5.9	6.9	12.8	2734.2	0	368.6	2.13	112.7	239.7
2023-10-08	71.58	17.96	18.1	16.08	-2.76	26.2	25.2	17.7	11.1	12.8	14.7	3619.1	0	466.1	2.76	139.1	300.8
2023-10-09	70.82	17.55	17.79	16.17	-2.45	25.5	24.7	17.4	12.5	13	15.3	2125.9	0	302.8	2.45	96.7	198.1
2023-10-10	72.87	16.2	16.28	15.88	-2.53	25.4	24.1	17.4	9.7	9.9	14.4	3260.6	0	427.5	2.53	130.6	267.1
2023-10-11	70.05	17.93	18.06	16.06	-2.97	27.3	26.5	17.6	9.7	10.6	14.5	3977.6	0	493.8	2.97	145.8	301.4
2023-10-12	76.59	17.57	17.87	16.4	-1.11	20.9	20.7	17.2	14.8	15.1	15.7	1064.7	0.38	175.5	1.49	58.1	107.4
2023-10-13	62.95	20.22	20.51	16.86	-3.15	28.7	27.8	18.3	12.5	12.7	15.5	3593.4	0	460.7	3.15	136.8	277.8
2023-10-14	67.52	14.76	15.33	16.23	-0.92	22.6	23.3	17.2	4.8	5.9	13.6	2115.6	1.71	303	2.63	101.9	204.4
2023-10-15	73.57	8.25	8.44	12.68	-1.57	16.1	14.2	13.5	2	2.5	11.1	2938.2	0	369.3	1.57	112.4	201.6
2023-10-16	75.71	6.38	6.3	10.53	-1.53	14.2	13	11.5	-0.6	-0.1	9.3	3654.7	0.07	437.2	1.6	129.2	252.2
2023-10-17	73.66	7.6	7.7	10.39	-1.5	12.9	11.7	11.6	4.5	4.8	9.4	2024.4	0	283.5	1.5	89.8	171.1
2023-10-18	79.23	9.19	9.22	10.64	6.88	12.4	12.7	11.6	5.3	5.9	9.6	1325.1	7.92	194.4	1.04	61.8	109.3
2023-10-19	99.42	12.74	12.71	12.7	7.84	16	15.5	13.9	8.9	9.4	11.5	815.5	8.39	134	0.55	43.5	63.7
2023-10-20	95.97	14.13	14.29	14.22	4.57	18.4	17.7	15.2	10.1	12	13.7	1243.8	5.38	199.8	0.81	66.3	125.1
2023-10-21	75.82	13.82	14.21	13.81	-0.83	19.6	18.5	14.7	8.2	8.6	12.5	2745.4	0.96	352.9	1.79	107.3	198.2
2023-10-22	76.17	12.06	12.4	12.5	-1.4	18.5	17.2	13.6	7.2	7.4	11.6	2161.6	0	291.9	1.4	92	165.6
2023-10-23	92.47	9.3	9.53	11.34	4.29	12.8	12.8	12	3.6	4.2	10.2	883.3	5.03	143.5	0.74	46.7	68.6
2023-10-24	98.83	11.02	11.1	12.21	3.26	15.1	14.1	13.3	7.1	7.8	11.7	616.8	3.78	103	0.52	33	34.1
2023-10-25	98.77	9.92	9.85	11.57	14.73	13.3	13.5	12.3	6.4	6.6	10.8	605.7	15.28	108	0.55	35.1	43.4
2023-10-26	96.75	11.38	11.46	12.35	2.66	14.2	14.2	13.2	9	9.6	11.8	703.4	3.22	119.2	0.56	39.7	53.4
2023-10-27	93.59	11.28	11.38	12.41	3.77	17.2	15.1	13.5	9.1	9.5	11.8	2044.4	4.52	271.8	0.75	80.3	136
2023-10-28	93.46	10.95	11.1	12.26	2.26	14.4	13.6	12.9	9.4	9.7	11.6	940.5	2.94	149.9	0.68	47.5	70.5
2023-10-29	97.95	11.7	11.82	12.41	25.46	15	15.8	13.2	9.4	9.8	11.9	483.7	25.96	87.4	0.5	28.6	31.7
2023-10-30	97.59	12.2	12.28	12.7	10.16	14.7	14.4	13.5	10.4	10.4	12	877.7	10.67	139	0.51	44	65.3
2023-10-31	89.11	11.44	11.6	12.56	0.47	16.1	14.8	13.5	9.4	9.7	11.8	1872.7	1.36	254.5	0.89	77.2	120.7
2023-11-01	84.85	11.54	11.95	12.31	1.12	16.5	15.6	13.5	8.3	9.6	11.5	1736.2	2.06	239.2	0.94	73.7	124.2
2023-11-02	88.62	8.97	9.62	10.98	7.27	11.4	11.9	11.7	5.5	6.2	9.9	325.9	7.97	60.5	0.7	18.9	3.7
2023-11-03	84.87	7.49	7.95	9.86	-0.51	11.7	10.8	10.9	1.8	3.9	8.9	1079.5	0.22	162	0.73	52.1	66.6
2023-11-04	87.23	8.27	8.55	9.55	4.91	11.3	10.7	10.4	5.1	6	8.8	862.4	5.65	134.5	0.74	42.5	60.4
2023-11-05	85	10.24	10.76	10.43	4.12	13.3	13	11.5	8.2	9	9.8	1146.6	5.07	177.1	0.95	56.3	88.4
2023-11-06	82.96	10.08	10.46	10.44	1.07	13.4	12.8	11.6	7.9	8.8	9.8	1301.8	1.99	189.8	0.92	60.5	90.1
2023-11-07	87.51	8.31	8.61	9.99	-0.18	12	11.2	11.2	5.6	6.3	8.9	1197.1	0.49	174.3	0.67	52.9	67.9
2023-11-08	84.8	7.54	8.02	9.19	-0.72	12.3	11.8	10.6	2.9	3.4	8.4	970.2	0	143.9	0.72	44.9	56.5
2023-11-09	88.95	7.13	7.6	8.33	0.86	11.3	11.5	9.4	2.8	3	7.4	399.3	1.51	71.7	0.65	23.7	12.3
2023-11-10	85.47	7.72	8.05	8.8	9.65	11.2	10.6	9.6	6.3	6.7	8.4	1111.9	10.52	167.8	0.87	53.6	71.4
2023-11-11	88.18	6.45	6.69	8.25	3.87	11	9.7	9.1	2.7	4.4	7.5	1515.9	4.47	188.4	0.6	54.9	72.5
2023-11-12	97.73	5.21	5.2	7.73	2.14	9.1	7.6	8.7	1.6	2.6	6.8	817.4	2.45	130.9	0.31	41.1	58.4
2023-11-13	95.14	11.15	11.4	9.65	15.45	15.2	15.8	11.4	5.9	5.8	8.1	235	16.08	48.3	0.63	14.6	2.6
2023-11-14	83.72	11.01	11.47	10.3	2.42	14.3	13.7	11	9.1	9.6	9.6	774.5	3.4	123.8	0.98	39.9	53.7
2023-11-15	88.3	9.81	10.1	10.22	2.32	12.9	12.4	11.2	7.9	8.1	9.7	1164.7	3.12	163	0.8	48	58
2023-11-16	96.93	7.36	7.42	9.18	13.42	8.6	8.2	9.7	6	6.4	8.6	403.1	13.78	70.8	0.36	21.3	14.4
2023-11-17	95.46	6.4	6.58	8.46	2.54	8.6	8.1	9.2	3.3	4.5	8	685.6	2.87	107.8	0.33	33.9	29.3
2023-11-18	95.99	6.51	6.57	8.12	2.71	8.8	8.8	8.7	3.5	4.5	7.3	550.7	3.06	91	0.35	28.5	29.1
2023-11-19	83.92	12.11	12.48	10.04	7.26	16.9	16.5	11.7	8.7	8.7	8.6	1878.6	8.28	222.6	1.02	60.7	89.1
2023-11-20	86.8	10.05	10.25	10.12	6.26	12.7	12.4	11	7.6	7.9	9.7	947.6	7	138.4	0.74	41.7	54.4
2023-11-21	91.88	8.88	8.95	9.8	0.42	12.1	11.1	10.5	6.6	6.7	9.5	701.3	0.89	112.9	0.47	36.4	39.7
2023-11-22	79.9	1.95	2.11	6.8	-0.54	6.7	6.9	9.3	-1	-0.8	4.9	1311.1	0.02	170.3	0.56	52.3	81.4
2023-11-23	89.13	3.63	3.63	5.32	-0.37	7.4	7.5	6.8	-0.7	-0.2	4.1	451.5	0.19	81.8	0.56	26.7	33.6
2023-11-24	91.44	5.75	5.99	7.04	7.74	9.1	9.3	7.9	2.1	2.5	5.4	658.3	8.26	97.8	0.52	28.3	27.2
2023-11-25	87.08	3.18	3.42	4.93	-0.44	5.3	5	5.6	0.4	0.7	4	666	0.08	98.6	0.52	30.7	18.7
2023-11-26	90.9	3.73	3.85	5.35	-0.24	6.6	6	6.1	1.2	1.5	4.5	754.6	0.12	114.9	0.36	36.7	48
2023-11-27	91.88	2.75	2.76	5.23	7.32	5.1	4.8	5.7	1.3	1.3	4.9	351.3	7.82	62	0.5	19.2	8.4
2023-11-28	87.73	1.99	2.1	4.74	5.68	4.7	4.9	5.2	-1.3	-0.5	3.9	247.8	6.16	49.8	0.48	16.9	3.7
2023-11-29	92.65	0.37	0.64	3.24	1.75	2.5	2.3	3.8	-3.4	-2.3	2.8	311.8	2.12	56.4	0.37	16.1	6.3
2023-11-30	96.32	0.33	0.44	3.21	-0.09	3.7	3.1	4.2	-2.7	-2	2.5	888.3	0.11	129	0.2	39.8	46.7
2023-12-01	94.88	0.93	0.91	3.46	-0.25	2.1	1.7	3.9	-0.3	-0.3	3.2	258.3	0.05	49.5	0.3	15.6	1.9
2023-12-02	82.32	-1.86	-1.86	2.69	-0.39	-0.1	0	3.2	-6.5	-5.5	2.2	377.2	0	68.4	0.39	22.5	14
2023-12-03	85.92	-3.58	-3.1	1.56	-0.18	2.1	1.3	2.1	-6.8	-5.8	1.3	2057.6	0	204.2	0.18	54.5	72.1
2023-12-04	95.11	-2.4	-2.35	0.98	4.96	0.7	0.9	1.2	-7	-6	0.9	332.4	5.23	56	0.27	17.9	2.1
2023-12-05	94.3	3.52	3.8	1.89	6.1	6.7	6.7	3.3	0.3	0.4	1.1	479	6.47	80.6	0.37	26.1	19.1
2023-12-06	92.03	3.94	4.17	4.08	1.65	6	5.7	4.8	0.8	1.2	3.4	518.8	1.99	84.3	0.34	27.3	26.4
2023-12-07	94.64	1.2	1.36	2.83	-0.22	4.9	3.8	3.5	-0.3	0	2.4	1169.5	0	149	0.22	45.9	62.6
2023-12-08	95.08	3.52	3.55	3.57	0.67	6.1	6.6	4.8	0.4	0.5	2.5	280.6	1.07	51.7	0.4	16.6	6.9
2023-12-09	98.1	6.43	6.68	5.52	11.85	9.4	9.8	6.3	3.4	4.9	4.9	477.3	12.2	76.7	0.35	23.7	16.3
2023-12-10	81.63	8.62	9.18	6.53	-0.08	10.5	10.3	7.1	7	7.9	6	686.4	0.84	94.3	0.92	27.1	24.2
2023-12-11	79.2	10.23	10.86	7.43	-1.18	14.1	13.4	8.3	7.5	8.8	6.9	708.5	0	108.9	1.18	34.7	37.4
2023-12-12	96.77	8.45	8.78	7.35	4.1	10.9	10.8	8.2	4.6	6.4	6.5	322.3	4.49	56.7	0.39	17.2	11
2023-12-13	94.94	7.74	8.09	7.55	0.8	11.2	10.6	8.3	4.7	6.3	7	780.6	1.05	114.6	0.25	35.2	37
2023-12-14	93.14	6.82	7.04	7.11	0.12	10	9.5	7.9	4.2	5.1	6.7	519	0.47	84	0.35	26.6	21.3
2023-12-15	93.63	5.46	5.68	6.26	-0.25	8.2	7.8	7.1	1.6	3.2	5.6	543.4	0.08	95.5	0.33	32.3	34.2
2023-12-16	88.2	4.5	4.86	5.63	-0.27	9.7	9.2	6.3	0.2	0.7	4.1	1367.9	0	165.6	0.27	47.3	63
2023-12-17	95.81	1.39	1.46	3.65	0.06	7.3	6.3	4.8	-2	-1.3	3	1502.6	0.06	172.1	0	48	66.9
2023-12-18	87.69	2.33	3.03	2.91	-0.31	8.9	8.7	3.9	-3.7	-2.4	2.3	1743.3	0	184.1	0.31	49.9	71.3
2023-12-19	93.23	2.77	2.9	3.15	1.29	5	5.2	4.3	-0.2	0.4	2.3	381.9	1.71	60.6	0.42	18	12.3
2023-12-20	91.6	5.27	5.53	4.71	3.62	6.2	6.5	5.2	2.8	3.8	4.2	571.4	4	87.5	0.38	28.2	27.2
2023-12-21	93.42	7.89	8.1	6.4	11.79	9.9	10.1	7.5	6	6.1	5.3	296.5	12.45	52.3	0.66	16.2	3.8
2023-12-22	85.81	8.17	8.6	6.7	3.65	9.8	10.4	7.3	6.6	7.1	6	180.5	4.6	37.3	0.95	11.5	0.1
2023-12-23	90	8.07	8.31	7.32	2.34	9	9.3	7.6	7.5	7.6	7.1	265.9	3.06	49.4	0.72	15	5.9
2023-12-24	89.68	8.95	9.18	7.79	0.31	10.1	10.6	8.4	7.8	8	7.3	380.5	1.25	67	0.94	21.2	19.8
2023-12-25	90.88	8.81	8.96	8.09	-0.7	10	10.3	8.7	7.8	8.1	7.7	458.9	0	78.3	0.7	24.8	26.1
2023-12-26	90.55	8.51	8.76	8.03	-0.41	10.2	9.7	8.6	7.4	7.9	7.7	418	0.22	67.9	0.63	20.6	13.4
2023-12-27	93.31	6.26	6.59	7.45	-0.15	10	9.1	8.4	2.4	2.9	5.5	1089.8	0	143.1	0.15	41.4	54.2
2023-12-28	88.28	8.17	8.66	6.8	0.02	10	10.5	7.8	1.8	2.6	5	204.4	0.82	41.2	0.8	12.7	1.2
2023-12-29	79.27	9.91	10.34	7.91	-0.81	12.2	11.8	8.8	8.5	9.2	7.3	876.9	0.22	119.6	1.03	34.4	32.6
2023-12-30	81.38	8.69	9.08	8.04	-0.73	12.6	11.7	9	4.2	4.7	7	881.9	0	124	0.73	37.6	42.4
2023-12-31	89.84	5.33	5.92	6.02	0.88	8.7	9.1	6.8	0.6	1.5	5.3	291.9	1.44	53	0.56	16.6	1.4

## Sheet: Legend
ID	Description with m above ground
AVG_RH200	Relative Humidity 2m
AVG_TA020	Average Temperature 2m
AVG_TA200	Average Temperature 20cm
AVG_TB005	Average Temperature 5cm in Soil
KWB	Climatic water balance
MAX_TA020max	Max Temperature 20cm
MAX_TA200max	Max Temperature 2m
MAX_TB005	Max Temperature 5cm in Soil
MIN_TA020min	Min Temperature 20cm
MIN_TA200min	Min Temperature 2m
MIN_TB005	Min Temperature 5cm in Soil
SUM_GS200	Sum Global Radiation 2m
SUM_NN050	Sum Precipitation 50cm
SUM_PAR200	Sum of photosynthetically active radiation 2m
SUM_PEN	Evaporation (according to FAO56)
SUM_UVA200	Sum UVA Radiation 2m
SUM_UVB200	Sum UVB Radiation 2m
